# Supplementary material for: Population Structure, Genetic Diversity and Candidate Genes for the Adaptation to Environmental Stress in Picea koraiensis
Source: Plants (Basel). 2023 Mar 10;12(6):1266. doi: 10.3390/plants12061266 (PMC10055018; doi:10.3390/plants12061266)
Supplement: Supplementary file 1 [file plants-12-01266-s001.zip]

Archive with 6 entries (4 files):
- plants-2202434-supplementary/
- plants-2202434-supplementary/Table_S1-S4/
- plants-2202434-supplementary/Table_S1-S4/Table_S1.xlsx
- plants-2202434-supplementary/Table_S1-S4/Table_S2.xlsx
- plants-2202434-supplementary/Table_S1-S4/Table_S3.xlsx
- plants-2202434-supplementary/Table_S1-S4/Table_S4.xlsx
