# Supplementary material for: Population Structure, Genetic Diversity and Candidate Genes for the Adaptation to Environmental Stress in Picea koraiensis
Source: Plants (Basel). 2023 Mar 10;12(6):1266. doi: 10.3390/plants12061266 (PMC10055018; doi:10.3390/plants12061266)
Supplement: Supplementary file 1 [file plants-12-01266-s001.zip › plants-2202434-supplementary/Table_S1-S4/Table_S1.xlsx]

## Sheet: Table S1
Table S1 List of selected genes in P. koraiensis MKS (Mengkeshan) population.
GeneID	Symbol	Description	KEGG_A_class	KEGG_B_class	Pathway	K_ID	GO Component	GO Function	GO Process
MA_10074g0010	--	ABR17412.1 unknown [Picea sitchensis]	-	-	-	-	GO:0005944//phosphatidylinositol 3-kinase complex, class IB	GO:0046935//1-phosphatidylinositol-3-kinase regulator activity	-
MA_101117g0010	--	AJP06318.1 LRK1 [Pinus tabuliformis]	-	-	-	-	-	-	-
MA_10122826g0010	At2g25060	XP_011082692.1 early nodulin-like protein 2 [Sesamum indicum]	-	-	-	-	-	GO:0009055//electron transfer activity	-
MA_10136525g0010	DGD1	KAH9305176.1 hypothetical protein KI387_009580, partial [Taxus chinensis]	Metabolism;Metabolism	Global and overview maps;Lipid metabolism	ko01100//Metabolic pathways;ko00561//Glycerolipid metabolism	K09480;K09480	-	GO:0003824//catalytic activity;GO:0016757//glycosyltransferase activity	GO:0000271//polysaccharide biosynthetic process
MA_101518g0010	--	KAH9302176.1 hypothetical protein KI387_013759, partial [Taxus chinensis]	-	-	-	-	-	-	-
MA_10175678g0010	--	KAH9303168.1 hypothetical protein KI387_014751, partial [Taxus chinensis]	Genetic Information Processing;Genetic Information Processing	Replication and repair;Transcription	ko03420//Nucleotide excision repair;ko03022//Basal transcription factors	K10842;K10842	GO:0000109//nucleotide-excision repair complex;GO:0000112//nucleotide-excision repair factor 3 complex;GO:0000428//DNA-directed RNA polymerase complex;GO:0005575//cellular_component;GO:0005622//intracellular anatomical structure;GO:0005634//nucleus;GO:0005654//nucleoplasm;GO:0005667//transcription regulator complex;GO:0005675//transcription factor TFIIH holo complex;GO:0016591//RNA polymerase II,…	GO:0003674//molecular_function;GO:0003824//catalytic activity;GO:0004693//cyclin-dependent protein serine/threonine kinase activity;GO:0004842//ubiquitin-protein transferase activity;GO:0005488//binding;GO:0008047//enzyme activator activity;GO:0008270//zinc ion binding;GO:0016538//cyclin-dependent protein serine/threonine kinase regulator activity;GO:0016740//transferase activity;GO:0019207//kina…	GO:0000079//regulation of cyclin-dependent protein serine/threonine kinase activity;GO:0001932//regulation of protein phosphorylation;GO:0001934//positive regulation of protein phosphorylation;GO:0006139//nucleobase-containing compound metabolic process;GO:0006259//DNA metabolic process;GO:0006281//DNA repair;GO:0006289//nucleotide-excision repair;GO:0006351//transcription, DNA-templated;GO:00063…
MA_10187354g0010	MLH3	PSS00379.1 DNA mismatch repair protein [Actinidia chinensis var. chinensis] [Actinidia chinensis]	Genetic Information Processing	Replication and repair	ko03430//Mismatch repair	K08739	-	-	-
MA_101990g0010	At1g77840	ADE75720.1 unknown [Picea sitchensis]	-	-	-	-	-	GO:0003743//translation initiation factor activity;GO:0005515//protein binding	GO:0006413//translational initiation
MA_102119g0010	NUP205	KAH9317382.1 hypothetical protein KI387_019151, partial [Taxus chinensis]	Genetic Information Processing	Translation	ko03013//Nucleocytoplasmic transport	K14310	GO:0005575//cellular_component;GO:0005622//intracellular anatomical structure;GO:0005634//nucleus;GO:0005635//nuclear envelope;GO:0005643//nuclear pore;GO:0005737//cytoplasm;GO:0009507//chloroplast;GO:0009536//plastid;GO:0012505//endomembrane system;GO:0016020//membrane;GO:0016021//integral component of membrane;GO:0031224//intrinsic component of membrane;GO:0031967//organelle envelope;GO:0031974…	GO:0003674//molecular_function;GO:0005198//structural molecule activity;GO:0005488//binding;GO:0005515//protein binding;GO:0017056//structural constituent of nuclear pore	GO:0000132//establishment of mitotic spindle orientation;GO:0000226//microtubule cytoskeleton organization;GO:0000278//mitotic cell cycle;GO:0006403//RNA localization;GO:0006606//protein import into nucleus;GO:0006810//transport;GO:0006886//intracellular protein transport;GO:0006913//nucleocytoplasmic transport;GO:0006996//organelle organization;GO:0006997//nucleus organization;GO:0006999//nuclea…
MA_10245665g0010	purH	KAH9331099.1 hypothetical protein KI387_003207, partial [Taxus chinensis]	Metabolism;Metabolism;Metabolism;Metabolism	Global and overview maps;Global and overview maps;Nucleotide metabolism;Metabolism of cofactors and vitamins	ko01100//Metabolic pathways;ko01110//Biosynthesis of secondary metabolites;ko00230//Purine metabolism;ko00670//One carbon pool by folate	K00602;K00602;K00602;K00602	GO:0005575//cellular_component;GO:0005622//intracellular anatomical structure;GO:0005737//cytoplasm;GO:0005829//cytosol;GO:0005886//plasma membrane;GO:0016020//membrane;GO:0071944//cell periphery	GO:0003674//molecular_function;GO:0003824//catalytic activity;GO:0003937//IMP cyclohydrolase activity;GO:0004643//phosphoribosylaminoimidazolecarboxamide formyltransferase activity;GO:0005488//binding;GO:0005515//protein binding;GO:0016740//transferase activity;GO:0016741//transferase activity, transferring one-carbon groups;GO:0016742//hydroxymethyl-, formyl- and related transferase activity;GO:…	GO:0003360//brainstem development;GO:0006082//organic acid metabolic process;GO:0006139//nucleobase-containing compound metabolic process;GO:0006163//purine nucleotide metabolic process;GO:0006164//purine nucleotide biosynthetic process;GO:0006188//IMP biosynthetic process;GO:0006189//'de novo' IMP biosynthetic process;GO:0006575//cellular modified amino acid metabolic process;GO:0006725//cellula…
MA_102478g0010	PCMP-H77	KAH9314353.1 hypothetical protein KI387_022980 [Taxus chinensis]	-	-	-	-	-	GO:0005515//protein binding;GO:0008270//zinc ion binding	GO:0006886//intracellular protein transport;GO:0016192//vesicle-mediated transport
MA_10250658g0010	--	XP_024378991.1 uncharacterized protein LOC112283895 isoform X5 [Physcomitrium patens]	-	-	-	-	-	GO:0016655//oxidoreductase activity, acting on NAD(P)H, quinone or similar compound as acceptor	GO:0006814//sodium ion transport
MA_102534g0010	--	-	-	-	-	-	-	-	-
MA_102534g0020	--	ABR16168.1 unknown [Picea sitchensis]	-	-	-	-	GO:0005737//cytoplasm	GO:0003924//GTPase activity;GO:0005525//GTP binding;GO:0019843//rRNA binding;GO:0043022//ribosome binding	GO:0042254//ribosome biogenesis
MA_102534g0030	--	-	-	-	-	-	-	-	-
MA_10268142g0010	--	KAG1327406.1 Zinc finger protein CONSTANS-LIKE 10 [Cocos nucifera]	-	-	-	-	-	-	-
MA_102823g0010	PCMP-H81	KAH9314353.1 hypothetical protein KI387_022980 [Taxus chinensis]	-	-	-	-	-	GO:0008270//zinc ion binding;GO:0045182//translation regulator activity	GO:0006417//regulation of translation
MA_10305328g0010	--	KUM45605.1 hypothetical protein ABT39_MTgene2441 [Picea glauca]	-	-	-	-	-	-	-
MA_10307616g0010	--	KUM48505.1 hypothetical protein ABT39_MTgene4520 [Picea glauca]	-	-	-	-	-	-	-
MA_10307616g0020	--	QHR90172.1 hypothetical protein Q903MT_gene4195 [Picea sitchensis]	-	-	-	-	-	-	-
MA_10307616g0030	--	KUM47502.1 hypothetical protein ABT39_MTgene5688 [Picea glauca]	-	-	-	-	-	-	-
MA_10308338g0010	--	KAH9314338.1 hypothetical protein KI387_022965, partial [Taxus chinensis]	-	-	-	-	-	-	-
MA_10308338g0020	EB1A	ADE77132.1 unknown [Picea sitchensis]	-	-	-	-	-	GO:0003682//chromatin binding;GO:0008017//microtubule binding	-
MA_103261g0010	TYRAAT2	ABR18120.1 unknown [Picea sitchensis]	Metabolism;Metabolism;Metabolism;Metabolism	Global and overview maps;Global and overview maps;Global and overview maps;Amino acid metabolism	ko01100//Metabolic pathways;ko01110//Biosynthesis of secondary metabolites;ko01230//Biosynthesis of amino acids;ko00400//Phenylalanine, tyrosine and tryptophan biosynthesis	K15227;K15227;K15227;K15227	GO:0005575//cellular_component;GO:0005622//intracellular anatomical structure;GO:0005737//cytoplasm;GO:0009507//chloroplast;GO:0009536//plastid;GO:0016020//membrane;GO:0043226//organelle;GO:0043227//membrane-bounded organelle;GO:0043229//intracellular organelle;GO:0043231//intracellular membrane-bounded organelle	GO:0003674//molecular_function;GO:0003824//catalytic activity;GO:0004427//inorganic diphosphatase activity;GO:0004617//phosphoglycerate dehydrogenase activity;GO:0004665//prephenate dehydrogenase (NADP+) activity;GO:0004735//pyrroline-5-carboxylate reductase activity;GO:0008442//3-hydroxyisobutyrate dehydrogenase activity;GO:0008977//prephenate dehydrogenase (NAD+) activity;GO:0009678//pyrophosph…	GO:0006082//organic acid metabolic process;GO:0006520//cellular amino acid metabolic process;GO:0006561//proline biosynthetic process;GO:0006564//L-serine biosynthetic process;GO:0006570//tyrosine metabolic process;GO:0006571//tyrosine biosynthetic process;GO:0006574//valine catabolic process;GO:0006725//cellular aromatic compound metabolic process;GO:0006807//nitrogen compound metabolic process;…
MA_10328961g0010	--	KUM45695.1 hypothetical protein ABT39_MTgene2532 [Picea glauca]	-	-	-	-	-	-	-
MA_10328961g0020	--	QHR92786.1 hypothetical protein Q903MT_gene6834 [Picea sitchensis]	-	-	-	-	-	-	-
MA_10328961g0030	--	KUM48712.1 hypothetical protein ABT39_MTgene4727 [Picea glauca]	-	-	-	-	-	-	-
MA_103309g0010	--	-	-	-	-	-	-	-	-
MA_10336710g0010	--	KUM45883.1 hypothetical protein ABT39_MTgene2237 [Picea glauca]	-	-	-	-	-	-	-
MA_10347336g0010	--	QHR88024.1 hypothetical protein Q903MT_gene2036 [Picea sitchensis]	-	-	-	-	-	-	-
MA_10348137g0010	OFUT38	KAH9322080.1 hypothetical protein KI387_016719, partial [Taxus chinensis]	-	-	-	-	GO:0005575//cellular_component;GO:0005622//intracellular anatomical structure;GO:0005634//nucleus;GO:0005737//cytoplasm;GO:0016020//membrane;GO:0016021//integral component of membrane;GO:0031224//intrinsic component of membrane;GO:0043226//organelle;GO:0043227//membrane-bounded organelle;GO:0043229//intracellular organelle;GO:0043231//intracellular membrane-bounded organelle	GO:0003674//molecular_function;GO:0003824//catalytic activity;GO:0016740//transferase activity;GO:0016757//glycosyltransferase activity	GO:0005975//carbohydrate metabolic process;GO:0005996//monosaccharide metabolic process;GO:0006004//fucose metabolic process;GO:0006464//cellular protein modification process;GO:0006486//protein glycosylation;GO:0006807//nitrogen compound metabolic process;GO:0008150//biological_process;GO:0008152//metabolic process;GO:0009058//biosynthetic process;GO:0009059//macromolecule biosynthetic process;G…
MA_10348137g0020	--	ABK25890.1 unknown [Picea sitchensis]	-	-	-	-	-	GO:0004316//3-oxoacyl-[acyl-carrier-protein] reductase (NADPH) activity;GO:0008667//2,3-dihydro-2,3-dihydroxybenzoate dehydrogenase activity;GO:0008678//2-deoxy-D-gluconate 3-dehydrogenase activity;GO:0016491//oxidoreductase activity;GO:0051287//NAD binding	GO:0000272//polysaccharide catabolic process;GO:0006633//fatty acid biosynthetic process
MA_10360558g0010	--	ADE75632.1 unknown [Picea sitchensis]	-	-	-	-	GO:0005575//cellular_component;GO:0005576//extracellular region	-	GO:0007275//multicellular organism development;GO:0008150//biological_process;GO:0009653//anatomical structure morphogenesis;GO:0009791//post-embryonic development;GO:0009888//tissue development;GO:0009987//cellular process;GO:0010016//shoot system morphogenesis;GO:0010052//guard cell differentiation;GO:0010103//stomatal complex morphogenesis;GO:0010374//stomatal complex development;GO:0030154//c…
MA_10362105g0010	--	KUM49969.1 hypothetical protein ABT39_MTgene3197 [Picea glauca]	-	-	-	-	-	-	GO:0070836//caveola assembly
MA_10362105g0020	--	KUM46213.1 hypothetical protein ABT39_MTgene2019 [Picea glauca]	-	-	-	-	-	-	-
MA_103763g0010	ARF6	KAH9287941.1 hypothetical protein KI387_032058, partial [Taxus chinensis]	-	-	-	-	-	GO:0003677//DNA binding	-
MA_10379733g0010	--	KUM49440.1 hypothetical protein ABT39_MTgene3989 [Picea glauca]	-	-	-	-	-	-	-
MA_10379733g0020	--	ERN04651.1 hypothetical protein AMTR_s00076p00068170 [Amborella trichopoda]	-	-	-	-	-	-	-
MA_10379733g0030	--	KUM49586.1 hypothetical protein ABT39_MTgene2811 [Picea glauca]	-	-	-	-	-	-	-
MA_10381974g0010	--	PHT27301.1 hypothetical protein CQW23_33099 [Capsicum baccatum]	-	-	-	-	-	-	-
MA_10381974g0020	TAR1-A	CAA2992063.1 Hypothetical predicted protein [Olea europaea subsp. europaea] [Olea europaea]	-	-	-	-	-	-	-
MA_10381974g0030	--	-	-	-	-	-	-	-	-
MA_10389307g0010	--	QHR88928.1 hypothetical protein Q903MT_gene2947 [Picea sitchensis]	-	-	-	-	-	-	-
MA_103906g0010	At5g55950	ACN40808.1 unknown [Picea sitchensis]	-	-	-	-	GO:0005575//cellular_component;GO:0016020//membrane;GO:0016021//integral component of membrane;GO:0031224//intrinsic component of membrane	-	GO:0006810//transport;GO:0008150//biological_process;GO:0008643//carbohydrate transport;GO:0051179//localization;GO:0051234//establishment of localization;GO:0071702//organic substance transport
MA_103974g0010	ABCG5	KAH9310134.1 hypothetical protein KI387_038045 [Taxus chinensis]	-	-	-	-	GO:0005575//cellular_component;GO:0005886//plasma membrane;GO:0005887//integral component of plasma membrane;GO:0009898//cytoplasmic side of plasma membrane;GO:0016020//membrane;GO:0016021//integral component of membrane;GO:0031224//intrinsic component of membrane;GO:0043190//ATP-binding cassette (ABC) transporter complex;GO:0055051//ATP-binding cassette (ABC) transporter complex, integrated subs…	GO:0000166//nucleotide binding;GO:0003674//molecular_function;GO:0003824//catalytic activity;GO:0003924//GTPase activity;GO:0005215//transporter activity;GO:0005260//intracellularly ATP-gated chloride channel activity;GO:0005319//lipid transporter activity;GO:0005488//binding;GO:0005524//ATP binding;GO:0005525//GTP binding;GO:0015221//lipopolysaccharide transmembrane transporter activity;GO:00153…	GO:0000910//cytokinesis;GO:0006810//transport;GO:0006817//phosphate ion transport;GO:0006824//cobalt ion transport;GO:0006869//lipid transport;GO:0008150//biological_process;GO:0008272//sulfate transport;GO:0015675//nickel cation transport;GO:0015689//molybdate ion transport;GO:0015706//nitrate transport;GO:0015716//organic phosphonate transport;GO:0015753//D-xylose transmembrane transport;GO:001…
MA_103976g0010	PUB17	KAH9539435.1 hypothetical protein CY35_15G057200 [Sphagnum magellanicum]	-	-	-	-	-	GO:0004842//ubiquitin-protein transferase activity;GO:0005515//protein binding;GO:0008270//zinc ion binding	GO:0016567//protein ubiquitination
MA_104153g0010	--	AJP06368.1 ZF1 [Pinus tabuliformis]	-	-	-	-	GO:0000139//Golgi membrane;GO:0005575//cellular_component;GO:0005622//intracellular anatomical structure;GO:0005737//cytoplasm;GO:0005794//Golgi apparatus;GO:0005795//Golgi stack;GO:0005802//trans-Golgi network;GO:0012505//endomembrane system;GO:0016020//membrane;GO:0016021//integral component of membrane;GO:0031090//organelle membrane;GO:0031224//intrinsic component of membrane;GO:0031984//organ…	GO:0003674//molecular_function;GO:0003824//catalytic activity;GO:0004842//ubiquitin-protein transferase activity;GO:0005488//binding;GO:0008270//zinc ion binding;GO:0016740//transferase activity;GO:0019787//ubiquitin-like protein transferase activity;GO:0043167//ion binding;GO:0043169//cation binding;GO:0046872//metal ion binding;GO:0046914//transition metal ion binding;GO:0140096//catalytic acti…	GO:0006464//cellular protein modification process;GO:0006807//nitrogen compound metabolic process;GO:0008150//biological_process;GO:0008152//metabolic process;GO:0009987//cellular process;GO:0016567//protein ubiquitination;GO:0019538//protein metabolic process;GO:0032446//protein modification by small protein conjugation;GO:0036211//protein modification process;GO:0043170//macromolecule metabolic…
MA_104172g0010	APA1	ABR16259.1 unknown [Picea sitchensis]	-	-	-	-	GO:0005575//cellular_component;GO:0005622//intracellular anatomical structure;GO:0005737//cytoplasm;GO:0005773//vacuole;GO:0043226//organelle;GO:0043227//membrane-bounded organelle;GO:0043229//intracellular organelle;GO:0043231//intracellular membrane-bounded organelle	GO:0003674//molecular_function;GO:0003824//catalytic activity;GO:0004175//endopeptidase activity;GO:0004190//aspartic-type endopeptidase activity;GO:0008233//peptidase activity;GO:0016787//hydrolase activity;GO:0070001//aspartic-type peptidase activity;GO:0140096//catalytic activity, acting on a protein	GO:0006508//proteolysis;GO:0006629//lipid metabolic process;GO:0006807//nitrogen compound metabolic process;GO:0008150//biological_process;GO:0008152//metabolic process;GO:0019538//protein metabolic process;GO:0043170//macromolecule metabolic process;GO:0044238//primary metabolic process;GO:0071704//organic substance metabolic process;GO:1901564//organonitrogen compound metabolic process
MA_10425768g0010	--	-	-	-	-	-	-	-	-
MA_10425768g0020	DTX48	KAH9303494.1 hypothetical protein KI387_043856 [Taxus chinensis]	-	-	-	-	GO:0016020//membrane	GO:0015297//antiporter activity;GO:0042910//xenobiotic transmembrane transporter activity	GO:0006855//xenobiotic transmembrane transport;GO:0055085//transmembrane transport
MA_10425768g0030	DTX48	CAB4075421.1 unnamed protein product [Lactuca saligna]	-	-	-	-	GO:0016020//membrane	GO:0015297//antiporter activity;GO:0042910//xenobiotic transmembrane transporter activity	GO:0006855//xenobiotic transmembrane transport;GO:0055085//transmembrane transport
MA_10425768g0040	--	-	-	-	-	-	-	GO:0003700//DNA-binding transcription factor activity;GO:0043565//sequence-specific DNA binding	GO:0006355//regulation of transcription, DNA-templated;GO:0006914//autophagy
MA_10425822g0010	RNFT2	XP_010938062.1 RING finger and transmembrane domain-containing protein 2 [Elaeis guineensis]	-	-	-	-	GO:0000109//nucleotide-excision repair complex;GO:0005680//anaphase-promoting complex	GO:0008270//zinc ion binding;GO:0046872//metal ion binding;GO:0061630//ubiquitin protein ligase activity;GO:0097602//cullin family protein binding	GO:0006289//nucleotide-excision repair;GO:0031145//anaphase-promoting complex-dependent catabolic process
MA_10425850g0010	UBP5	XP_020252850.1 ubiquitin carboxyl-terminal hydrolase 5 [Asparagus officinalis]	-	-	-	-	-	GO:0004843//thiol-dependent deubiquitinase	GO:0007165//signal transduction
MA_10425871g0010	--	CAA3002294.1 importin-5-like [Olea europaea subsp. europaea] [Olea europaea]	Genetic Information Processing	Translation	ko03013//Nucleocytoplasmic transport	K20222	-	-	-
MA_10425871g0020	IPO5	KAG0494826.1 hypothetical protein HPP92_005820 [Vanilla planifolia]	Genetic Information Processing	Translation	ko03013//Nucleocytoplasmic transport	K20222	GO:0005575//cellular_component;GO:0005622//intracellular anatomical structure;GO:0005634//nucleus;GO:0005635//nuclear envelope;GO:0005737//cytoplasm;GO:0012505//endomembrane system;GO:0016020//membrane;GO:0031090//organelle membrane;GO:0031965//nuclear membrane;GO:0031967//organelle envelope;GO:0031974//membrane-enclosed lumen;GO:0031975//envelope;GO:0031981//nuclear lumen;GO:0034399//nuclear per…	GO:0003674//molecular_function;GO:0005048//signal sequence binding;GO:0005215//transporter activity;GO:0005488//binding;GO:0005515//protein binding;GO:0008139//nuclear localization sequence binding;GO:0019899//enzyme binding;GO:0031267//small GTPase binding;GO:0033218//amide binding;GO:0042277//peptide binding;GO:0051020//GTPase binding	GO:0001101//response to acid chemical;GO:0006606//protein import into nucleus;GO:0006607//NLS-bearing protein import into nucleus;GO:0006610//ribosomal protein import into nucleus;GO:0006810//transport;GO:0006886//intracellular protein transport;GO:0006913//nucleocytoplasmic transport;GO:0008104//protein localization;GO:0008150//biological_process;GO:0009719//response to endogenous stimulus;GO:00…
MA_10425940g0010	CTN	KAH9318623.1 hypothetical protein KI387_020392, partial [Taxus chinensis]	-	-	-	-	GO:0005575//cellular_component;GO:0005622//intracellular anatomical structure;GO:0005634//nucleus;GO:0005654//nucleoplasm;GO:0005681//spliceosomal complex;GO:0005737//cytoplasm;GO:0005829//cytosol;GO:0016604//nuclear body;GO:0016607//nuclear speck;GO:0031974//membrane-enclosed lumen;GO:0031981//nuclear lumen;GO:0032991//protein-containing complex;GO:0043226//organelle;GO:0043227//membrane-bounded…	GO:0003674//molecular_function;GO:0003676//nucleic acid binding;GO:0003723//RNA binding;GO:0005488//binding;GO:0005515//protein binding;GO:0097159//organic cyclic compound binding;GO:1901363//heterocyclic compound binding	GO:0000003//reproduction;GO:0000375//RNA splicing, via transesterification reactions;GO:0000377//RNA splicing, via transesterification reactions with bulged adenosine as nucleophile;GO:0000398//mRNA splicing, via spliceosome;GO:0000578//embryonic axis specification;GO:0001654//eye development;GO:0001817//regulation of cytokine production;GO:0001818//negative regulation of cytokine production;GO:0…
MA_10425957g0010	grwd1	ADE76682.1 unknown [Picea sitchensis]	-	-	-	-	-	GO:0005515//protein binding	-
MA_10426119g0010	ABCC2	AKC96393.1 multidrug resistance associated protein 2 [Pinus radiata]	-	-	-	-	GO:0005887//integral component of plasma membrane;GO:0009898//cytoplasmic side of plasma membrane;GO:0016021//integral component of membrane;GO:0043190//ATP-binding cassette (ABC) transporter complex	GO:0005260//intracellularly ATP-gated chloride channel activity;GO:0005319//lipid transporter activity;GO:0005524//ATP binding;GO:0015440//ABC-type peptide transporter activity;GO:0042626//ATPase-coupled transmembrane transporter activity;GO:0043214//ABC-type bacteriocin transporter activity	GO:0006810//transport;GO:0006855//xenobiotic transmembrane transport;GO:0006869//lipid transport;GO:0030253//protein secretion by the type I secretion system;GO:0030321//transepithelial chloride transport;GO:0043213//bacteriocin transport;GO:0055085//transmembrane transport
MA_10426496g0010	TH2	ABR16455.1 unknown [Picea sitchensis]	Metabolism;Metabolism	Global and overview maps;Metabolism of cofactors and vitamins	ko01100//Metabolic pathways;ko00730//Thiamine metabolism	K22911;K22911	-	GO:0042625//ATPase-coupled ion transmembrane transporter activity;GO:0046873//metal ion transmembrane transporter activity;GO:0050334//thiaminase activity	GO:0006545//glycine biosynthetic process;GO:0006564//L-serine biosynthetic process;GO:0006772//thiamine metabolic process;GO:0030001//metal ion transport
MA_10426556g0010	HSP15.7	ABK26632.1 unknown [Picea sitchensis]	Genetic Information Processing	Folding, sorting and degradation	ko04141//Protein processing in endoplasmic reticulum	K13993	GO:0005575//cellular_component;GO:0005622//intracellular anatomical structure;GO:0005737//cytoplasm;GO:0005777//peroxisome;GO:0005782//peroxisomal matrix;GO:0031907//microbody lumen;GO:0031974//membrane-enclosed lumen;GO:0042579//microbody;GO:0043226//organelle;GO:0043227//membrane-bounded organelle;GO:0043229//intracellular organelle;GO:0043231//intracellular membrane-bounded organelle;GO:004323…	-	GO:0000302//response to reactive oxygen species;GO:0006457//protein folding;GO:0006950//response to stress;GO:0006979//response to oxidative stress;GO:0008150//biological_process;GO:0009266//response to temperature stimulus;GO:0009408//response to heat;GO:0009628//response to abiotic stimulus;GO:0009987//cellular process;GO:0042221//response to chemical;GO:0050896//response to stimulus;GO:1901700…
MA_10426569g0010	PCMP-H81	ATP73693.1 hypothetical protein 2_9455_01, partial [Pinus pinaster]	-	-	-	-	GO:0005575//cellular_component;GO:0005622//intracellular anatomical structure;GO:0005737//cytoplasm;GO:0009507//chloroplast;GO:0009536//plastid;GO:0043226//organelle;GO:0043227//membrane-bounded organelle;GO:0043229//intracellular organelle;GO:0043231//intracellular membrane-bounded organelle	GO:0003674//molecular_function;GO:0003676//nucleic acid binding;GO:0003723//RNA binding;GO:0003824//catalytic activity;GO:0004518//nuclease activity;GO:0004519//endonuclease activity;GO:0005488//binding;GO:0008270//zinc ion binding;GO:0016787//hydrolase activity;GO:0016788//hydrolase activity, acting on ester bonds;GO:0043167//ion binding;GO:0043169//cation binding;GO:0046872//metal ion binding;G…	GO:0006139//nucleobase-containing compound metabolic process;GO:0006396//RNA processing;GO:0006397//mRNA processing;GO:0006725//cellular aromatic compound metabolic process;GO:0006807//nitrogen compound metabolic process;GO:0008150//biological_process;GO:0008152//metabolic process;GO:0009451//RNA modification;GO:0009987//cellular process;GO:0010467//gene expression;GO:0016070//RNA metabolic proce…
MA_10426703g0010	--	ABK23106.1 unknown [Picea sitchensis]	-	-	-	-	GO:0000935//division septum;GO:0005575//cellular_component;GO:0005622//intracellular anatomical structure;GO:0005737//cytoplasm;GO:0005886//plasma membrane;GO:0005938//cell cortex;GO:0016020//membrane;GO:0030428//cell septum;GO:0032153//cell division site;GO:0071944//cell periphery;GO:0099568//cytoplasmic region	GO:0000166//nucleotide binding;GO:0003674//molecular_function;GO:0003824//catalytic activity;GO:0005488//binding;GO:0016208//AMP binding;GO:0017076//purine nucleotide binding;GO:0030554//adenyl nucleotide binding;GO:0032553//ribonucleotide binding;GO:0032555//purine ribonucleotide binding;GO:0032559//adenyl ribonucleotide binding;GO:0036094//small molecule binding;GO:0043167//ion binding;GO:00431…	GO:0006950//response to stress;GO:0008150//biological_process;GO:0050896//response to stimulus
MA_10426703g0020	--	ABK23106.1 unknown [Picea sitchensis]	-	-	-	-	GO:0000935//division septum;GO:0005575//cellular_component;GO:0005622//intracellular anatomical structure;GO:0005737//cytoplasm;GO:0005886//plasma membrane;GO:0005938//cell cortex;GO:0016020//membrane;GO:0030428//cell septum;GO:0032153//cell division site;GO:0071944//cell periphery;GO:0099568//cytoplasmic region	GO:0000166//nucleotide binding;GO:0003674//molecular_function;GO:0003700//DNA-binding transcription factor activity;GO:0003824//catalytic activity;GO:0005488//binding;GO:0008270//zinc ion binding;GO:0016208//AMP binding;GO:0017076//purine nucleotide binding;GO:0030554//adenyl nucleotide binding;GO:0032553//ribonucleotide binding;GO:0032555//purine ribonucleotide binding;GO:0032559//adenyl ribonuc…	GO:0006355//regulation of transcription, DNA-templated;GO:0006950//response to stress;GO:0008150//biological_process;GO:0050896//response to stimulus
MA_10426721g0010	--	XP_010938511.1 uncharacterized protein LOC105057565 isoform X2 [Elaeis guineensis]	-	-	-	-	-	-	-
MA_10426778g0010	CPK3	KAH9329506.1 hypothetical protein KI387_001614 [Taxus chinensis]	Organismal Systems	Environmental adaptation	ko04626//Plant-pathogen interaction	K13412	GO:0005737//cytoplasm	GO:0000166//nucleotide binding;GO:0004812//aminoacyl-tRNA ligase activity;GO:0005509//calcium ion binding;GO:0005515//protein binding;GO:0005524//ATP binding	GO:0006418//tRNA aminoacylation for protein translation
MA_10426778g0020	DNAJB1	KAH9329501.1 hypothetical protein KI387_001609 [Taxus chinensis]	-	-	-	-	-	GO:0005515//protein binding	GO:0006457//protein folding;GO:0009408//response to heat
MA_10426778g0030	--	-	-	-	-	-	-	-	-
MA_10426786g0010	At4g27270	ABK21008.1 unknown [Picea sitchensis]	Metabolism;Metabolism;Metabolism	Global and overview maps;Global and overview maps;Metabolism of cofactors and vitamins	ko01100//Metabolic pathways;ko01110//Biosynthesis of secondary metabolites;ko00130//Ubiquinone and other terpenoid-quinone biosynthesis	K03809;K03809;K03809	-	GO:0003955//NAD(P)H dehydrogenase (quinone) activity;GO:0009055//electron transfer activity;GO:0010181//FMN binding;GO:0016491//oxidoreductase activity	-
MA_10426786g0020	At4g27270	ABR18269.1 unknown [Picea sitchensis]	Metabolism;Metabolism;Metabolism	Global and overview maps;Global and overview maps;Metabolism of cofactors and vitamins	ko01100//Metabolic pathways;ko01110//Biosynthesis of secondary metabolites;ko00130//Ubiquinone and other terpenoid-quinone biosynthesis	K03809;K03809;K03809	-	GO:0003955//NAD(P)H dehydrogenase (quinone) activity;GO:0016491//oxidoreductase activity	-
MA_10426823g0010	PP2AA2	XP_020264363.1 LOW QUALITY PROTEIN: serine/threonine-protein phosphatase 2A 65 kDa regulatory subunit A beta isoform-like [Asparagus officinalis]	Genetic Information Processing	Translation	ko03015//mRNA surveillance pathway	K03456	GO:0030117//membrane coat	GO:0005515//protein binding	GO:0006367//transcription initiation from RNA polymerase II promoter;GO:0006886//intracellular protein transport;GO:0016192//vesicle-mediated transport
MA_10426911g0010	--	KAH9322977.1 hypothetical protein KI387_017616 [Taxus chinensis]	-	-	-	-	GO:0005575//cellular_component;GO:0005622//intracellular anatomical structure;GO:0005737//cytoplasm;GO:0005783//endoplasmic reticulum;GO:0005789//endoplasmic reticulum membrane;GO:0012505//endomembrane system;GO:0016020//membrane;GO:0031984//organelle subcompartment;GO:0042175//nuclear outer membrane-endoplasmic reticulum membrane network;GO:0043226//organelle;GO:0043227//membrane-bounded organel…	GO:0000155//phosphorelay sensor kinase activity;GO:0000166//nucleotide binding;GO:0003674//molecular_function;GO:0003824//catalytic activity;GO:0004672//protein kinase activity;GO:0004674//protein serine/threonine kinase activity;GO:0004712//protein serine/threonine/tyrosine kinase activity;GO:0005488//binding;GO:0005515//protein binding;GO:0005524//ATP binding;GO:0016301//kinase activity;GO:0016…	GO:0000160//phosphorelay signal transduction system;GO:0001666//response to hypoxia;GO:0006082//organic acid metabolic process;GO:0006355//regulation of transcription, DNA-templated;GO:0006464//cellular protein modification process;GO:0006468//protein phosphorylation;GO:0006629//lipid metabolic process;GO:0006720//isoprenoid metabolic process;GO:0006721//terpenoid metabolic process;GO:0006793//ph…
MA_10427017g0010	--	ABR17457.1 unknown [Picea sitchensis]	-	-	-	-	-	-	-
MA_10427061g0010	exg1	KAH9316229.1 hypothetical protein KI387_024856, partial [Taxus chinensis]	-	-	-	-	GO:0005575//cellular_component;GO:0005576//extracellular region	GO:0003674//molecular_function;GO:0003824//catalytic activity;GO:0004338//glucan exo-1,3-beta-glucosidase activity;GO:0004553//hydrolase activity, hydrolyzing O-glycosyl compounds;GO:0005488//binding;GO:0008422//beta-glucosidase activity;GO:0015926//glucosidase activity;GO:0016787//hydrolase activity;GO:0016798//hydrolase activity, acting on glycosyl bonds;GO:0030674//protein-macromolecule adapto…	GO:0000272//polysaccharide catabolic process;GO:0005975//carbohydrate metabolic process;GO:0005976//polysaccharide metabolic process;GO:0008150//biological_process;GO:0008152//metabolic process;GO:0009056//catabolic process;GO:0009057//macromolecule catabolic process;GO:0009987//cellular process;GO:0016043//cellular component organization;GO:0016052//carbohydrate catabolic process;GO:0043170//mac…
MA_10427061g0020	exgA	KAH9316229.1 hypothetical protein KI387_024856, partial [Taxus chinensis]	-	-	-	-	-	GO:0004553//hydrolase activity, hydrolyzing O-glycosyl compounds	GO:0071704//organic substance metabolic process
MA_10427098g0010	RPL36AA	ABR16131.1 unknown [Picea sitchensis]	Genetic Information Processing	Translation	ko03010//Ribosome	K02929	GO:0005840//ribosome	GO:0003735//structural constituent of ribosome	GO:0006412//translation
MA_10427168g0010	--	ABK22834.1 unknown [Picea sitchensis]	-	-	-	-	GO:0000221//vacuolar proton-transporting V-type ATPase, V1 domain;GO:0005575//cellular_component;GO:0005622//intracellular anatomical structure;GO:0005634//nucleus;GO:0043226//organelle;GO:0043227//membrane-bounded organelle;GO:0043229//intracellular organelle;GO:0043231//intracellular membrane-bounded organelle	GO:0003674//molecular_function;GO:0003676//nucleic acid binding;GO:0003723//RNA binding;GO:0003729//mRNA binding;GO:0005488//binding;GO:0005515//protein binding;GO:0046961//proton-transporting ATPase activity, rotational mechanism;GO:0097159//organic cyclic compound binding;GO:1901363//heterocyclic compound binding	GO:1902600//proton transmembrane transport
MA_10427172g0010	RBM19	PTQ42378.1 hypothetical protein MARPO_0030s0107 [Marchantia polymorpha]	-	-	-	-	GO:0005575//cellular_component;GO:0005622//intracellular anatomical structure;GO:0005634//nucleus;GO:0005654//nucleoplasm;GO:0005694//chromosome;GO:0005730//nucleolus;GO:0005737//cytoplasm;GO:0030684//preribosome;GO:0030686//90S preribosome;GO:0031974//membrane-enclosed lumen;GO:0031981//nuclear lumen;GO:0032991//protein-containing complex;GO:0043226//organelle;GO:0043227//membrane-bounded organe…	GO:0003674//molecular_function;GO:0003676//nucleic acid binding;GO:0003723//RNA binding;GO:0003729//mRNA binding;GO:0003824//catalytic activity;GO:0004386//helicase activity;GO:0005488//binding;GO:0016462//pyrophosphatase activity;GO:0016787//hydrolase activity;GO:0016817//hydrolase activity, acting on acid anhydrides;GO:0016818//hydrolase activity, acting on acid anhydrides, in phosphorus-contai…	GO:0000003//reproduction;GO:0000028//ribosomal small subunit assembly;GO:0000447//endonucleolytic cleavage in ITS1 to separate SSU-rRNA from 5.8S rRNA and LSU-rRNA from tricistronic rRNA transcript (SSU-rRNA, 5.8S rRNA, LSU-rRNA);GO:0000460//maturation of 5.8S rRNA;GO:0000462//maturation of SSU-rRNA from tricistronic rRNA transcript (SSU-rRNA, 5.8S rRNA, LSU-rRNA);GO:0000466//maturation of 5.8S r…
MA_10427172g0020	--	KAH9321638.1 hypothetical protein KI387_016277, partial [Taxus chinensis]	-	-	-	-	-	-	-
MA_10427334g0010	--	XP_031490701.1 vacuolar protein 8-like [Nymphaea colorata]	-	-	-	-	GO:0000221//vacuolar proton-transporting V-type ATPase, V1 domain;GO:0000322//storage vacuole;GO:0000323//lytic vacuole;GO:0000324//fungal-type vacuole;GO:0000329//fungal-type vacuole membrane;GO:0005575//cellular_component;GO:0005622//intracellular anatomical structure;GO:0005737//cytoplasm;GO:0005773//vacuole;GO:0005774//vacuolar membrane;GO:0016020//membrane;GO:0016021//integral component of m…	GO:0003674//molecular_function;GO:0005488//binding;GO:0005515//protein binding;GO:0042802//identical protein binding;GO:0043495//protein-membrane adaptor activity;GO:0046961//proton-transporting ATPase activity, rotational mechanism	GO:0000011//vacuole inheritance;GO:0006914//autophagy;GO:0006996//organelle organization;GO:0007033//vacuole organization;GO:0008104//protein localization;GO:0008150//biological_process;GO:0008152//metabolic process;GO:0009056//catabolic process;GO:0009987//cellular process;GO:0016043//cellular component organization;GO:0016050//vesicle organization;GO:0016236//macroautophagy;GO:0016237//lysosoma…
MA_10427334g0020	--	-	-	-	-	-	-	-	-
MA_10427468g0010	EBM	KAH9314279.1 hypothetical protein KI387_022906 [Taxus chinensis]	-	-	-	-	GO:0005575//cellular_component;GO:0005576//extracellular region;GO:0005622//intracellular anatomical structure;GO:0005737//cytoplasm;GO:0005773//vacuole;GO:0043226//organelle;GO:0043227//membrane-bounded organelle;GO:0043229//intracellular organelle;GO:0043231//intracellular membrane-bounded organelle	GO:0003674//molecular_function;GO:0003824//catalytic activity;GO:0004553//hydrolase activity, hydrolyzing O-glycosyl compounds;GO:0004567//beta-mannosidase activity;GO:0015923//mannosidase activity;GO:0016787//hydrolase activity;GO:0016798//hydrolase activity, acting on glycosyl bonds;GO:0033947//mannosylglycoprotein endo-beta-mannosidase activity;GO:0052761//exo-1,4-beta-D-glucosaminidase activi…	GO:0000272//polysaccharide catabolic process;GO:0005975//carbohydrate metabolic process;GO:0005976//polysaccharide metabolic process;GO:0006022//aminoglycan metabolic process;GO:0006026//aminoglycan catabolic process;GO:0006030//chitin metabolic process;GO:0006032//chitin catabolic process;GO:0006040//amino sugar metabolic process;GO:0006807//nitrogen compound metabolic process;GO:0008150//biolog…
MA_10427738g0010	At4g18465	KAH9309374.1 hypothetical protein KI387_037285, partial [Taxus chinensis]	-	-	-	-	-	GO:0004386//helicase activity;GO:0005515//protein binding	GO:0006139//nucleobase-containing compound metabolic process
MA_10428060g0010	--	-	-	-	-	-	-	-	-
MA_10428060g0020	RggA	KAH9305132.1 hypothetical protein KI387_009536, partial [Taxus chinensis]	-	-	-	-	-	-	-
MA_10428078g0010	--	QHR90389.1 hypothetical protein Q903MT_gene4412 [Picea sitchensis]	-	-	-	-	-	-	-
MA_10428078g0020	--	-	-	-	-	-	-	-	-
MA_10428078g0030	--	KUM47792.1 hypothetical protein ABT39_MTgene4786 [Picea glauca]	-	-	-	-	-	-	-
MA_10428078g0040	--	QHR90079.1 hypothetical protein Q903MT_gene4102 [Picea sitchensis]	-	-	-	-	-	-	-
MA_10428078g0050	--	KUM48459.1 hypothetical protein ABT39_MTgene4474 [Picea glauca]	-	-	-	-	-	-	-
MA_10428098g0010	AP1M2	KAF9673431.1 hypothetical protein SADUNF_Sadunf10G0023800 [Salix dunnii]	-	-	-	-	-	-	-
MA_10428226g0010	SUVR5	KAH9327214.1 hypothetical protein KI387_007392, partial [Taxus chinensis]	-	-	-	-	GO:0005575//cellular_component;GO:0005622//intracellular anatomical structure;GO:0005634//nucleus;GO:0005694//chromosome;GO:0043226//organelle;GO:0043227//membrane-bounded organelle;GO:0043228//non-membrane-bounded organelle;GO:0043229//intracellular organelle;GO:0043231//intracellular membrane-bounded organelle;GO:0043232//intracellular non-membrane-bounded organelle	GO:0003674//molecular_function;GO:0003676//nucleic acid binding;GO:0003677//DNA binding;GO:0003700//DNA-binding transcription factor activity;GO:0003824//catalytic activity;GO:0005488//binding;GO:0005515//protein binding;GO:0008168//methyltransferase activity;GO:0008170//N-methyltransferase activity;GO:0008270//zinc ion binding;GO:0008276//protein methyltransferase activity;GO:0008757//S-adenosyl…	GO:0006325//chromatin organization;GO:0006338//chromatin remodeling;GO:0006355//regulation of transcription, DNA-templated;GO:0006464//cellular protein modification process;GO:0006479//protein methylation;GO:0006807//nitrogen compound metabolic process;GO:0006996//organelle organization;GO:0008150//biological_process;GO:0008152//metabolic process;GO:0008213//protein alkylation;GO:0009889//regulat…
MA_10428319g0010	--	KAG8061548.1 hypothetical protein GUJ93_ZPchr0003g16797 [Zizania palustris]	-	-	-	-	GO:0005575//cellular_component;GO:0005622//intracellular anatomical structure;GO:0005737//cytoplasm	GO:0003674//molecular_function;GO:0003824//catalytic activity;GO:0008168//methyltransferase activity;GO:0008649//rRNA methyltransferase activity;GO:0016740//transferase activity;GO:0016741//transferase activity, transferring one-carbon groups	GO:0000154//rRNA modification;GO:0001510//RNA methylation;GO:0006139//nucleobase-containing compound metabolic process;GO:0006364//rRNA processing;GO:0006396//RNA processing;GO:0006725//cellular aromatic compound metabolic process;GO:0006807//nitrogen compound metabolic process;GO:0008150//biological_process;GO:0008152//metabolic process;GO:0009451//RNA modification;GO:0009987//cellular process;G…
MA_10428385g0010	DHNAT1	ABK24008.1 unknown [Picea sitchensis]	Metabolism;Metabolism;Metabolism	Global and overview maps;Global and overview maps;Metabolism of cofactors and vitamins	ko01100//Metabolic pathways;ko01110//Biosynthesis of secondary metabolites;ko00130//Ubiquinone and other terpenoid-quinone biosynthesis	K19222;K19222;K19222	-	-	GO:0010124//phenylacetate catabolic process
MA_10428830g0010	RUS6	XP_031490918.1 protein root UVB sensitive 6 [Nymphaea colorata]	-	-	-	-	-	-	-
MA_10428848g0010	--	KUM45271.1 hypothetical protein ABT39_MTgene3511 [Picea glauca]	-	-	-	-	-	-	-
MA_10428854g0010	--	KAH9325545.1 hypothetical protein KI387_005723, partial [Taxus chinensis]	-	-	-	-	-	GO:0035091//phosphatidylinositol binding	-
MA_10428922g0010	--	-	-	-	-	-	-	-	-
MA_10428956g0010	--	KAH9317313.1 hypothetical protein KI387_019082, partial [Taxus chinensis]	-	-	-	-	-	-	-
MA_10428979g0010	--	KAH9306643.1 hypothetical protein KI387_011047, partial [Taxus chinensis]	-	-	-	-	-	GO:0003674//molecular_function;GO:0070205//2-succinyl-6-hydroxy-2,4-cyclohexadiene-1-carboxylate synthase activity	GO:0009234//menaquinone biosynthetic process;GO:0015979//photosynthesis
MA_10429167g0010	SRF2	KAH9301682.1 hypothetical protein KI387_013265, partial [Taxus chinensis]	-	-	-	-	GO:0030176//integral component of endoplasmic reticulum membrane	-	GO:0051216//cartilage development;GO:2001256//regulation of store-operated calcium entry
MA_10429360g0010	--	ABK21271.1 unknown [Picea sitchensis]	-	-	-	-	-	-	GO:0010112//regulation of systemic acquired resistance
MA_10429360g0020	--	KUM49258.1 hypothetical protein ABT39_MTgene3807 [Picea glauca]	-	-	-	-	-	-	-
MA_10429360g0030	COX3	KUM47739.1 cytochrome c oxidase subunit 3 [Picea glauca]	Metabolism;Metabolism	Global and overview maps;Energy metabolism	ko01100//Metabolic pathways;ko00190//Oxidative phosphorylation	K02262;K02262	GO:0000276//mitochondrial proton-transporting ATP synthase complex, coupling factor F(o);GO:0016020//membrane	GO:0015078//proton transmembrane transporter activity;GO:0015098//molybdate ion transmembrane transporter activity;GO:0016682//oxidoreductase activity, acting on diphenols and related substances as donors, oxygen as acceptor	GO:0015689//molybdate ion transport;GO:0015986//ATP synthesis coupled proton transport;GO:0015990//electron transport coupled proton transport
MA_10429360g0040	--	KUM49373.1 hypothetical protein ABT39_MTgene3922 [Picea glauca]	-	-	-	-	-	-	-
MA_10429360g0050	--	QHR91218.1 hypothetical protein Q903MT_gene5250 [Picea sitchensis]	-	-	-	-	-	-	-
MA_10429372g0010	DEGP7	KAH9327183.1 hypothetical protein KI387_007361 [Taxus chinensis]	-	-	-	-	GO:0005575//cellular_component;GO:0005622//intracellular anatomical structure;GO:0005634//nucleus;GO:0005737//cytoplasm;GO:0005829//cytosol;GO:0009507//chloroplast;GO:0009536//plastid;GO:0043226//organelle;GO:0043227//membrane-bounded organelle;GO:0043229//intracellular organelle;GO:0043231//intracellular membrane-bounded organelle	GO:0003674//molecular_function;GO:0003824//catalytic activity;GO:0004175//endopeptidase activity;GO:0004252//serine-type endopeptidase activity;GO:0005515//protein binding;GO:0008017//microtubule binding;GO:0008233//peptidase activity;GO:0008236//serine-type peptidase activity;GO:0016787//hydrolase activity;GO:0017171//serine hydrolase activity;GO:0140096//catalytic activity, acting on a protein	GO:0006508//proteolysis;GO:0006629//lipid metabolic process;GO:0006807//nitrogen compound metabolic process;GO:0006915//apoptotic process;GO:0006950//response to stress;GO:0008150//biological_process;GO:0008152//metabolic process;GO:0008219//cell death;GO:0009056//catabolic process;GO:0009057//macromolecule catabolic process;GO:0009266//response to temperature stimulus;GO:0009314//response to rad…
MA_10429584g0010	NUP85	KAH9301604.1 hypothetical protein KI387_013187, partial [Taxus chinensis]	Genetic Information Processing	Translation	ko03013//Nucleocytoplasmic transport	K14304	GO:0000775//chromosome, centromeric region;GO:0000776//kinetochore;GO:0000779//condensed chromosome, centromeric region;GO:0000793//condensed chromosome;GO:0005575//cellular_component;GO:0005622//intracellular anatomical structure;GO:0005634//nucleus;GO:0005635//nuclear envelope;GO:0005643//nuclear pore;GO:0005694//chromosome;GO:0005737//cytoplasm;GO:0005819//spindle;GO:0005829//cytosol;GO:000585…	GO:0001664//G protein-coupled receptor binding;GO:0003674//molecular_function;GO:0005102//signaling receptor binding;GO:0005126//cytokine receptor binding;GO:0005198//structural molecule activity;GO:0005488//binding;GO:0005515//protein binding;GO:0017056//structural constituent of nuclear pore;GO:0031727//CCR2 chemokine receptor binding;GO:0042379//chemokine receptor binding;GO:0048020//CCR chemo…	GO:0001101//response to acid chemical;GO:0002376//immune system process;GO:0006355//regulation of transcription, DNA-templated;GO:0006403//RNA localization;GO:0006405//RNA export from nucleus;GO:0006406//mRNA export from nucleus;GO:0006606//protein import into nucleus;GO:0006611//protein export from nucleus;GO:0006810//transport;GO:0006886//intracellular protein transport;GO:0006913//nucleocytopl…
MA_10429754g0010	--	KAG6726565.1 hypothetical protein I3842_02G086700 [Carya illinoinensis]	-	-	-	-	-	-	-
MA_10429805g0010	DTX27	ADE75862.1 unknown [Picea sitchensis]	-	-	-	-	GO:0016020//membrane	GO:0015297//antiporter activity;GO:0042910//xenobiotic transmembrane transporter activity	GO:0006855//xenobiotic transmembrane transport;GO:0055085//transmembrane transport
MA_10429805g0020	RPS9C	ABK21901.1 unknown [Picea sitchensis]	Genetic Information Processing	Translation	ko03010//Ribosome	K02997	GO:0000314//organellar small ribosomal subunit;GO:0022627//cytosolic small ribosomal subunit	GO:0003723//RNA binding;GO:0003735//structural constituent of ribosome;GO:0019843//rRNA binding	GO:0006412//translation
MA_10429805g0030	RPS9C	ABK21901.1 unknown [Picea sitchensis]	Genetic Information Processing	Translation	ko03010//Ribosome	K02997	GO:0000314//organellar small ribosomal subunit;GO:0022627//cytosolic small ribosomal subunit	GO:0003723//RNA binding;GO:0003735//structural constituent of ribosome;GO:0019843//rRNA binding	GO:0006412//translation
MA_10430015g0010	THO5B	ADE76817.1 unknown [Picea sitchensis]	Genetic Information Processing	Translation	ko03013//Nucleocytoplasmic transport	K13174	GO:0000228//nuclear chromosome;GO:0000346//transcription export complex;GO:0000347//THO complex;GO:0000445//THO complex part of transcription export complex;GO:0000781//chromosome, telomeric region;GO:0005575//cellular_component;GO:0005622//intracellular anatomical structure;GO:0005634//nucleus;GO:0005654//nucleoplasm;GO:0005694//chromosome;GO:0005737//cytoplasm;GO:0016604//nuclear body;GO:001660…	GO:0003674//molecular_function;GO:0003676//nucleic acid binding;GO:0003723//RNA binding;GO:0003729//mRNA binding;GO:0004316//3-oxoacyl-[acyl-carrier-protein] reductase (NADPH) activity;GO:0005488//binding;GO:0008667//2,3-dihydro-2,3-dihydroxybenzoate dehydrogenase activity;GO:0008678//2-deoxy-D-gluconate 3-dehydrogenase activity;GO:0016491//oxidoreductase activity;GO:0051287//NAD binding;GO:00971…	GO:0000003//reproduction;GO:0000272//polysaccharide catabolic process;GO:0000280//nuclear division;GO:0000902//cell morphogenesis;GO:0001701//in utero embryonic development;GO:0001824//blastocyst development;GO:0002376//immune system process;GO:0002520//immune system development;GO:0002521//leukocyte differentiation;GO:0002573//myeloid leukocyte differentiation;GO:0002682//regulation of immune sy…
MA_10430113g0010	--	KAH9304775.1 hypothetical protein KI387_009179, partial [Taxus chinensis]	-	-	-	-	-	-	-
MA_10430304g0010	LPAT5	ABR17313.1 unknown [Picea sitchensis]	Metabolism;Metabolism;Metabolism;Metabolism	Global and overview maps;Global and overview maps;Lipid metabolism;Lipid metabolism	ko01100//Metabolic pathways;ko01110//Biosynthesis of secondary metabolites;ko00564//Glycerophospholipid metabolism;ko00561//Glycerolipid metabolism	K13513;K13513;K13513;K13513	-	GO:0016746//acyltransferase activity	-
MA_10430475g0010	ATRX	KAH9311738.1 hypothetical protein KI387_026773, partial [Taxus chinensis]	-	-	-	-	-	-	-
MA_10430475g0020	--	KAH9318436.1 hypothetical protein KI387_020205, partial [Taxus chinensis]	-	-	-	-	-	-	-
MA_10430475g0030	--	-	-	-	-	-	-	-	-
MA_10430645g0010	--	-	-	-	-	-	-	-	-
MA_10430687g0010	PP2AB2	KAH9315096.1 hypothetical protein KI387_023723 [Taxus chinensis]	Genetic Information Processing	Translation	ko03015//mRNA surveillance pathway	K04354	-	GO:0005515//protein binding	-
MA_10430691g0010	yqxC	ABK25858.1 unknown [Picea sitchensis]	-	-	-	-	-	GO:0003674//molecular_function;GO:0003676//nucleic acid binding;GO:0003723//RNA binding;GO:0003824//catalytic activity;GO:0005488//binding;GO:0008168//methyltransferase activity;GO:0016740//transferase activity;GO:0016741//transferase activity, transferring one-carbon groups;GO:0097159//organic cyclic compound binding;GO:1901363//heterocyclic compound binding	GO:0006139//nucleobase-containing compound metabolic process;GO:0006364//rRNA processing;GO:0006396//RNA processing;GO:0006725//cellular aromatic compound metabolic process;GO:0006807//nitrogen compound metabolic process;GO:0008150//biological_process;GO:0008152//metabolic process;GO:0009987//cellular process;GO:0010467//gene expression;GO:0016070//RNA metabolic process;GO:0016072//rRNA metabolic…
MA_10430859g0010	NRAMP5	XP_010270254.1 PREDICTED: metal transporter Nramp5-like [Nelumbo nucifera]	-	-	-	-	GO:0005575//cellular_component;GO:0005887//integral component of plasma membrane;GO:0016020//membrane;GO:0016021//integral component of membrane;GO:0031224//intrinsic component of membrane	GO:0003674//molecular_function;GO:0005215//transporter activity;GO:0008324//cation transmembrane transporter activity;GO:0015075//ion transmembrane transporter activity;GO:0015318//inorganic molecular entity transmembrane transporter activity;GO:0022857//transmembrane transporter activity;GO:0022890//inorganic cation transmembrane transporter activity;GO:0046873//metal ion transmembrane transport…	GO:0006810//transport;GO:0006811//ion transport;GO:0006812//cation transport;GO:0008150//biological_process;GO:0030001//metal ion transport;GO:0034220//ion transmembrane transport;GO:0042592//homeostatic process;GO:0048878//chemical homeostasis;GO:0050801//ion homeostasis;GO:0051179//localization;GO:0051234//establishment of localization;GO:0055065//metal ion homeostasis;GO:0055072//iron ion home…
MA_10430859g0020	NRAMP5	KAH9309156.1 hypothetical protein KI387_037067, partial [Taxus chinensis]	-	-	-	-	GO:0005575//cellular_component;GO:0005887//integral component of plasma membrane;GO:0016020//membrane;GO:0016021//integral component of membrane;GO:0031224//intrinsic component of membrane	GO:0003674//molecular_function;GO:0005215//transporter activity;GO:0008324//cation transmembrane transporter activity;GO:0015075//ion transmembrane transporter activity;GO:0015318//inorganic molecular entity transmembrane transporter activity;GO:0022857//transmembrane transporter activity;GO:0022890//inorganic cation transmembrane transporter activity;GO:0046873//metal ion transmembrane transport…	GO:0006810//transport;GO:0006811//ion transport;GO:0006812//cation transport;GO:0008150//biological_process;GO:0030001//metal ion transport;GO:0034220//ion transmembrane transport;GO:0042592//homeostatic process;GO:0048878//chemical homeostasis;GO:0050801//ion homeostasis;GO:0051179//localization;GO:0051234//establishment of localization;GO:0055065//metal ion homeostasis;GO:0055072//iron ion home…
MA_10430971g0010	--	ABK25256.1 unknown [Picea sitchensis]	-	-	-	-	-	-	-
MA_10430971g0020	--	ABK25256.1 unknown [Picea sitchensis]	-	-	-	-	-	-	-
MA_10431316g0010	SRP	ABK22256.1 unknown [Picea sitchensis]	-	-	-	-	GO:0005575//cellular_component;GO:0005622//intracellular anatomical structure;GO:0005737//cytoplasm;GO:0005773//vacuole;GO:0005811//lipid droplet;GO:0043226//organelle;GO:0043227//membrane-bounded organelle;GO:0043228//non-membrane-bounded organelle;GO:0043229//intracellular organelle;GO:0043231//intracellular membrane-bounded organelle;GO:0043232//intracellular non-membrane-bounded organelle	-	GO:0006996//organelle organization;GO:0008150//biological_process;GO:0009987//cellular process;GO:0010876//lipid localization;GO:0016043//cellular component organization;GO:0019915//lipid storage;GO:0032502//developmental process;GO:0033036//macromolecule localization;GO:0034389//lipid droplet organization;GO:0040007//growth;GO:0040008//regulation of growth;GO:0045927//positive regulation of grow…
MA_10431316g0020	SRP	ABK22256.1 unknown [Picea sitchensis]	-	-	-	-	GO:0005575//cellular_component;GO:0005622//intracellular anatomical structure;GO:0005737//cytoplasm;GO:0005773//vacuole;GO:0005811//lipid droplet;GO:0043226//organelle;GO:0043227//membrane-bounded organelle;GO:0043228//non-membrane-bounded organelle;GO:0043229//intracellular organelle;GO:0043231//intracellular membrane-bounded organelle;GO:0043232//intracellular non-membrane-bounded organelle	-	GO:0006996//organelle organization;GO:0008150//biological_process;GO:0009987//cellular process;GO:0010876//lipid localization;GO:0016043//cellular component organization;GO:0019915//lipid storage;GO:0032502//developmental process;GO:0033036//macromolecule localization;GO:0034389//lipid droplet organization;GO:0040007//growth;GO:0040008//regulation of growth;GO:0045927//positive regulation of grow…
MA_10431316g0030	ATAD1	ADE77829.1 unknown [Picea sitchensis]	-	-	-	-	GO:0000502//proteasome complex;GO:0005575//cellular_component;GO:0005622//intracellular anatomical structure;GO:0005634//nucleus;GO:0005737//cytoplasm;GO:0005777//peroxisome;GO:0005886//plasma membrane;GO:0009368//endopeptidase Clp complex;GO:0009376//HslUV protease complex;GO:0009379//Holliday junction helicase complex;GO:0016020//membrane;GO:0030054//cell junction;GO:0042579//microbody;GO:00432…	GO:0000166//nucleotide binding;GO:0003674//molecular_function;GO:0003677//DNA binding;GO:0003678//DNA helicase activity;GO:0003688//DNA replication origin binding;GO:0003723//RNA binding;GO:0003724//RNA helicase activity;GO:0003824//catalytic activity;GO:0004176//ATP-dependent peptidase activity;GO:0004222//metalloendopeptidase activity;GO:0004252//serine-type endopeptidase activity;GO:0005488//b…	GO:0006270//DNA replication initiation;GO:0006275//regulation of DNA replication;GO:0006281//DNA repair;GO:0006310//DNA recombination;GO:0006355//regulation of transcription, DNA-templated;GO:0006508//proteolysis;GO:0009306//protein secretion;GO:0010498//proteasomal protein catabolic process;GO:0019079//viral genome replication;GO:0019941//modification-dependent protein catabolic process;GO:00304…
MA_10431335g0010	--	XP_042944796.1 disease resistance protein RPV1-like [Carya illinoinensis]	-	-	-	-	GO:0005882//intermediate filament	GO:0005515//protein binding	GO:0007275//multicellular organism development
MA_10431335g0020	--	ABK23081.1 unknown [Picea sitchensis]	-	-	-	-	-	-	-
MA_10431342g0010	CIP111	KAH9311946.1 hypothetical protein KI387_026981 [Taxus chinensis]	-	-	-	-	GO:0000502//proteasome complex;GO:0009379//Holliday junction helicase complex;GO:0016020//membrane	GO:0003678//DNA helicase activity;GO:0004222//metalloendopeptidase activity;GO:0005524//ATP binding;GO:0009378//four-way junction helicase activity;GO:0016887//ATP hydrolysis activity;GO:0046873//metal ion transmembrane transporter activity	GO:0006281//DNA repair;GO:0006310//DNA recombination;GO:0006508//proteolysis;GO:0009306//protein secretion;GO:0010498//proteasomal protein catabolic process;GO:0019941//modification-dependent protein catabolic process;GO:0030001//metal ion transport;GO:0051301//cell division;GO:0055085//transmembrane transport
MA_10431443g0010	SODCC	ABK24535.1 unknown [Picea sitchensis]	Cellular Processes	Transport and catabolism	ko04146//Peroxisome	K04565	GO:0005575//cellular_component;GO:0005576//extracellular region;GO:0005615//extracellular space;GO:0005622//intracellular anatomical structure;GO:0005737//cytoplasm	GO:0003674//molecular_function;GO:0003824//catalytic activity;GO:0004784//superoxide dismutase activity;GO:0005488//binding;GO:0005507//copper ion binding;GO:0008270//zinc ion binding;GO:0016209//antioxidant activity;GO:0016491//oxidoreductase activity;GO:0016721//oxidoreductase activity, acting on superoxide radicals as acceptor;GO:0043167//ion binding;GO:0043169//cation binding;GO:0046872//meta…	GO:0000302//response to reactive oxygen species;GO:0000303//response to superoxide;GO:0000305//response to oxygen radical;GO:0006801//superoxide metabolic process;GO:0006950//response to stress;GO:0006979//response to oxidative stress;GO:0008150//biological_process;GO:0008152//metabolic process;GO:0009636//response to toxic substance;GO:0009987//cellular process;GO:0010035//response to inorganic …
MA_10431669g0010	--	ABR17607.1 unknown [Picea sitchensis]	-	-	-	-	-	-	-
MA_10431669g0020	--	ABR17607.1 unknown [Picea sitchensis]	-	-	-	-	-	-	-
MA_10431694g0010	DJ1B	ABK26894.1 unknown [Picea sitchensis]	-	-	-	-	-	GO:0008234//cysteine-type peptidase activity	GO:0006508//proteolysis
MA_10431694g0020	DJ1A	ABK26894.1 unknown [Picea sitchensis]	-	-	-	-	-	GO:0003824//catalytic activity;GO:0008234//cysteine-type peptidase activity	GO:0006508//proteolysis
MA_10431729g0010	--	-	-	-	-	-	-	-	-
MA_10431729g0020	--	ABK24711.1 unknown [Picea sitchensis]	-	-	-	-	-	-	-
MA_10431729g0030	--	ACN40650.1 unknown [Picea sitchensis]	-	-	-	-	-	-	-
MA_10431795g0010	--	KAH9311510.1 hypothetical protein KI387_026545 [Taxus chinensis]	-	-	-	-	-	-	-
MA_10432082g0010	--	KAH9325693.1 hypothetical protein KI387_005871, partial [Taxus chinensis]	-	-	-	-	GO:0005575//cellular_component;GO:0005576//extracellular region;GO:0005622//intracellular anatomical structure;GO:0005737//cytoplasm;GO:0012505//endomembrane system	GO:0003674//molecular_function;GO:0005096//GTPase activator activity;GO:0005488//binding;GO:0005515//protein binding;GO:0008047//enzyme activator activity;GO:0019899//enzyme binding;GO:0030234//enzyme regulator activity;GO:0030695//GTPase regulator activity;GO:0031267//small GTPase binding;GO:0051020//GTPase binding;GO:0060589//nucleoside-triphosphatase regulator activity;GO:0098772//molecular fu…	GO:0006810//transport;GO:0006886//intracellular protein transport;GO:0008104//protein localization;GO:0008150//biological_process;GO:0015031//protein transport;GO:0015833//peptide transport;GO:0031338//regulation of vesicle fusion;GO:0032879//regulation of localization;GO:0033036//macromolecule localization;GO:0033043//regulation of organelle organization;GO:0034613//cellular protein localization…
MA_10432153g0010	HCF244	ABR17720.1 unknown [Picea sitchensis]	-	-	-	-	GO:0005575//cellular_component;GO:0005622//intracellular anatomical structure;GO:0005737//cytoplasm;GO:0009507//chloroplast;GO:0009536//plastid;GO:0043226//organelle;GO:0043227//membrane-bounded organelle;GO:0043229//intracellular organelle;GO:0043231//intracellular membrane-bounded organelle	GO:0003674//molecular_function;GO:0003824//catalytic activity;GO:0016491//oxidoreductase activity;GO:0016655//oxidoreductase activity, acting on NAD(P)H, quinone or similar compound as acceptor;GO:0016757//glycosyltransferase activity;GO:0051287//NAD binding	GO:0005975//carbohydrate metabolic process;GO:0008150//biological_process;GO:0008152//metabolic process
MA_10432205g0010	--	-	-	-	-	-	-	GO:0005515//protein binding	GO:0007165//signal transduction
MA_10432288g0010	TIP41L	ABR18298.1 unknown [Picea sitchensis]	-	-	-	-	-	-	GO:0043666//regulation of phosphoprotein phosphatase activity
MA_10433063g0010	LOC_Os07g01090	KAH9313218.1 hypothetical protein KI387_028253, partial [Taxus chinensis]	-	-	-	-	-	-	-
MA_10433113g0010	--	ADE75595.1 unknown [Picea sitchensis]	-	-	-	-	-	-	-
MA_10433242g0010	SOV	KAF8411801.1 hypothetical protein HHK36_004360 [Tetracentron sinense]	-	-	-	-	GO:0000178//exosome (RNase complex);GO:0000932//P-body;GO:0005575//cellular_component;GO:0005622//intracellular anatomical structure;GO:0005634//nucleus;GO:0005737//cytoplasm;GO:0005844//polysome;GO:0005933//cellular bud;GO:0005935//cellular bud neck;GO:0010494//cytoplasmic stress granule;GO:0030427//site of polarized growth;GO:0032991//protein-containing complex;GO:0035770//ribonucleoprotein gra…	GO:0000175//3'-5'-exoribonuclease activity;GO:0000287//magnesium ion binding;GO:0000900//translation repressor activity, mRNA regulatory element binding;GO:0003674//molecular_function;GO:0003676//nucleic acid binding;GO:0003723//RNA binding;GO:0003727//single-stranded RNA binding;GO:0003729//mRNA binding;GO:0003730//mRNA 3'-UTR binding;GO:0003824//catalytic activity;GO:0004518//nuclease activity;…	GO:0000070//mitotic sister chromatid segregation;GO:0000278//mitotic cell cycle;GO:0000280//nuclear division;GO:0000291//nuclear-transcribed mRNA catabolic process, exonucleolytic;GO:0000819//sister chromatid segregation;GO:0000956//nuclear-transcribed mRNA catabolic process;GO:0006139//nucleobase-containing compound metabolic process;GO:0006364//rRNA processing;GO:0006396//RNA processing;GO:0006…
MA_10433283g0010	--	-	-	-	-	-	-	-	-
MA_10433283g0020	At4g01130	ABK26578.1 unknown [Picea sitchensis]	-	-	-	-	-	GO:0016788//hydrolase activity, acting on ester bonds	-
MA_10433371g0010	--	ABR17135.1 unknown [Picea sitchensis]	Genetic Information Processing	Transcription	ko03020//RNA polymerase	K03005	-	GO:0003677//DNA binding	GO:0006351//transcription, DNA-templated
MA_10433685g0010	--	ADE77874.1 unknown [Picea sitchensis]	-	-	-	-	-	-	-
MA_10433694g0010	EO	ABK24706.1 unknown [Picea sitchensis]	-	-	-	-	GO:0005575//cellular_component;GO:0005576//extracellular region;GO:0005622//intracellular anatomical structure;GO:0005737//cytoplasm;GO:0009507//chloroplast;GO:0009526//plastid envelope;GO:0009532//plastid stroma;GO:0009536//plastid;GO:0009570//chloroplast stroma;GO:0009579//thylakoid;GO:0009941//chloroplast envelope;GO:0010319//stromule;GO:0031967//organelle envelope;GO:0031975//envelope;GO:0043…	GO:0003674//molecular_function;GO:0003824//catalytic activity;GO:0004024//alcohol dehydrogenase activity, zinc-dependent;GO:0005488//binding;GO:0008270//zinc ion binding;GO:0008689//3-demethylubiquinone-9 3-O-methyltransferase activity;GO:0008743//L-threonine 3-dehydrogenase activity;GO:0016491//oxidoreductase activity;GO:0016627//oxidoreductase activity, acting on the CH-CH group of donors;GO:00…	GO:0006113//fermentation;GO:0006567//threonine catabolic process;GO:0006744//ubiquinone biosynthetic process;GO:0006950//response to stress;GO:0008150//biological_process;GO:0008152//metabolic process;GO:0009266//response to temperature stimulus;GO:0009404//toxin metabolic process;GO:0009409//response to cold;GO:0009628//response to abiotic stimulus;GO:0010127//mycothiol-dependent detoxification;…
MA_10433713g0010	EIF5	ADE75720.1 unknown [Picea sitchensis]	-	-	-	-	GO:0005575//cellular_component;GO:0005622//intracellular anatomical structure;GO:0005634//nucleus;GO:0005737//cytoplasm;GO:0043226//organelle;GO:0043227//membrane-bounded organelle;GO:0043229//intracellular organelle;GO:0043231//intracellular membrane-bounded organelle	GO:0000166//nucleotide binding;GO:0001882//nucleoside binding;GO:0001883//purine nucleoside binding;GO:0003674//molecular_function;GO:0003676//nucleic acid binding;GO:0003723//RNA binding;GO:0003743//translation initiation factor activity;GO:0005488//binding;GO:0005515//protein binding;GO:0005525//GTP binding;GO:0008135//translation factor activity, RNA binding;GO:0017076//purine nucleotide bindi…	GO:0006412//translation;GO:0006413//translational initiation;GO:0006518//peptide metabolic process;GO:0006807//nitrogen compound metabolic process;GO:0008150//biological_process;GO:0008152//metabolic process;GO:0009058//biosynthetic process;GO:0009059//macromolecule biosynthetic process;GO:0009987//cellular process;GO:0010467//gene expression;GO:0019538//protein metabolic process;GO:0034641//cell…
MA_10433818g0010	pKIWI502	KAH9569327.1 hypothetical protein CY35_03G128200 [Sphagnum magellanicum]	-	-	-	-	GO:0009337//sulfite reductase complex (NADPH)	GO:0003674//molecular_function;GO:0003824//catalytic activity;GO:0004783//sulfite reductase (NADPH) activity;GO:0009055//electron transfer activity;GO:0016002//sulfite reductase activity;GO:0016491//oxidoreductase activity;GO:0016655//oxidoreductase activity, acting on NAD(P)H, quinone or similar compound as acceptor;GO:0051213//dioxygenase activity	GO:0006790//sulfur compound metabolic process;GO:0006814//sodium ion transport;GO:0008150//biological_process;GO:0008152//metabolic process;GO:0010124//phenylacetate catabolic process;GO:0010128//benzoate catabolic process via CoA ligation
MA_10433946g0010	PEX1	KAH9318657.1 hypothetical protein KI387_020426, partial [Taxus chinensis]	Cellular Processes	Transport and catabolism	ko04146//Peroxisome	K13338	-	GO:0004222//metalloendopeptidase activity;GO:0005524//ATP binding;GO:0016887//ATP hydrolysis activity	GO:0006508//proteolysis;GO:0051301//cell division
MA_10433946g0020	Os03g0565500	XP_031499860.1 elongation factor G, mitochondrial-like [Nymphaea colorata]	-	-	-	-	GO:0005575//cellular_component;GO:0005622//intracellular anatomical structure;GO:0005737//cytoplasm;GO:0005739//mitochondrion;GO:0043226//organelle;GO:0043227//membrane-bounded organelle;GO:0043229//intracellular organelle;GO:0043231//intracellular membrane-bounded organelle	GO:0000166//nucleotide binding;GO:0000287//magnesium ion binding;GO:0001882//nucleoside binding;GO:0001883//purine nucleoside binding;GO:0003674//molecular_function;GO:0003676//nucleic acid binding;GO:0003723//RNA binding;GO:0003746//translation elongation factor activity;GO:0003824//catalytic activity;GO:0003924//GTPase activity;GO:0005488//binding;GO:0005525//GTP binding;GO:0008135//translation…	GO:0006412//translation;GO:0006414//translational elongation;GO:0006518//peptide metabolic process;GO:0006807//nitrogen compound metabolic process;GO:0006950//response to stress;GO:0008150//biological_process;GO:0008152//metabolic process;GO:0009058//biosynthetic process;GO:0009059//macromolecule biosynthetic process;GO:0009987//cellular process;GO:0010467//gene expression;GO:0019538//protein met…
MA_10434417g0010	Tubgcp5	KAH9301392.1 hypothetical protein KI387_012975, partial [Taxus chinensis]	-	-	-	-	GO:0005575//cellular_component;GO:0005622//intracellular anatomical structure;GO:0005737//cytoplasm;GO:0005938//cell cortex;GO:0016020//membrane;GO:0016021//integral component of membrane;GO:0031224//intrinsic component of membrane;GO:0071944//cell periphery;GO:0099568//cytoplasmic region	GO:0000166//nucleotide binding;GO:0003674//molecular_function;GO:0003824//catalytic activity;GO:0004672//protein kinase activity;GO:0004674//protein serine/threonine kinase activity;GO:0004709//MAP kinase kinase kinase activity;GO:0005488//binding;GO:0005524//ATP binding;GO:0016301//kinase activity;GO:0016740//transferase activity;GO:0016772//transferase activity, transferring phosphorus-containi…	GO:0000165//MAPK cascade;GO:0001932//regulation of protein phosphorylation;GO:0001934//positive regulation of protein phosphorylation;GO:0006464//cellular protein modification process;GO:0006468//protein phosphorylation;GO:0006793//phosphorus metabolic process;GO:0006796//phosphate-containing compound metabolic process;GO:0006807//nitrogen compound metabolic process;GO:0006950//response to stress…
MA_10434417g0020	--	-	-	-	-	-	-	-	-
MA_10434449g0010	At3g62310	KAH9542145.1 hypothetical protein CY35_14G100300 [Sphagnum magellanicum]	Genetic Information Processing	Transcription	ko03040//Spliceosome	K12820	-	GO:0003676//nucleic acid binding;GO:0004386//helicase activity;GO:0005524//ATP binding	GO:0006139//nucleobase-containing compound metabolic process;GO:0043571//maintenance of CRISPR repeat elements
MA_10434485g0010	--	ADE77129.1 unknown [Picea sitchensis]	Genetic Information Processing;Genetic Information Processing;Genetic Information Processing;Genetic Information Processing;Genetic Information Processing	Replication and repair;Replication and repair;Replication and repair;Replication and repair;Replication and repair	ko03420//Nucleotide excision repair;ko03030//DNA replication;ko03440//Homologous recombination;ko03430//Mismatch repair;ko03410//Base excision repair	K03504;K03504;K03504;K03504;K03504	GO:0000228//nuclear chromosome;GO:0005575//cellular_component;GO:0005622//intracellular anatomical structure;GO:0005634//nucleus;GO:0005654//nucleoplasm;GO:0005657//replication fork;GO:0005694//chromosome;GO:0005737//cytoplasm;GO:0030894//replisome;GO:0031974//membrane-enclosed lumen;GO:0031981//nuclear lumen;GO:0032991//protein-containing complex;GO:0032993//protein-DNA complex;GO:0042575//DNA p…	GO:0003674//molecular_function;GO:0003824//catalytic activity;GO:0003887//DNA-directed DNA polymerase activity;GO:0005488//binding;GO:0005515//protein binding;GO:0016740//transferase activity;GO:0016772//transferase activity, transferring phosphorus-containing groups;GO:0016779//nucleotidyltransferase activity;GO:0019899//enzyme binding;GO:0034061//DNA polymerase activity;GO:0070182//DNA polymera…	GO:0000278//mitotic cell cycle;GO:0000723//telomere maintenance;GO:0000724//double-strand break repair via homologous recombination;GO:0000725//recombinational repair;GO:0000731//DNA synthesis involved in DNA repair;GO:0006139//nucleobase-containing compound metabolic process;GO:0006259//DNA metabolic process;GO:0006260//DNA replication;GO:0006261//DNA-dependent DNA replication;GO:0006271//DNA st…
MA_10434829g0010	--	KAH9325046.1 hypothetical protein KI387_005224 [Taxus chinensis]	-	-	-	-	-	GO:0046872//metal ion binding	-
MA_10434829g0020	--	KAH9325046.1 hypothetical protein KI387_005224 [Taxus chinensis]	-	-	-	-	-	GO:0046872//metal ion binding	-
MA_10434967g0010	RABA1F	ABK25992.1 unknown [Picea sitchensis]	Cellular Processes	Transport and catabolism	ko04144//Endocytosis	K07904	GO:0005737//cytoplasm	GO:0003924//GTPase activity;GO:0005524//ATP binding;GO:0005525//GTP binding;GO:0043022//ribosome binding;GO:0051539//4 iron, 4 sulfur cluster binding	GO:0006400//tRNA modification;GO:0008150//biological_process;GO:0042254//ribosome biogenesis
MA_10435056g0010	--	KAD4180350.1 hypothetical protein E3N88_28941 [Mikania micrantha]	-	-	-	-	GO:0000228//nuclear chromosome;GO:0000793//condensed chromosome;GO:0000794//condensed nuclear chromosome;GO:0005575//cellular_component;GO:0005622//intracellular anatomical structure;GO:0005634//nucleus;GO:0005694//chromosome;GO:0005737//cytoplasm;GO:0030896//checkpoint clamp complex;GO:0031974//membrane-enclosed lumen;GO:0031981//nuclear lumen;GO:0032991//protein-containing complex;GO:0035861//s…	GO:0003674//molecular_function;GO:0005542//folic acid binding;GO:0016740//transferase activity	GO:0000003//reproduction;GO:0000075//cell cycle checkpoint signaling;GO:0000076//DNA replication checkpoint signaling;GO:0000077//DNA damage checkpoint signaling;GO:0000278//mitotic cell cycle;GO:0000724//double-strand break repair via homologous recombination;GO:0000725//recombinational repair;GO:0006139//nucleobase-containing compound metabolic process;GO:0006259//DNA metabolic process;GO:00062…
MA_10435056g0020	HSK	ABR18155.1 unknown [Picea sitchensis]	Metabolism;Metabolism;Metabolism;Metabolism	Global and overview maps;Global and overview maps;Global and overview maps;Amino acid metabolism	ko01100//Metabolic pathways;ko01110//Biosynthesis of secondary metabolites;ko01230//Biosynthesis of amino acids;ko00260//Glycine, serine and threonine metabolism	K00872;K00872;K00872;K00872	GO:0005575//cellular_component;GO:0005622//intracellular anatomical structure;GO:0005737//cytoplasm;GO:0009507//chloroplast;GO:0009532//plastid stroma;GO:0009536//plastid;GO:0009570//chloroplast stroma;GO:0043226//organelle;GO:0043227//membrane-bounded organelle;GO:0043229//intracellular organelle;GO:0043231//intracellular membrane-bounded organelle	GO:0000166//nucleotide binding;GO:0003674//molecular_function;GO:0003824//catalytic activity;GO:0004413//homoserine kinase activity;GO:0004765//shikimate kinase activity;GO:0005488//binding;GO:0005524//ATP binding;GO:0016301//kinase activity;GO:0016740//transferase activity;GO:0016772//transferase activity, transferring phosphorus-containing groups;GO:0016773//phosphotransferase activity, alcohol…	GO:0000096//sulfur amino acid metabolic process;GO:0000097//sulfur amino acid biosynthetic process;GO:0006082//organic acid metabolic process;GO:0006520//cellular amino acid metabolic process;GO:0006549//isoleucine metabolic process;GO:0006555//methionine metabolic process;GO:0006566//threonine metabolic process;GO:0006790//sulfur compound metabolic process;GO:0006793//phosphorus metabolic proces…
MA_10435056g0030	HSK	AIU48473.1 homoserine kinase, partial [Ginkgo biloba]	Metabolism;Metabolism;Metabolism;Metabolism	Global and overview maps;Global and overview maps;Global and overview maps;Amino acid metabolism	ko01100//Metabolic pathways;ko01110//Biosynthesis of secondary metabolites;ko01230//Biosynthesis of amino acids;ko00260//Glycine, serine and threonine metabolism	K00872;K00872;K00872;K00872	-	GO:0004335//galactokinase activity;GO:0004413//homoserine kinase activity;GO:0004496//mevalonate kinase activity;GO:0004765//shikimate kinase activity;GO:0005524//ATP binding;GO:0050515//4-(cytidine 5'-diphospho)-2-C-methyl-D-erythritol kinase activity	GO:0006012//galactose metabolic process;GO:0009088//threonine biosynthetic process;GO:0009423//chorismate biosynthetic process;GO:0016114//terpenoid biosynthetic process;GO:0016126//sterol biosynthetic process;GO:0019287//isopentenyl diphosphate biosynthetic process, mevalonate pathway
MA_10435157g0010	APCB1	ABR18371.1 unknown [Picea sitchensis]	-	-	-	-	GO:0005575//cellular_component;GO:0016020//membrane;GO:0016021//integral component of membrane;GO:0031224//intrinsic component of membrane	GO:0003674//molecular_function;GO:0003824//catalytic activity;GO:0004175//endopeptidase activity;GO:0004190//aspartic-type endopeptidase activity;GO:0008233//peptidase activity;GO:0016787//hydrolase activity;GO:0070001//aspartic-type peptidase activity;GO:0140096//catalytic activity, acting on a protein	GO:0006508//proteolysis;GO:0006807//nitrogen compound metabolic process;GO:0006950//response to stress;GO:0006952//defense response;GO:0008150//biological_process;GO:0008152//metabolic process;GO:0009056//catabolic process;GO:0009057//macromolecule catabolic process;GO:0009605//response to external stimulus;GO:0009607//response to biotic stimulus;GO:0009620//response to fungus;GO:0019538//protein…
MA_10435313g0010	--	ABK22565.1 unknown [Picea sitchensis]	-	-	-	-	-	-	-
MA_10435336g0010	At4g27220	KAH9292896.1 hypothetical protein KI387_041918 [Taxus chinensis]	Organismal Systems	Environmental adaptation	ko04626//Plant-pathogen interaction	K13459	GO:0005575//cellular_component	GO:0005515//protein binding;GO:0005524//ATP binding;GO:0043531//ADP binding	GO:0008150//biological_process
MA_10435354g0010	ERF017	KAH9305918.1 hypothetical protein KI387_010322 [Taxus chinensis]	-	-	-	-	-	GO:0003700//DNA-binding transcription factor activity	GO:0006355//regulation of transcription, DNA-templated
MA_10435359g0010	ABCG44	XP_021626777.1 pleiotropic drug resistance protein 1 [Manihot esculenta]	-	-	-	-	GO:0005575//cellular_component;GO:0005887//integral component of plasma membrane;GO:0009898//cytoplasmic side of plasma membrane;GO:0016021//integral component of membrane;GO:0043190//ATP-binding cassette (ABC) transporter complex;GO:0055051//ATP-binding cassette (ABC) transporter complex, integrated substrate binding;GO:0055052//ATP-binding cassette (ABC) transporter complex, substrate-binding s…	GO:0005524//ATP binding;GO:0015221//lipopolysaccharide transmembrane transporter activity;GO:0015412//ABC-type molybdate transporter activity;GO:0015413//ABC-type nickel transporter activity;GO:0015414//ABC-type nitrate transporter activity;GO:0015415//ATPase-coupled phosphate ion transmembrane transporter activity;GO:0015416//ABC-type phosphonate transporter activity;GO:0015417//ABC-type polyami…	GO:0000910//cytokinesis;GO:0006810//transport;GO:0006817//phosphate ion transport;GO:0006824//cobalt ion transport;GO:0007601//visual perception;GO:0008150//biological_process;GO:0008272//sulfate transport;GO:0015675//nickel cation transport;GO:0015689//molybdate ion transport;GO:0015706//nitrate transport;GO:0015716//organic phosphonate transport;GO:0015837//amine transport;GO:0015840//urea tran…
MA_10435416g0010	AGC1-5	KAH9288080.1 hypothetical protein KI387_032197 [Taxus chinensis]	-	-	-	-	-	GO:0004672//protein kinase activity;GO:0005524//ATP binding	GO:0006468//protein phosphorylation
MA_10435416g0020	AGC1-5	KAH9330313.1 hypothetical protein KI387_002421, partial [Taxus chinensis]	-	-	-	-	-	GO:0004672//protein kinase activity;GO:0005524//ATP binding	GO:0006468//protein phosphorylation
MA_10435451g0010	At1g64890	ACN41021.1 unknown [Picea sitchensis]	-	-	-	-	-	-	-
MA_10435451g0020	--	KAH9315362.1 hypothetical protein KI387_023989, partial [Taxus chinensis]	-	-	-	-	GO:0000785//chromatin;GO:0005575//cellular_component;GO:0005622//intracellular anatomical structure;GO:0005634//nucleus;GO:0005694//chromosome;GO:0005737//cytoplasm;GO:0005886//plasma membrane;GO:0016020//membrane;GO:0043226//organelle;GO:0043227//membrane-bounded organelle;GO:0043228//non-membrane-bounded organelle;GO:0043229//intracellular organelle;GO:0043231//intracellular membrane-bounded or…	GO:0001067//transcription regulatory region nucleic acid binding;GO:0003674//molecular_function;GO:0003676//nucleic acid binding;GO:0003677//DNA binding;GO:0003824//catalytic activity;GO:0005488//binding;GO:0005543//phospholipid binding;GO:0008168//methyltransferase activity;GO:0008170//N-methyltransferase activity;GO:0008276//protein methyltransferase activity;GO:0008289//lipid binding;GO:000875…	GO:0000003//reproduction;GO:0003002//regionalization;GO:0003006//developmental process involved in reproduction;GO:0006325//chromatin organization;GO:0006355//regulation of transcription, DNA-templated;GO:0006464//cellular protein modification process;GO:0006479//protein methylation;GO:0006807//nitrogen compound metabolic process;GO:0006996//organelle organization;GO:0007154//cell communication;G…
MA_10435451g0030	--	KAH9315362.1 hypothetical protein KI387_023989, partial [Taxus chinensis]	-	-	-	-	GO:0000785//chromatin;GO:0005575//cellular_component;GO:0005622//intracellular anatomical structure;GO:0005634//nucleus;GO:0005694//chromosome;GO:0005737//cytoplasm;GO:0005886//plasma membrane;GO:0016020//membrane;GO:0043226//organelle;GO:0043227//membrane-bounded organelle;GO:0043228//non-membrane-bounded organelle;GO:0043229//intracellular organelle;GO:0043231//intracellular membrane-bounded or…	GO:0001067//transcription regulatory region nucleic acid binding;GO:0003674//molecular_function;GO:0003676//nucleic acid binding;GO:0003677//DNA binding;GO:0003824//catalytic activity;GO:0005488//binding;GO:0005543//phospholipid binding;GO:0008168//methyltransferase activity;GO:0008170//N-methyltransferase activity;GO:0008276//protein methyltransferase activity;GO:0008289//lipid binding;GO:000875…	GO:0000003//reproduction;GO:0003002//regionalization;GO:0003006//developmental process involved in reproduction;GO:0006325//chromatin organization;GO:0006355//regulation of transcription, DNA-templated;GO:0006464//cellular protein modification process;GO:0006479//protein methylation;GO:0006807//nitrogen compound metabolic process;GO:0006996//organelle organization;GO:0007154//cell communication;G…
MA_10435494g0010	--	OVA02510.1 hypothetical protein BVC80_9091g9 [Macleaya cordata]	-	-	-	-	-	-	-
MA_10435567g0010	--	ABK24214.1 unknown [Picea sitchensis]	-	-	-	-	GO:0005575//cellular_component;GO:0005618//cell wall;GO:0005622//intracellular anatomical structure;GO:0005634//nucleus;GO:0005730//nucleolus;GO:0005737//cytoplasm;GO:0005819//spindle;GO:0005856//cytoskeleton;GO:0005874//microtubule;GO:0009524//phragmoplast;GO:0015630//microtubule cytoskeleton;GO:0030312//external encapsulating structure;GO:0030496//midbody;GO:0031974//membrane-enclosed lumen;GO:…	GO:0003674//molecular_function;GO:0005488//binding;GO:0005515//protein binding;GO:0008017//microtubule binding;GO:0008022//protein C-terminus binding;GO:0008092//cytoskeletal protein binding;GO:0015631//tubulin binding;GO:0019899//enzyme binding;GO:0019900//kinase binding;GO:0019901//protein kinase binding;GO:0042802//identical protein binding	GO:0000079//regulation of cyclin-dependent protein serine/threonine kinase activity;GO:0001932//regulation of protein phosphorylation;GO:0001934//positive regulation of protein phosphorylation;GO:0006355//regulation of transcription, DNA-templated;GO:0006996//organelle organization;GO:0007010//cytoskeleton organization;GO:0007049//cell cycle;GO:0008104//protein localization;GO:0008150//biological…
MA_10435567g0020	EB1B	ABK24214.1 unknown [Picea sitchensis]	-	-	-	-	GO:0005575//cellular_component;GO:0005618//cell wall;GO:0005622//intracellular anatomical structure;GO:0005634//nucleus;GO:0005730//nucleolus;GO:0005737//cytoplasm;GO:0005819//spindle;GO:0005856//cytoskeleton;GO:0005874//microtubule;GO:0009524//phragmoplast;GO:0015630//microtubule cytoskeleton;GO:0030312//external encapsulating structure;GO:0030496//midbody;GO:0031974//membrane-enclosed lumen;GO:…	GO:0003674//molecular_function;GO:0005488//binding;GO:0005515//protein binding;GO:0008017//microtubule binding;GO:0008022//protein C-terminus binding;GO:0008092//cytoskeletal protein binding;GO:0015631//tubulin binding;GO:0019899//enzyme binding;GO:0019900//kinase binding;GO:0019901//protein kinase binding;GO:0042802//identical protein binding	GO:0000079//regulation of cyclin-dependent protein serine/threonine kinase activity;GO:0001932//regulation of protein phosphorylation;GO:0001934//positive regulation of protein phosphorylation;GO:0006355//regulation of transcription, DNA-templated;GO:0006996//organelle organization;GO:0007010//cytoskeleton organization;GO:0007049//cell cycle;GO:0008104//protein localization;GO:0008150//biological…
MA_10435567g0030	EB1C	ABK24214.1 unknown [Picea sitchensis]	-	-	-	-	GO:0005575//cellular_component;GO:0005618//cell wall;GO:0005622//intracellular anatomical structure;GO:0005634//nucleus;GO:0005730//nucleolus;GO:0005737//cytoplasm;GO:0005819//spindle;GO:0005856//cytoskeleton;GO:0005874//microtubule;GO:0009524//phragmoplast;GO:0015630//microtubule cytoskeleton;GO:0030312//external encapsulating structure;GO:0030496//midbody;GO:0031974//membrane-enclosed lumen;GO:…	GO:0003674//molecular_function;GO:0005488//binding;GO:0005515//protein binding;GO:0008017//microtubule binding;GO:0008022//protein C-terminus binding;GO:0008092//cytoskeletal protein binding;GO:0015631//tubulin binding;GO:0019899//enzyme binding;GO:0019900//kinase binding;GO:0019901//protein kinase binding;GO:0042802//identical protein binding	GO:0000079//regulation of cyclin-dependent protein serine/threonine kinase activity;GO:0001932//regulation of protein phosphorylation;GO:0001934//positive regulation of protein phosphorylation;GO:0006355//regulation of transcription, DNA-templated;GO:0006996//organelle organization;GO:0007010//cytoskeleton organization;GO:0007049//cell cycle;GO:0008104//protein localization;GO:0008150//biological…
MA_10435601g0010	UGGT	XP_031130529.1 UDP-glucose:glycoprotein glucosyltransferase isoform X3 [Ipomoea triloba]	Genetic Information Processing	Folding, sorting and degradation	ko04141//Protein processing in endoplasmic reticulum	K11718	-	GO:0016757//glycosyltransferase activity	-
MA_10435681g0010	--	KAH9329491.1 hypothetical protein KI387_001599 [Taxus chinensis]	Genetic Information Processing	Translation	ko03008//Ribosome biogenesis in eukaryotes	K07178	GO:0005887//integral component of plasma membrane;GO:0043190//ATP-binding cassette (ABC) transporter complex	GO:0032778//P-type cobalt transporter activity	GO:0006824//cobalt ion transport
MA_10435741g0010	MEE12	XP_029123413.1 LOW QUALITY PROTEIN: TATA box-binding protein-associated factor RNA polymerase I subunit B, partial [Elaeis guineensis]	-	-	-	-	GO:0000120//RNA polymerase I transcription regulator complex;GO:0005575//cellular_component;GO:0005622//intracellular anatomical structure;GO:0005634//nucleus;GO:0005667//transcription regulator complex;GO:0005668//RNA polymerase transcription factor SL1 complex;GO:0005730//nucleolus;GO:0031974//membrane-enclosed lumen;GO:0031981//nuclear lumen;GO:0032991//protein-containing complex;GO:0043226//o…	GO:0000976//transcription cis-regulatory region binding;GO:0001046//core promoter sequence-specific DNA binding;GO:0001067//transcription regulatory region nucleic acid binding;GO:0001163//RNA polymerase I transcription regulatory region sequence-specific DNA binding;GO:0001164//RNA polymerase I core promoter sequence-specific DNA binding;GO:0003674//molecular_function;GO:0003676//nucleic acid bi…	GO:0000003//reproduction;GO:0001188//RNA polymerase I preinitiation complex assembly;GO:0003006//developmental process involved in reproduction;GO:0006139//nucleobase-containing compound metabolic process;GO:0006351//transcription, DNA-templated;GO:0006352//DNA-templated transcription, initiation;GO:0006355//regulation of transcription, DNA-templated;GO:0006360//transcription by RNA polymerase I;…
MA_10435847g0010	NPC1	XP_031484456.1 non-specific phospholipase C2-like [Nymphaea colorata]	Metabolism;Metabolism;Metabolism;Metabolism;Metabolism	Global and overview maps;Global and overview maps;Lipid metabolism;Carbohydrate metabolism;Lipid metabolism	ko01100//Metabolic pathways;ko01110//Biosynthesis of secondary metabolites;ko00564//Glycerophospholipid metabolism;ko00562//Inositol phosphate metabolism;ko00565//Ether lipid metabolism	K01114;K01114;K01114;K01114;K01114	-	GO:0003674//molecular_function;GO:0003824//catalytic activity;GO:0004620//phospholipase activity;GO:0004629//phospholipase C activity;GO:0008081//phosphoric diester hydrolase activity;GO:0016298//lipase activity;GO:0016787//hydrolase activity;GO:0016788//hydrolase activity, acting on ester bonds;GO:0034480//phosphatidylcholine phospholipase C activity;GO:0042578//phosphoric ester hydrolase activi…	GO:0008150//biological_process;GO:0008152//metabolic process;GO:0035821//modulation of process of other organism;GO:0044003//modulation by symbiont of host process;GO:0044403//biological process involved in symbiotic interaction;GO:0044419//biological process involved in interspecies interaction between organisms;GO:0051701//biological process involved in interaction with host;GO:0051704//multi-o…
MA_10435847g0020	NPC2	RXH93174.1 hypothetical protein DVH24_013750 [Malus domestica]	Metabolism;Metabolism;Metabolism;Metabolism;Metabolism	Global and overview maps;Global and overview maps;Lipid metabolism;Carbohydrate metabolism;Lipid metabolism	ko01100//Metabolic pathways;ko01110//Biosynthesis of secondary metabolites;ko00564//Glycerophospholipid metabolism;ko00562//Inositol phosphate metabolism;ko00565//Ether lipid metabolism	K01114;K01114;K01114;K01114;K01114	GO:0016021//integral component of membrane	GO:0004629//phospholipase C activity;GO:0008233//peptidase activity;GO:0016788//hydrolase activity, acting on ester bonds	GO:0009372//quorum sensing
MA_10435847g0030	NPC1	XP_031484456.1 non-specific phospholipase C2-like [Nymphaea colorata]	Metabolism;Metabolism;Metabolism;Metabolism;Metabolism	Global and overview maps;Global and overview maps;Lipid metabolism;Carbohydrate metabolism;Lipid metabolism	ko01100//Metabolic pathways;ko01110//Biosynthesis of secondary metabolites;ko00564//Glycerophospholipid metabolism;ko00562//Inositol phosphate metabolism;ko00565//Ether lipid metabolism	K01114;K01114;K01114;K01114;K01114	-	GO:0003674//molecular_function;GO:0003824//catalytic activity;GO:0004620//phospholipase activity;GO:0004629//phospholipase C activity;GO:0008081//phosphoric diester hydrolase activity;GO:0016298//lipase activity;GO:0016787//hydrolase activity;GO:0016788//hydrolase activity, acting on ester bonds;GO:0034480//phosphatidylcholine phospholipase C activity;GO:0042578//phosphoric ester hydrolase activi…	GO:0008150//biological_process;GO:0008152//metabolic process;GO:0035821//modulation of process of other organism;GO:0044003//modulation by symbiont of host process;GO:0044403//biological process involved in symbiotic interaction;GO:0044419//biological process involved in interspecies interaction between organisms;GO:0051701//biological process involved in interaction with host;GO:0051704//multi-o…
MA_10435847g0040	--	-	-	-	-	-	-	GO:0016788//hydrolase activity, acting on ester bonds	-
MA_10435890g0010	ZDP	ABR18091.1 unknown [Picea sitchensis]	-	-	-	-	GO:0005575//cellular_component;GO:0005622//intracellular anatomical structure;GO:0005634//nucleus;GO:0005654//nucleoplasm;GO:0005730//nucleolus;GO:0005737//cytoplasm;GO:0005739//mitochondrion;GO:0031974//membrane-enclosed lumen;GO:0031981//nuclear lumen;GO:0043226//organelle;GO:0043227//membrane-bounded organelle;GO:0043228//non-membrane-bounded organelle;GO:0043229//intracellular organelle;GO:00…	GO:0000166//nucleotide binding;GO:0003674//molecular_function;GO:0003676//nucleic acid binding;GO:0003677//DNA binding;GO:0003690//double-stranded DNA binding;GO:0003824//catalytic activity;GO:0005488//binding;GO:0005524//ATP binding;GO:0008270//zinc ion binding;GO:0016301//kinase activity;GO:0016740//transferase activity;GO:0016772//transferase activity, transferring phosphorus-containing groups…	GO:0000012//single strand break repair;GO:0006139//nucleobase-containing compound metabolic process;GO:0006259//DNA metabolic process;GO:0006281//DNA repair;GO:0006351//transcription, DNA-templated;GO:0006355//regulation of transcription, DNA-templated;GO:0006725//cellular aromatic compound metabolic process;GO:0006753//nucleoside phosphate metabolic process;GO:0006793//phosphorus metabolic proce…
MA_10435890g0020	LAMP1	KAG0582534.1 hypothetical protein KC19_3G067000 [Ceratodon purpureus]	-	-	-	-	-	GO:0016787//hydrolase activity	-
MA_10435890g0030	LAMP1	KAH7572217.1 hypothetical protein JRO89_XS04G0221600 [Xanthoceras sorbifolium]	-	-	-	-	-	-	-
MA_10435917g0010	LDOX	ABK26270.1 unknown [Picea sitchensis]	Metabolism;Metabolism;Metabolism	Global and overview maps;Global and overview maps;Biosynthesis of other secondary metabolites	ko01100//Metabolic pathways;ko01110//Biosynthesis of secondary metabolites;ko00941//Flavonoid biosynthesis	K05277;K05277;K05277	-	GO:0003674//molecular_function;GO:0003824//catalytic activity;GO:0005488//binding;GO:0016491//oxidoreductase activity;GO:0016705//oxidoreductase activity, acting on paired donors, with incorporation or reduction of molecular oxygen;GO:0016706//2-oxoglutarate-dependent dioxygenase activity;GO:0019842//vitamin binding;GO:0030246//carbohydrate binding;GO:0031406//carboxylic acid binding;GO:0031418//…	GO:0001101//response to acid chemical;GO:0006725//cellular aromatic compound metabolic process;GO:0006950//response to stress;GO:0006996//organelle organization;GO:0007033//vacuole organization;GO:0008150//biological_process;GO:0008152//metabolic process;GO:0009058//biosynthetic process;GO:0009611//response to wounding;GO:0009698//phenylpropanoid metabolic process;GO:0009699//phenylpropanoid bios…
MA_10435917g0020	LDOX	ABK23166.1 unknown [Picea sitchensis]	Metabolism;Metabolism;Metabolism	Global and overview maps;Global and overview maps;Biosynthesis of other secondary metabolites	ko01100//Metabolic pathways;ko01110//Biosynthesis of secondary metabolites;ko00941//Flavonoid biosynthesis	K05277;K05277;K05277	-	GO:0003674//molecular_function;GO:0003824//catalytic activity;GO:0005488//binding;GO:0016491//oxidoreductase activity;GO:0016705//oxidoreductase activity, acting on paired donors, with incorporation or reduction of molecular oxygen;GO:0016706//2-oxoglutarate-dependent dioxygenase activity;GO:0019842//vitamin binding;GO:0030246//carbohydrate binding;GO:0031406//carboxylic acid binding;GO:0031418//…	GO:0001101//response to acid chemical;GO:0006725//cellular aromatic compound metabolic process;GO:0006950//response to stress;GO:0006996//organelle organization;GO:0007033//vacuole organization;GO:0008150//biological_process;GO:0008152//metabolic process;GO:0009058//biosynthetic process;GO:0009611//response to wounding;GO:0009698//phenylpropanoid metabolic process;GO:0009699//phenylpropanoid bios…
MA_10435932g0010	CCD	ABR17001.1 unknown [Picea sitchensis]	-	-	-	-	GO:0005575//cellular_component;GO:0005622//intracellular anatomical structure;GO:0005737//cytoplasm;GO:0005773//vacuole;GO:0005774//vacuolar membrane;GO:0005794//Golgi apparatus;GO:0005886//plasma membrane;GO:0005911//cell-cell junction;GO:0009506//plasmodesma;GO:0012505//endomembrane system;GO:0016020//membrane;GO:0030054//cell junction;GO:0031090//organelle membrane;GO:0043226//organelle;GO:004…	GO:0003674//molecular_function;GO:0003824//catalytic activity;GO:0005488//binding;GO:0010436//carotenoid dioxygenase activity;GO:0016491//oxidoreductase activity;GO:0016701//oxidoreductase activity, acting on single donors with incorporation of molecular oxygen;GO:0016702//oxidoreductase activity, acting on single donors with incorporation of molecular oxygen, incorporation of two atoms of oxygen…	GO:0006629//lipid metabolic process;GO:0006720//isoprenoid metabolic process;GO:0006721//terpenoid metabolic process;GO:0008150//biological_process;GO:0008152//metabolic process;GO:0008300//isoprenoid catabolic process;GO:0009056//catabolic process;GO:0009987//cellular process;GO:0016042//lipid catabolic process;GO:0016108//tetraterpenoid metabolic process;GO:0016110//tetraterpenoid catabolic pro…
MA_10436038g0010	--	KAH7567974.1 hypothetical protein JRO89_XS07G0204200 [Xanthoceras sorbifolium]	-	-	-	-	-	GO:0009055//electron transfer activity	-
MA_10436038g0020	--	AJP06237.1 APRN [Pinus tabuliformis]	-	-	-	-	-	GO:0009055//electron transfer activity	-
MA_10436038g0030	--	AJP06237.1 APRN [Pinus tabuliformis]	-	-	-	-	-	GO:0009055//electron transfer activity	-
MA_10436066g0010	--	ADE75685.1 unknown [Picea sitchensis]	-	-	-	-	-	GO:0003690//double-stranded DNA binding	GO:0006355//regulation of transcription, DNA-templated
MA_10436066g0020	DESI1	KAH9287800.1 hypothetical protein KI387_031917, partial [Taxus chinensis]	-	-	-	-	-	GO:0005125//cytokine activity;GO:0008233//peptidase activity	GO:0007259//receptor signaling pathway via JAK-STAT;GO:0050778//positive regulation of immune response;GO:0051607//defense response to virus
MA_10436208g0010	ATL34	ABR18008.1 unknown [Picea sitchensis]	-	-	-	-	GO:0000109//nucleotide-excision repair complex;GO:0005680//anaphase-promoting complex	GO:0008270//zinc ion binding;GO:0046872//metal ion binding;GO:0061630//ubiquitin protein ligase activity;GO:0097602//cullin family protein binding	GO:0006289//nucleotide-excision repair;GO:0031145//anaphase-promoting complex-dependent catabolic process
MA_10436248g0010	OsI_016050	KAH9307440.1 hypothetical protein KI387_035351, partial [Taxus chinensis]	-	-	-	-	GO:0005575//cellular_component;GO:0005622//intracellular anatomical structure;GO:0005634//nucleus;GO:0005730//nucleolus;GO:0005737//cytoplasm;GO:0031974//membrane-enclosed lumen;GO:0031981//nuclear lumen;GO:0043226//organelle;GO:0043227//membrane-bounded organelle;GO:0043228//non-membrane-bounded organelle;GO:0043229//intracellular organelle;GO:0043231//intracellular membrane-bounded organelle;GO…	GO:0000166//nucleotide binding;GO:0003674//molecular_function;GO:0003676//nucleic acid binding;GO:0003690//double-stranded DNA binding;GO:0003723//RNA binding;GO:0003724//RNA helicase activity;GO:0003824//catalytic activity;GO:0004386//helicase activity;GO:0005488//binding;GO:0005515//protein binding;GO:0005524//ATP binding;GO:0008186//ATP-dependent activity, acting on RNA;GO:0016462//pyrophospha…	GO:0000460//maturation of 5.8S rRNA;GO:0000463//maturation of LSU-rRNA from tricistronic rRNA transcript (SSU-rRNA, 5.8S rRNA, LSU-rRNA);GO:0000466//maturation of 5.8S rRNA from tricistronic rRNA transcript (SSU-rRNA, 5.8S rRNA, LSU-rRNA);GO:0000470//maturation of LSU-rRNA;GO:0006139//nucleobase-containing compound metabolic process;GO:0006268//DNA unwinding involved in DNA replication;GO:0006281…
MA_10436248g0020	rplR	KAG9454664.1 hypothetical protein H6P81_007568 [Aristolochia fimbriata]	-	-	-	-	GO:0000315//organellar large ribosomal subunit;GO:0005840//ribosome;GO:0022625//cytosolic large ribosomal subunit	GO:0003735//structural constituent of ribosome	GO:0006412//translation
MA_10436356g0010	GAMT2	ABK24797.1 unknown [Picea sitchensis]	-	-	-	-	-	GO:0008168//methyltransferase activity;GO:0008171//O-methyltransferase activity	GO:0009102//biotin biosynthetic process
MA_10436356g0020	GAMT2	ABK24797.1 unknown [Picea sitchensis]	-	-	-	-	-	GO:0008168//methyltransferase activity;GO:0008171//O-methyltransferase activity	GO:0009102//biotin biosynthetic process
MA_10436437g0010	--	KAH9328689.1 hypothetical protein KI387_000797, partial [Taxus chinensis]	-	-	-	-	-	-	-
MA_10436437g0020	mpaB	KAH9328689.1 hypothetical protein KI387_000797, partial [Taxus chinensis]	-	-	-	-	-	-	-
MA_10436486g0010	--	ABK26659.1 unknown [Picea sitchensis]	-	-	-	-	-	-	-
MA_10436500g0010	--	XP_002980990.2 histone-lysine N-methyltransferase ASHH2 [Selaginella moellendorffii]	-	-	-	-	-	GO:0008270//zinc ion binding	-
MA_10436500g0020	SLP1	XP_020252080.1 shewanella-like protein phosphatase 1 [Asparagus officinalis]	-	-	-	-	-	GO:0016787//hydrolase activity	-
MA_10436657g0010	dfa1	ABR17187.1 unknown [Picea sitchensis]	-	-	-	-	-	-	-
MA_10436704g0010	GT-3B	KAH9320599.1 hypothetical protein KI387_015238, partial [Taxus chinensis]	-	-	-	-	GO:0005575//cellular_component;GO:0005622//intracellular anatomical structure;GO:0005634//nucleus;GO:0005654//nucleoplasm;GO:0005730//nucleolus;GO:0016592//mediator complex;GO:0031974//membrane-enclosed lumen;GO:0031981//nuclear lumen;GO:0032991//protein-containing complex;GO:0043226//organelle;GO:0043227//membrane-bounded organelle;GO:0043228//non-membrane-bounded organelle;GO:0043229//intracell…	GO:0000981//DNA-binding transcription factor activity, RNA polymerase II-specific;GO:0003674//molecular_function;GO:0003676//nucleic acid binding;GO:0003677//DNA binding;GO:0003700//DNA-binding transcription factor activity;GO:0005488//binding;GO:0043565//sequence-specific DNA binding;GO:0097159//organic cyclic compound binding;GO:0140110//transcription regulator activity;GO:1901363//heterocyclic…	GO:0006139//nucleobase-containing compound metabolic process;GO:0006351//transcription, DNA-templated;GO:0006355//regulation of transcription, DNA-templated;GO:0006357//regulation of transcription by RNA polymerase II;GO:0006725//cellular aromatic compound metabolic process;GO:0006807//nitrogen compound metabolic process;GO:0008150//biological_process;GO:0008152//metabolic process;GO:0009058//bio…
MA_10436958g0010	At2g39750	XP_006846361.1 probable methyltransferase PMT11 [Amborella trichopoda]	-	-	-	-	GO:0000139//Golgi membrane;GO:0005575//cellular_component;GO:0005622//intracellular anatomical structure;GO:0005737//cytoplasm;GO:0005768//endosome;GO:0005794//Golgi apparatus;GO:0005802//trans-Golgi network;GO:0012505//endomembrane system;GO:0016020//membrane;GO:0016021//integral component of membrane;GO:0031090//organelle membrane;GO:0031224//intrinsic component of membrane;GO:0031410//cytoplas…	GO:0003674//molecular_function;GO:0003824//catalytic activity;GO:0008168//methyltransferase activity;GO:0008171//O-methyltransferase activity;GO:0008757//S-adenosylmethionine-dependent methyltransferase activity;GO:0016740//transferase activity;GO:0016741//transferase activity, transferring one-carbon groups	GO:0008150//biological_process;GO:0008152//metabolic process;GO:0009102//biotin biosynthetic process;GO:0032259//methylation
MA_10437086g0010	EVI5L	ACN39877.1 unknown [Picea sitchensis]	-	-	-	-	GO:0016020//membrane	GO:0015385//sodium:proton antiporter activity	GO:0006814//sodium ion transport
MA_10437193g0010	EGY1	KAH9330904.1 hypothetical protein KI387_003012, partial [Taxus chinensis]	-	-	-	-	GO:0005575//cellular_component;GO:0005622//intracellular anatomical structure;GO:0005737//cytoplasm;GO:0009507//chloroplast;GO:0009526//plastid envelope;GO:0009536//plastid;GO:0009941//chloroplast envelope;GO:0016020//membrane;GO:0016021//integral component of membrane;GO:0031090//organelle membrane;GO:0031224//intrinsic component of membrane;GO:0031967//organelle envelope;GO:0031969//chloroplast…	GO:0003674//molecular_function;GO:0003824//catalytic activity;GO:0004175//endopeptidase activity;GO:0004222//metalloendopeptidase activity;GO:0008233//peptidase activity;GO:0008237//metallopeptidase activity;GO:0016787//hydrolase activity;GO:0140096//catalytic activity, acting on a protein	GO:0006091//generation of precursor metabolites and energy;GO:0006508//proteolysis;GO:0006807//nitrogen compound metabolic process;GO:0006950//response to stress;GO:0006970//response to osmotic stress;GO:0006996//organelle organization;GO:0007275//multicellular organism development;GO:0008150//biological_process;GO:0008152//metabolic process;GO:0009314//response to radiation;GO:0009416//response …
MA_10490g0010	--	ABR16422.1 unknown [Picea sitchensis]	-	-	-	-	-	-	-
MA_10490g0020	--	KAH9290485.1 hypothetical protein KI387_034602 [Taxus chinensis]	-	-	-	-	GO:0005575//cellular_component;GO:0005886//plasma membrane;GO:0016020//membrane;GO:0016021//integral component of membrane;GO:0031224//intrinsic component of membrane;GO:0071944//cell periphery	GO:0000166//nucleotide binding;GO:0003674//molecular_function;GO:0003824//catalytic activity;GO:0004672//protein kinase activity;GO:0004674//protein serine/threonine kinase activity;GO:0005488//binding;GO:0005524//ATP binding;GO:0016301//kinase activity;GO:0016740//transferase activity;GO:0016772//transferase activity, transferring phosphorus-containing groups;GO:0016773//phosphotransferase activ…	GO:0006464//cellular protein modification process;GO:0006468//protein phosphorylation;GO:0006793//phosphorus metabolic process;GO:0006796//phosphate-containing compound metabolic process;GO:0006807//nitrogen compound metabolic process;GO:0008150//biological_process;GO:0008152//metabolic process;GO:0009987//cellular process;GO:0016310//phosphorylation;GO:0019538//protein metabolic process;GO:00362…
MA_10591g0010	--	ADE77616.1 unknown [Picea sitchensis]	-	-	-	-	-	GO:0046872//metal ion binding	-
MA_106454g0010	EVI5L	ACN39877.1 unknown [Picea sitchensis]	-	-	-	-	-	-	-
MA_1065g0010	Srrm1	XP_010256831.1 PREDICTED: serine/arginine repetitive matrix protein 1-like [Nelumbo nucifera]	Genetic Information Processing;Genetic Information Processing	Translation;Translation	ko03013//Nucleocytoplasmic transport;ko03015//mRNA surveillance pathway	K13171;K13171	-	-	GO:0006397//mRNA processing
MA_107207g0010	RER3	ABK22087.1 unknown [Picea sitchensis]	-	-	-	-	-	-	-
MA_109804g0010	TSJT1	ABR18218.1 unknown [Picea sitchensis]	-	-	-	-	-	GO:0004066//asparagine synthase (glutamine-hydrolyzing) activity	GO:0006529//asparagine biosynthetic process
MA_109942g0010	--	-	-	-	-	-	-	-	GO:0000350//generation of catalytic spliceosome for second transesterification step
MA_110122g0010	AMS	UFA45699.1 bHLH01 [Pinus massoniana]	-	-	-	-	-	GO:0046983//protein dimerization activity	-
MA_111255g0010	--	KAH9307620.1 hypothetical protein KI387_035531, partial [Taxus chinensis]	-	-	-	-	-	-	-
MA_111465g0010	tmem208	ABK23920.1 unknown [Picea sitchensis]	-	-	-	-	-	-	-
MA_112831g0010	SRG1	AHW42452.1 GA2ox2 [Pinus tabuliformis]	-	-	-	-	-	GO:0003674//molecular_function;GO:0003824//catalytic activity;GO:0005488//binding;GO:0016491//oxidoreductase activity;GO:0016679//oxidoreductase activity, acting on diphenols and related substances as donors;GO:0016682//oxidoreductase activity, acting on diphenols and related substances as donors, oxygen as acceptor;GO:0043167//ion binding;GO:0043169//cation binding;GO:0046872//metal ion binding	GO:0007275//multicellular organism development;GO:0007568//aging;GO:0008150//biological_process;GO:0008152//metabolic process;GO:0010150//leaf senescence;GO:0032501//multicellular organismal process;GO:0032502//developmental process;GO:0048366//leaf development;GO:0048367//shoot system development;GO:0048731//system development;GO:0048827//phyllome development;GO:0048856//anatomical structure dev…
MA_113446g0010	ERF017	ABK22932.1 unknown [Picea sitchensis]	-	-	-	-	-	GO:0003700//DNA-binding transcription factor activity	GO:0006355//regulation of transcription, DNA-templated
MA_115237g0010	--	-	-	-	-	-	-	GO:0051082//unfolded protein binding	GO:0015031//protein transport;GO:0051262//protein tetramerization
MA_116255g0010	--	-	-	-	-	-	-	-	-
MA_116255g0020	SOQ1	KAH9322713.1 hypothetical protein KI387_017352, partial [Taxus chinensis]	-	-	-	-	GO:0005575//cellular_component;GO:0005622//intracellular anatomical structure;GO:0005737//cytoplasm;GO:0009507//chloroplast;GO:0009532//plastid stroma;GO:0009534//chloroplast thylakoid;GO:0009535//chloroplast thylakoid membrane;GO:0009536//plastid;GO:0009570//chloroplast stroma;GO:0009579//thylakoid;GO:0016020//membrane;GO:0016021//integral component of membrane;GO:0031224//intrinsic component of…	GO:0003674//molecular_function;GO:0003824//catalytic activity;GO:0005488//binding;GO:0005515//protein binding;GO:0016787//hydrolase activity;GO:0043167//ion binding;GO:0043169//cation binding;GO:0046872//metal ion binding	GO:0008150//biological_process;GO:0008152//metabolic process;GO:0009314//response to radiation;GO:0009416//response to light stimulus;GO:0009628//response to abiotic stimulus;GO:0009987//cellular process;GO:0010196//nonphotochemical quenching;GO:0019725//cellular homeostasis;GO:0042592//homeostatic process;GO:0045454//cell redox homeostasis;GO:0050789//regulation of biological process;GO:0050794/…
MA_116893g0010	--	-	-	-	-	-	-	-	-
MA_116893g0020	TKI1	KAH9330296.1 hypothetical protein KI387_002404 [Taxus chinensis]	-	-	-	-	GO:0005575//cellular_component;GO:0005622//intracellular anatomical structure;GO:0005634//nucleus;GO:0043226//organelle;GO:0043227//membrane-bounded organelle;GO:0043229//intracellular organelle;GO:0043231//intracellular membrane-bounded organelle	GO:0003674//molecular_function;GO:0003676//nucleic acid binding;GO:0003677//DNA binding;GO:0003682//chromatin binding;GO:0005488//binding;GO:0097159//organic cyclic compound binding;GO:1901363//heterocyclic compound binding	GO:0006139//nucleobase-containing compound metabolic process;GO:0006351//transcription, DNA-templated;GO:0006355//regulation of transcription, DNA-templated;GO:0006725//cellular aromatic compound metabolic process;GO:0006807//nitrogen compound metabolic process;GO:0008150//biological_process;GO:0008152//metabolic process;GO:0009058//biosynthetic process;GO:0009059//macromolecule biosynthetic proc…
MA_11711g0010	ABCB15	XP_030455713.1 ABC transporter B family member 15-like [Syzygium oleosum]	Environmental Information Processing	Membrane transport	ko02010//ABC transporters	K05658	GO:0005887//integral component of plasma membrane;GO:0016021//integral component of membrane;GO:0043190//ATP-binding cassette (ABC) transporter complex	GO:0005524//ATP binding;GO:0042626//ATPase-coupled transmembrane transporter activity	GO:0006810//transport;GO:0055085//transmembrane transport
MA_118469g0010	--	-	-	-	-	-	-	-	-
MA_1187g0010	NUP43	ABK21796.1 unknown [Picea sitchensis]	Genetic Information Processing	Translation	ko03013//Nucleocytoplasmic transport	K14305	GO:0016021//integral component of membrane	GO:0003677//DNA binding	-
MA_118973g0010	--	ADE77662.1 unknown [Picea sitchensis]	-	-	-	-	-	-	-
MA_118973g0020	--	-	-	-	-	-	-	-	-
MA_119086g0010	CXE17	ADE76723.1 unknown [Picea sitchensis]	-	-	-	-	-	GO:0008270//zinc ion binding;GO:0016787//hydrolase activity	-
MA_119472g0010	HVA22	XP_006844639.2 HVA22-like protein e [Amborella trichopoda]	-	-	-	-	-	-	-
MA_119692g0010	SAUR71	OVA04849.1 Auxin-induced protein [Macleaya cordata]	Environmental Information Processing	Signal transduction	ko04075//Plant hormone signal transduction	K14488	-	-	GO:0009733//response to auxin
MA_120821g0010	GATA9	KAH9288170.1 hypothetical protein KI387_032287 [Taxus chinensis]	-	-	-	-	-	GO:0008270//zinc ion binding;GO:0043565//sequence-specific DNA binding	GO:0006355//regulation of transcription, DNA-templated
MA_121360g0010	MEG5	ABK22259.1 unknown [Picea sitchensis]	-	-	-	-	GO:0000932//P-body;GO:0005575//cellular_component;GO:0005622//intracellular anatomical structure;GO:0005634//nucleus;GO:0005654//nucleoplasm;GO:0005685//U1 snRNP;GO:0005737//cytoplasm;GO:0005829//cytosol;GO:0010494//cytoplasmic stress granule;GO:0030532//small nuclear ribonucleoprotein complex;GO:0031974//membrane-enclosed lumen;GO:0031981//nuclear lumen;GO:0032991//protein-containing complex;GO:…	GO:0003674//molecular_function;GO:0003676//nucleic acid binding;GO:0003712//transcription coregulator activity;GO:0003713//transcription coactivator activity;GO:0003723//RNA binding;GO:0003727//single-stranded RNA binding;GO:0005488//binding;GO:0005515//protein binding;GO:0008143//poly(A) binding;GO:0017069//snRNA binding;GO:0030619//U1 snRNA binding;GO:0035613//RNA stem-loop binding;GO:0035614//…	GO:0000375//RNA splicing, via transesterification reactions;GO:0000377//RNA splicing, via transesterification reactions with bulged adenosine as nucleophile;GO:0000398//mRNA splicing, via spliceosome;GO:0001932//regulation of protein phosphorylation;GO:0001934//positive regulation of protein phosphorylation;GO:0006139//nucleobase-containing compound metabolic process;GO:0006351//transcription, DN…
MA_121597g0010	UBC2	KAG6545506.1 hypothetical protein Mapa_013108 [Marchantia paleacea]	Genetic Information Processing	Folding, sorting and degradation	ko04120//Ubiquitin mediated proteolysis	K10573	-	-	-
MA_12232g0010	AHL16	KAF3790230.1 AT-hook motif nuclear-localized protein 22 [Nymphaea thermarum]	-	-	-	-	-	-	-
MA_125554g0010	At3g05520	KAH9328949.1 hypothetical protein KI387_001057, partial [Taxus chinensis]	Cellular Processes	Transport and catabolism	ko04144//Endocytosis	K10364	GO:0000131//incipient cellular bud site;GO:0005575//cellular_component;GO:0005622//intracellular anatomical structure;GO:0005737//cytoplasm;GO:0005829//cytosol;GO:0005856//cytoskeleton;GO:0005869//dynactin complex;GO:0005875//microtubule associated complex;GO:0005884//actin filament;GO:0005886//plasma membrane;GO:0005933//cellular bud;GO:0005934//cellular bud tip;GO:0005935//cellular bud neck;GO:…	GO:0003674//molecular_function;GO:0003779//actin binding;GO:0005488//binding;GO:0005515//protein binding;GO:0008092//cytoskeletal protein binding;GO:0044877//protein-containing complex binding;GO:0046982//protein heterodimerization activity;GO:0046983//protein dimerization activity;GO:0051015//actin filament binding	GO:0000003//reproduction;GO:0000278//mitotic cell cycle;GO:0000281//mitotic cytokinesis;GO:0000902//cell morphogenesis;GO:0000910//cytokinesis;GO:0000912//assembly of actomyosin apparatus involved in cytokinesis;GO:0000915//actomyosin contractile ring assembly;GO:0000916//actomyosin contractile ring contraction;GO:0001709//cell fate determination;GO:0001932//regulation of protein phosphorylation;…
MA_12577g0010	--	-	-	-	-	-	-	-	-
MA_12594g0010	KIN14A	XP_020519921.1 kinesin-like protein KIN-14L isoform X2 [Amborella trichopoda]	-	-	-	-	GO:0005575//cellular_component;GO:0005622//intracellular anatomical structure;GO:0005856//cytoskeleton;GO:0005874//microtubule;GO:0015630//microtubule cytoskeleton;GO:0043226//organelle;GO:0043228//non-membrane-bounded organelle;GO:0043229//intracellular organelle;GO:0043232//intracellular non-membrane-bounded organelle;GO:0099080//supramolecular complex;GO:0099081//supramolecular polymer;GO:0099…	GO:0000166//nucleotide binding;GO:0003674//molecular_function;GO:0003774//cytoskeletal motor activity;GO:0003777//microtubule motor activity;GO:0003824//catalytic activity;GO:0005488//binding;GO:0005515//protein binding;GO:0005524//ATP binding;GO:0008017//microtubule binding;GO:0008092//cytoskeletal protein binding;GO:0015631//tubulin binding;GO:0016462//pyrophosphatase activity;GO:0016787//hydro…	GO:0006928//movement of cell or subcellular component;GO:0006996//organelle organization;GO:0007017//microtubule-based process;GO:0007018//microtubule-based movement;GO:0008150//biological_process;GO:0009657//plastid organization;GO:0009658//chloroplast organization;GO:0009902//chloroplast relocation;GO:0009904//chloroplast accumulation movement;GO:0009987//cellular process;GO:0016043//cellular c…
MA_12594g0020	--	-	-	-	-	-	-	GO:0003779//actin binding	-
MA_127692g0010	UBP7	ABK24394.1 unknown [Picea sitchensis]	-	-	-	-	-	GO:0005515//protein binding	-
MA_12771g0010	KPNB1	XP_031494714.1 importin subunit beta-1-like [Nymphaea colorata]	Genetic Information Processing	Translation	ko03013//Nucleocytoplasmic transport	K14293	-	GO:0005515//protein binding;GO:0031267//small GTPase binding;GO:0060090//molecular adaptor activity	GO:0006886//intracellular protein transport;GO:0043248//proteasome assembly
MA_128g0010	ATHB-13	ABK24625.1 unknown [Picea sitchensis]	-	-	-	-	-	GO:0003677//DNA binding;GO:0043565//sequence-specific DNA binding	GO:0006260//DNA replication;GO:0006355//regulation of transcription, DNA-templated
MA_1290g0010	Os09g0533100	ACN39905.1 unknown [Picea sitchensis]	-	-	-	-	GO:0005575//cellular_component;GO:0005622//intracellular anatomical structure;GO:0005737//cytoplasm;GO:0005829//cytosol	GO:0000166//nucleotide binding;GO:0003674//molecular_function;GO:0003824//catalytic activity;GO:0004594//pantothenate kinase activity;GO:0005488//binding;GO:0005524//ATP binding;GO:0016301//kinase activity;GO:0016740//transferase activity;GO:0016772//transferase activity, transferring phosphorus-containing groups;GO:0016773//phosphotransferase activity, alcohol group as acceptor;GO:0017076//purin…	GO:0006085//acetyl-CoA biosynthetic process;GO:0006139//nucleobase-containing compound metabolic process;GO:0006163//purine nucleotide metabolic process;GO:0006164//purine nucleotide biosynthetic process;GO:0006725//cellular aromatic compound metabolic process;GO:0006753//nucleoside phosphate metabolic process;GO:0006793//phosphorus metabolic process;GO:0006796//phosphate-containing compound meta…
MA_13025g0010	RPK2	XP_011623960.1 LRR receptor-like serine/threonine-protein kinase RPK2 [Amborella trichopoda]	-	-	-	-	GO:0005575//cellular_component;GO:0005886//plasma membrane;GO:0016020//membrane;GO:0016021//integral component of membrane;GO:0031224//intrinsic component of membrane;GO:0071944//cell periphery	GO:0000166//nucleotide binding;GO:0003674//molecular_function;GO:0003824//catalytic activity;GO:0004672//protein kinase activity;GO:0004674//protein serine/threonine kinase activity;GO:0005488//binding;GO:0005515//protein binding;GO:0005524//ATP binding;GO:0016301//kinase activity;GO:0016740//transferase activity;GO:0016772//transferase activity, transferring phosphorus-containing groups;GO:00167…	GO:0000003//reproduction;GO:0000578//embryonic axis specification;GO:0001101//response to acid chemical;GO:0003002//regionalization;GO:0003006//developmental process involved in reproduction;GO:0006464//cellular protein modification process;GO:0006468//protein phosphorylation;GO:0006725//cellular aromatic compound metabolic process;GO:0006793//phosphorus metabolic process;GO:0006796//phosphate-co…
MA_131814g0010	--	KAH9325111.1 hypothetical protein KI387_005289, partial [Taxus chinensis]	-	-	-	-	-	-	-
MA_13240g0010	--	KAH9300443.1 hypothetical protein KI387_012026 [Taxus chinensis]	-	-	-	-	GO:0005575//cellular_component;GO:0005789//endoplasmic reticulum membrane;GO:0005886//plasma membrane;GO:0016020//membrane;GO:0016021//integral component of membrane;GO:0031224//intrinsic component of membrane;GO:0071944//cell periphery	GO:0003674//molecular_function;GO:0005215//transporter activity;GO:0005385//zinc ion transmembrane transporter activity;GO:0008324//cation transmembrane transporter activity;GO:0015075//ion transmembrane transporter activity;GO:0015087//cobalt ion transmembrane transporter activity;GO:0015095//magnesium ion transmembrane transporter activity;GO:0015318//inorganic molecular entity transmembrane tr…	GO:0000041//transition metal ion transport;GO:0006810//transport;GO:0006811//ion transport;GO:0006812//cation transport;GO:0006824//cobalt ion transport;GO:0006829//zinc ion transport;GO:0008150//biological_process;GO:0015693//magnesium ion transport;GO:0030001//metal ion transport;GO:0034220//ion transmembrane transport;GO:0051179//localization;GO:0051234//establishment of localization;GO:005508…
MA_13240g0020	CPN60-2	KAH9305491.1 hypothetical protein KI387_009895, partial [Taxus chinensis]	Genetic Information Processing	Folding, sorting and degradation	ko03018//RNA degradation	K04077	GO:0005575//cellular_component;GO:0005622//intracellular anatomical structure;GO:0005737//cytoplasm;GO:0005739//mitochondrion;GO:0005795//Golgi stack;GO:0016021//integral component of membrane;GO:0043226//organelle;GO:0043227//membrane-bounded organelle;GO:0043229//intracellular organelle;GO:0043231//intracellular membrane-bounded organelle	GO:0000166//nucleotide binding;GO:0003674//molecular_function;GO:0005488//binding;GO:0005515//protein binding;GO:0005524//ATP binding;GO:0008455//alpha-1,6-mannosylglycoprotein 2-beta-N-acetylglucosaminyltransferase activity;GO:0016887//ATP hydrolysis activity;GO:0017076//purine nucleotide binding;GO:0030554//adenyl nucleotide binding;GO:0032553//ribonucleotide binding;GO:0032555//purine ribonucl…	GO:0006457//protein folding;GO:0008150//biological_process;GO:0009312//oligosaccharide biosynthetic process;GO:0009987//cellular process;GO:0042026//protein refolding
MA_132593g0010	CIP111	ADE77215.1 unknown [Picea sitchensis]	-	-	-	-	GO:0000502//proteasome complex;GO:0005575//cellular_component;GO:0005622//intracellular anatomical structure;GO:0005737//cytoplasm;GO:0009507//chloroplast;GO:0009534//chloroplast thylakoid;GO:0009535//chloroplast thylakoid membrane;GO:0009536//plastid;GO:0009579//thylakoid;GO:0016020//membrane;GO:0031976//plastid thylakoid;GO:0031984//organelle subcompartment;GO:0034357//photosynthetic membrane;G…	GO:0000166//nucleotide binding;GO:0003674//molecular_function;GO:0003824//catalytic activity;GO:0004222//metalloendopeptidase activity;GO:0005488//binding;GO:0005515//protein binding;GO:0005516//calmodulin binding;GO:0005524//ATP binding;GO:0016462//pyrophosphatase activity;GO:0016787//hydrolase activity;GO:0016817//hydrolase activity, acting on acid anhydrides;GO:0016818//hydrolase activity, act…	GO:0006508//proteolysis;GO:0010498//proteasomal protein catabolic process;GO:0019941//modification-dependent protein catabolic process;GO:0051301//cell division
MA_132593g0020	UBP23	KAH9299698.1 hypothetical protein KI387_031380, partial [Taxus chinensis]	-	-	-	-	-	GO:0003674//molecular_function;GO:0003824//catalytic activity;GO:0004843//thiol-dependent deubiquitinase;GO:0008233//peptidase activity;GO:0008234//cysteine-type peptidase activity;GO:0016787//hydrolase activity;GO:0019783//ubiquitin-like protein-specific protease activity;GO:0101005//deubiquitinase activity;GO:0140096//catalytic activity, acting on a protein	GO:0006464//cellular protein modification process;GO:0006508//proteolysis;GO:0006511//ubiquitin-dependent protein catabolic process;GO:0006807//nitrogen compound metabolic process;GO:0008150//biological_process;GO:0008152//metabolic process;GO:0009056//catabolic process;GO:0009057//macromolecule catabolic process;GO:0009987//cellular process;GO:0016579//protein deubiquitination;GO:0019538//protei…
MA_132668g0010	--	-	-	-	-	-	-	-	-
MA_13307g0010	--	-	-	-	-	-	-	-	-
MA_13307g0020	--	ABK21984.1 unknown [Picea sitchensis]	-	-	-	-	-	-	-
MA_13355g0010	--	ABK22636.1 unknown [Picea sitchensis]	-	-	-	-	-	GO:0005515//protein binding	-
MA_134246g0010	--	-	-	-	-	-	-	-	-
MA_134425g0010	--	KAH9309219.1 hypothetical protein KI387_037130, partial [Taxus chinensis]	-	-	-	-	-	-	-
MA_13496g0010	--	-	-	-	-	-	-	-	-
MA_13496g0020	--	ADE76191.1 unknown [Picea sitchensis]	-	-	-	-	-	-	-
MA_135790g0010	--	-	-	-	-	-	-	-	-
MA_135813g0010	--	-	-	-	-	-	-	-	-
MA_136021g0010	AATL1	KAH9296763.1 hypothetical protein KI387_028445 [Taxus chinensis]	-	-	-	-	GO:0005575//cellular_component;GO:0005886//plasma membrane;GO:0016020//membrane;GO:0016021//integral component of membrane;GO:0031224//intrinsic component of membrane;GO:0071944//cell periphery	GO:0003674//molecular_function;GO:0005215//transporter activity;GO:0005342//organic acid transmembrane transporter activity;GO:0008509//anion transmembrane transporter activity;GO:0008514//organic anion transmembrane transporter activity;GO:0015075//ion transmembrane transporter activity;GO:0015171//amino acid transmembrane transporter activity;GO:0015318//inorganic molecular entity transmembrane…	GO:0003333//amino acid transmembrane transport;GO:0006810//transport;GO:0006811//ion transport;GO:0006820//anion transport;GO:0006865//amino acid transport;GO:0008150//biological_process;GO:0015711//organic anion transport;GO:0015849//organic acid transport;GO:0034220//ion transmembrane transport;GO:0046942//carboxylic acid transport;GO:0051179//localization;GO:0051234//establishment of localizat…
MA_137071g0010	--	-	-	-	-	-	-	-	-
MA_137071g0020	--	-	-	-	-	-	-	-	-
MA_137121g0010	TIC32B	ABK22403.1 unknown [Picea sitchensis]	-	-	-	-	-	GO:0004316//3-oxoacyl-[acyl-carrier-protein] reductase (NADPH) activity;GO:0016491//oxidoreductase activity;GO:0016630//protochlorophyllide reductase activity	GO:0006633//fatty acid biosynthetic process;GO:0015995//chlorophyll biosynthetic process
MA_137618g0010	RPL24	KHG02992.1 60S ribosomal L24 [Gossypium arboreum]	Genetic Information Processing	Translation	ko03010//Ribosome	K02896	-	-	-
MA_138189g0010	NPF5.2	AQX43153.1 NPF family transporter [Pinus pinaster]	-	-	-	-	GO:0016020//membrane	GO:0008146//sulfotransferase activity;GO:0015333//peptide:proton symporter activity;GO:0022857//transmembrane transporter activity	GO:0015833//peptide transport;GO:0055085//transmembrane transport
MA_1386g0010	--	-	-	-	-	-	-	-	-
MA_139265g0010	--	-	-	-	-	-	-	GO:0003735//structural constituent of ribosome	-
MA_13954g0010	ubi	PPS07937.1 hypothetical protein GOBAR_AA12705 [Gossypium barbadense]	Genetic Information Processing	Folding, sorting and degradation	ko04120//Ubiquitin mediated proteolysis	K08770	-	GO:0005515//protein binding	-
MA_14061g0010	MYB36	ADE76835.1 unknown [Picea sitchensis]	-	-	-	-	GO:0005575//cellular_component;GO:0005622//intracellular anatomical structure;GO:0005634//nucleus;GO:0043226//organelle;GO:0043227//membrane-bounded organelle;GO:0043229//intracellular organelle;GO:0043231//intracellular membrane-bounded organelle	GO:0000981//DNA-binding transcription factor activity, RNA polymerase II-specific;GO:0001067//transcription regulatory region nucleic acid binding;GO:0003674//molecular_function;GO:0003676//nucleic acid binding;GO:0003677//DNA binding;GO:0003700//DNA-binding transcription factor activity;GO:0005488//binding;GO:0043565//sequence-specific DNA binding;GO:0097159//organic cyclic compound binding;GO:0…	GO:0001101//response to acid chemical;GO:0006139//nucleobase-containing compound metabolic process;GO:0006351//transcription, DNA-templated;GO:0006355//regulation of transcription, DNA-templated;GO:0006357//regulation of transcription by RNA polymerase II;GO:0006725//cellular aromatic compound metabolic process;GO:0006807//nitrogen compound metabolic process;GO:0007275//multicellular organism dev…
MA_14061g0020	--	ABK23709.1 unknown [Picea sitchensis]	-	-	-	-	-	-	GO:0006511//ubiquitin-dependent protein catabolic process
MA_140946g0010	--	-	-	-	-	-	-	-	-
MA_141053g0010	UGT85A24	ABK24576.1 unknown [Picea sitchensis]	-	-	-	-	-	GO:0008194//UDP-glycosyltransferase activity	-
MA_141053g0020	--	ABK24576.1 unknown [Picea sitchensis]	-	-	-	-	-	-	-
MA_142012g0010	JGB	KAG6547128.1 hypothetical protein Mapa_011380 [Marchantia paleacea]	-	-	-	-	-	GO:0005515//protein binding	-
MA_14204g0010	MYB2	UED89769.1 R2R3-Myb6 transcription factor [Pinus massoniana]	-	-	-	-	-	-	-
MA_14212g0010	--	-	-	-	-	-	-	-	-
MA_14229g0010	--	-	-	-	-	-	-	-	-
MA_14229g0020	PUB7	ADE76022.1 unknown [Picea sitchensis]	-	-	-	-	GO:0005575//cellular_component;GO:0005622//intracellular anatomical structure;GO:0005737//cytoplasm;GO:0009507//chloroplast;GO:0009536//plastid;GO:0043226//organelle;GO:0043227//membrane-bounded organelle;GO:0043229//intracellular organelle;GO:0043231//intracellular membrane-bounded organelle	GO:0003674//molecular_function;GO:0003824//catalytic activity;GO:0004842//ubiquitin-protein transferase activity;GO:0005515//protein binding;GO:0016740//transferase activity;GO:0019787//ubiquitin-like protein transferase activity;GO:0140096//catalytic activity, acting on a protein	GO:0006464//cellular protein modification process;GO:0006807//nitrogen compound metabolic process;GO:0008150//biological_process;GO:0008152//metabolic process;GO:0009987//cellular process;GO:0016567//protein ubiquitination;GO:0019538//protein metabolic process;GO:0032446//protein modification by small protein conjugation;GO:0036211//protein modification process;GO:0043170//macromolecule metabolic…
MA_14467g0010	RPN8A	ABK21177.1 unknown [Picea sitchensis]	Genetic Information Processing	Folding, sorting and degradation	ko03050//Proteasome	K03038	-	GO:0005515//protein binding;GO:0008237//metallopeptidase activity;GO:0070122//isopeptidase activity	-
MA_14467g0020	--	-	-	-	-	-	-	-	-
MA_14500g0010	IDM1	KAH9318462.1 hypothetical protein KI387_020231, partial [Taxus chinensis]	-	-	-	-	GO:0000118//histone deacetylase complex;GO:0000228//nuclear chromosome;GO:0000785//chromatin;GO:0005575//cellular_component;GO:0005622//intracellular anatomical structure;GO:0005634//nucleus;GO:0005654//nucleoplasm;GO:0005694//chromosome;GO:0005700//polytene chromosome;GO:0016581//NuRD complex;GO:0017053//transcription repressor complex;GO:0031974//membrane-enclosed lumen;GO:0031981//nuclear lume…	GO:0000166//nucleotide binding;GO:0003674//molecular_function;GO:0003676//nucleic acid binding;GO:0003677//DNA binding;GO:0003682//chromatin binding;GO:0003824//catalytic activity;GO:0004386//helicase activity;GO:0005488//binding;GO:0005524//ATP binding;GO:0008080//N-acetyltransferase activity;GO:0008270//zinc ion binding;GO:0016462//pyrophosphatase activity;GO:0016787//hydrolase activity;GO:0016…	GO:0000003//reproduction;GO:0000122//negative regulation of transcription by RNA polymerase II;GO:0006139//nucleobase-containing compound metabolic process;GO:0006323//DNA packaging;GO:0006325//chromatin organization;GO:0006338//chromatin remodeling;GO:0006351//transcription, DNA-templated;GO:0006355//regulation of transcription, DNA-templated;GO:0006357//regulation of transcription by RNA polyme…
MA_14527g0010	COL15	KAH9329333.1 hypothetical protein KI387_001441 [Taxus chinensis]	-	-	-	-	GO:0005575//cellular_component;GO:0005622//intracellular anatomical structure;GO:0005634//nucleus;GO:0043226//organelle;GO:0043227//membrane-bounded organelle;GO:0043229//intracellular organelle;GO:0043231//intracellular membrane-bounded organelle	GO:0003674//molecular_function;GO:0003700//DNA-binding transcription factor activity;GO:0005488//binding;GO:0005515//protein binding;GO:0008270//zinc ion binding;GO:0043167//ion binding;GO:0043169//cation binding;GO:0046872//metal ion binding;GO:0046914//transition metal ion binding;GO:0140110//transcription regulator activity	GO:0006355//regulation of transcription, DNA-templated;GO:0008150//biological_process;GO:0009889//regulation of biosynthetic process;GO:0010468//regulation of gene expression;GO:0010556//regulation of macromolecule biosynthetic process;GO:0019219//regulation of nucleobase-containing compound metabolic process;GO:0019222//regulation of metabolic process;GO:0031323//regulation of cellular metabolic…
MA_145377g0010	SHM6	KAH9307572.1 hypothetical protein KI387_035483 [Taxus chinensis]	Metabolism;Metabolism;Metabolism;Metabolism;Metabolism;Metabolism;Metabolism;Metabolism	Global and overview maps;Global and overview maps;Global and overview maps;Global and overview maps;Carbohydrate metabolism;Amino acid metabolism;Metabolism of other amino acids;Metabolism of cofactors and vitamins	ko01100//Metabolic pathways;ko01110//Biosynthesis of secondary metabolites;ko01230//Biosynthesis of amino acids;ko01200//Carbon metabolism;ko00630//Glyoxylate and dicarboxylate metabolism;ko00260//Glycine, serine and threonine metabolism;ko00460//Cyanoamino acid metabolism;ko00670//One carbon pool by folate	K00600;K00600;K00600;K00600;K00600;K00600;K00600;K00600	-	-	-
MA_145377g0020	CWC15	ABK23391.1 unknown [Picea sitchensis]	Genetic Information Processing	Transcription	ko03040//Spliceosome	K12863	GO:0000974//Prp19 complex;GO:0005575//cellular_component;GO:0005622//intracellular anatomical structure;GO:0005634//nucleus;GO:0005654//nucleoplasm;GO:0005681//spliceosomal complex;GO:0005684//U2-type spliceosomal complex;GO:0005737//cytoplasm;GO:0005739//mitochondrion;GO:0016604//nuclear body;GO:0016607//nuclear speck;GO:0031974//membrane-enclosed lumen;GO:0031981//nuclear lumen;GO:0032991//prot…	GO:0003674//molecular_function;GO:0003676//nucleic acid binding;GO:0003723//RNA binding;GO:0005488//binding;GO:0097159//organic cyclic compound binding;GO:1901363//heterocyclic compound binding	GO:0000375//RNA splicing, via transesterification reactions;GO:0000377//RNA splicing, via transesterification reactions with bulged adenosine as nucleophile;GO:0000398//mRNA splicing, via spliceosome;GO:0006139//nucleobase-containing compound metabolic process;GO:0006396//RNA processing;GO:0006397//mRNA processing;GO:0006725//cellular aromatic compound metabolic process;GO:0006807//nitrogen compo…
MA_14570g0010	CYP86A22	ATG29924.1 CYP86A149 [Taxus chinensis]	Metabolism;Metabolism	Global and overview maps;Lipid metabolism	ko01100//Metabolic pathways;ko00073//Cutin, suberine and wax biosynthesis	K15398;K15398	-	GO:0005506//iron ion binding;GO:0016705//oxidoreductase activity, acting on paired donors, with incorporation or reduction of molecular oxygen;GO:0020037//heme binding	-
MA_14570g0020	CYP86A8	ATG29924.1 CYP86A149 [Taxus chinensis]	Metabolism;Metabolism	Global and overview maps;Lipid metabolism	ko01100//Metabolic pathways;ko00073//Cutin, suberine and wax biosynthesis	K15398;K15398	GO:0005575//cellular_component;GO:0016020//membrane;GO:0016021//integral component of membrane;GO:0031224//intrinsic component of membrane	GO:0003674//molecular_function;GO:0003824//catalytic activity;GO:0004497//monooxygenase activity;GO:0005488//binding;GO:0005506//iron ion binding;GO:0016491//oxidoreductase activity;GO:0016705//oxidoreductase activity, acting on paired donors, with incorporation or reduction of molecular oxygen;GO:0016712//oxidoreductase activity, acting on paired donors, with incorporation or reduction of molecu…	GO:0006082//organic acid metabolic process;GO:0006629//lipid metabolic process;GO:0006631//fatty acid metabolic process;GO:0006950//response to stress;GO:0006952//defense response;GO:0008150//biological_process;GO:0008152//metabolic process;GO:0009987//cellular process;GO:0019752//carboxylic acid metabolic process;GO:0032787//monocarboxylic acid metabolic process;GO:0043436//oxoacid metabolic pro…
MA_14607g0010	LIP	KAH9328775.1 hypothetical protein KI387_000883, partial [Taxus chinensis]	-	-	-	-	-	GO:0003674//molecular_function;GO:0003824//catalytic activity;GO:0004806//triglyceride lipase activity;GO:0005488//binding;GO:0008236//serine-type peptidase activity;GO:0016298//lipase activity;GO:0016787//hydrolase activity;GO:0016788//hydrolase activity, acting on ester bonds;GO:0043167//ion binding;GO:0043169//cation binding;GO:0046872//metal ion binding;GO:0052689//carboxylic ester hydrolase …	GO:0006508//proteolysis;GO:0006629//lipid metabolic process;GO:0008150//biological_process;GO:0008152//metabolic process;GO:0009056//catabolic process;GO:0016042//lipid catabolic process;GO:0044238//primary metabolic process;GO:0071704//organic substance metabolic process;GO:1901575//organic substance catabolic process
MA_148315g0010	--	-	-	-	-	-	GO:0005664//nuclear origin of replication recognition complex	GO:0003677//DNA binding;GO:0008236//serine-type peptidase activity;GO:0009973//adenylyl-sulfate reductase activity	GO:0006260//DNA replication;GO:0006888//endoplasmic reticulum to Golgi vesicle-mediated transport;GO:0010134//sulfate assimilation via adenylyl sulfate reduction;GO:0030436//asexual sporulation
MA_15205g0010	COI1A	KAH9316589.1 hypothetical protein KI387_025216 [Taxus chinensis]	Environmental Information Processing	Signal transduction	ko04075//Plant hormone signal transduction	K13463	-	-	-
MA_1542g0010	--	KAF2575213.1 hypothetical protein F2Q70_00005180 [Brassica cretica]	-	-	-	-	GO:0005575//cellular_component;GO:0005622//intracellular anatomical structure;GO:0005634//nucleus;GO:0005654//nucleoplasm;GO:0005694//chromosome;GO:0005737//cytoplasm;GO:0005783//endoplasmic reticulum;GO:0005829//cytosol;GO:0012505//endomembrane system;GO:0016604//nuclear body;GO:0016605//PML body;GO:0031974//membrane-enclosed lumen;GO:0031981//nuclear lumen;GO:0043226//organelle;GO:0043227//memb…	GO:0000976//transcription cis-regulatory region binding;GO:0000977//RNA polymerase II transcription regulatory region sequence-specific DNA binding;GO:0000981//DNA-binding transcription factor activity, RNA polymerase II-specific;GO:0001067//transcription regulatory region nucleic acid binding;GO:0001227//DNA-binding transcription repressor activity, RNA polymerase II-specific;GO:0003674//molecul…	GO:0000122//negative regulation of transcription by RNA polymerase II;GO:0006139//nucleobase-containing compound metabolic process;GO:0006259//DNA metabolic process;GO:0006265//DNA topological change;GO:0006351//transcription, DNA-templated;GO:0006355//regulation of transcription, DNA-templated;GO:0006357//regulation of transcription by RNA polymerase II;GO:0006725//cellular aromatic compound met…
MA_15449g0010	--	ABK25793.1 unknown [Picea sitchensis]	-	-	-	-	-	-	-
MA_15488g0010	--	KAH9294379.1 hypothetical protein KI387_040416 [Taxus chinensis]	Organismal Systems;Environmental Information Processing	Environmental adaptation;Signal transduction	ko04626//Plant-pathogen interaction;ko04016//MAPK signaling pathway - plant	K13420;K13420	-	GO:0004672//protein kinase activity;GO:0005515//protein binding;GO:0005524//ATP binding	GO:0006468//protein phosphorylation
MA_15555g0010	--	-	-	-	-	-	-	GO:0004715//non-membrane spanning protein tyrosine kinase activity;GO:0005524//ATP binding	GO:0006468//protein phosphorylation
MA_15709g0010	--	KAH9315406.1 hypothetical protein KI387_024033 [Taxus chinensis]	-	-	-	-	-	GO:0003723//RNA binding	-
MA_15713g0010	Os05g0235800	KAH9330268.1 hypothetical protein KI387_002376, partial [Taxus chinensis]	Genetic Information Processing	Replication and repair	ko03030//DNA replication	K02542	GO:0000347//THO complex;GO:0005575//cellular_component;GO:0005622//intracellular anatomical structure;GO:0005634//nucleus;GO:0032991//protein-containing complex;GO:0042555//MCM complex;GO:0043226//organelle;GO:0043227//membrane-bounded organelle;GO:0043229//intracellular organelle;GO:0043231//intracellular membrane-bounded organelle	GO:0000166//nucleotide binding;GO:0003674//molecular_function;GO:0003676//nucleic acid binding;GO:0003677//DNA binding;GO:0003678//DNA helicase activity;GO:0003824//catalytic activity;GO:0004386//helicase activity;GO:0005488//binding;GO:0005524//ATP binding;GO:0008134//transcription factor binding;GO:0016462//pyrophosphatase activity;GO:0016787//hydrolase activity;GO:0016817//hydrolase activity, …	GO:0006139//nucleobase-containing compound metabolic process;GO:0006259//DNA metabolic process;GO:0006260//DNA replication;GO:0006261//DNA-dependent DNA replication;GO:0006268//DNA unwinding involved in DNA replication;GO:0006270//DNA replication initiation;GO:0006355//regulation of transcription, DNA-templated;GO:0006725//cellular aromatic compound metabolic process;GO:0006807//nitrogen compound…
MA_15852g0010	PAL	ABR18166.1 unknown [Picea sitchensis]	Metabolism;Metabolism;Metabolism;Metabolism	Global and overview maps;Global and overview maps;Biosynthesis of other secondary metabolites;Amino acid metabolism	ko01100//Metabolic pathways;ko01110//Biosynthesis of secondary metabolites;ko00940//Phenylpropanoid biosynthesis;ko00360//Phenylalanine metabolism	K10775;K10775;K10775;K10775	-	GO:0004397//histidine ammonia-lyase activity;GO:0016841//ammonia-lyase activity;GO:0050368//tyrosine 2,3-aminomutase activity	GO:0006548//histidine catabolic process;GO:0009058//biosynthetic process;GO:0009698//phenylpropanoid metabolic process
MA_16025g0010	--	-	-	-	-	-	-	-	-
MA_161562g0010	At5g41330	KAH9324406.1 hypothetical protein KI387_004584 [Taxus chinensis]	-	-	-	-	-	-	GO:0051260//protein homooligomerization
MA_166680g0010	--	-	-	-	-	-	-	-	-
MA_167802g0010	DEGP7	KAH9327183.1 hypothetical protein KI387_007361 [Taxus chinensis]	-	-	-	-	-	-	-
MA_168817g0010	--	-	-	-	-	-	-	-	-
MA_169139g0010	--	-	-	-	-	-	-	-	-
MA_169963g0010	--	ADE77539.1 unknown [Picea sitchensis]	-	-	-	-	-	GO:0003676//nucleic acid binding	-
MA_170568g0010	--	-	-	-	-	-	-	-	-
MA_170568g0020	--	-	-	-	-	-	-	-	-
MA_17173g0010	--	KAH9310929.1 hypothetical protein KI387_025964, partial [Taxus chinensis]	-	-	-	-	-	GO:0005515//protein binding	-
MA_173218g0010	--	ABK26474.1 unknown [Picea sitchensis]	-	-	-	-	-	-	-
MA_17430g0010	--	XP_011627502.1 uncharacterized protein LOC18445423 [Amborella trichopoda]	-	-	-	-	GO:0005815//microtubule organizing center	-	-
MA_174345g0010	--	KAH9309481.1 hypothetical protein KI387_037392, partial [Taxus chinensis]	-	-	-	-	-	-	-
MA_17536g0010	SBH2	ABK26222.1 unknown [Picea sitchensis]	Metabolism;Metabolism	Global and overview maps;Lipid metabolism	ko01100//Metabolic pathways;ko00600//Sphingolipid metabolism	K04713;K04713	GO:0005575//cellular_component;GO:0005622//intracellular anatomical structure;GO:0005737//cytoplasm;GO:0005783//endoplasmic reticulum;GO:0005789//endoplasmic reticulum membrane;GO:0005794//Golgi apparatus;GO:0012505//endomembrane system;GO:0016020//membrane;GO:0016021//integral component of membrane;GO:0031224//intrinsic component of membrane;GO:0031984//organelle subcompartment;GO:0042175//nucle…	GO:0003674//molecular_function;GO:0003824//catalytic activity;GO:0005488//binding;GO:0005506//iron ion binding;GO:0016491//oxidoreductase activity;GO:0016705//oxidoreductase activity, acting on paired donors, with incorporation or reduction of molecular oxygen;GO:0042284//sphingolipid delta-4 desaturase activity;GO:0043167//ion binding;GO:0043169//cation binding;GO:0046872//metal ion binding;GO:0…	GO:0006629//lipid metabolic process;GO:0006643//membrane lipid metabolic process;GO:0006665//sphingolipid metabolic process;GO:0006807//nitrogen compound metabolic process;GO:0007275//multicellular organism development;GO:0008150//biological_process;GO:0008152//metabolic process;GO:0008610//lipid biosynthetic process;GO:0009058//biosynthetic process;GO:0009314//response to radiation;GO:0009416//r…
MA_176379g0010	--	-	-	-	-	-	GO:0030127//COPII vesicle coat	GO:0008270//zinc ion binding	GO:0006886//intracellular protein transport;GO:0006888//endoplasmic reticulum to Golgi vesicle-mediated transport
MA_17678g0010	SIS8	RWR82610.1 hypothetical protein CKAN_01133800 [Cinnamomum micranthum f. kanehirae]	-	-	-	-	-	GO:0004672//protein kinase activity;GO:0005524//ATP binding	GO:0006468//protein phosphorylation
MA_176955g0010	UEV1C	ABK26846.1 unknown [Picea sitchensis]	-	-	-	-	-	-	-
MA_177230g0010	PCMP-H32	KAH9322530.1 hypothetical protein KI387_017169 [Taxus chinensis]	-	-	-	-	-	GO:0005515//protein binding;GO:0008270//zinc ion binding;GO:0045182//translation regulator activity	GO:0006417//regulation of translation
MA_17724g0010	--	ABR17969.1 unknown [Picea sitchensis]	-	-	-	-	-	GO:0003950//NAD+ ADP-ribosyltransferase activity;GO:0005516//calmodulin binding	-
MA_17746g0010	Os03g0698800	ACN39879.1 unknown [Picea sitchensis]	-	-	-	-	-	GO:0005515//protein binding;GO:0046872//metal ion binding	-
MA_17823g0010	--	KAH9296922.1 hypothetical protein KI387_028604 [Taxus chinensis]	-	-	-	-	-	-	-
MA_17847g0010	--	ABK23491.1 unknown [Picea sitchensis]	-	-	-	-	-	GO:0016614//oxidoreductase activity, acting on CH-OH group of donors;GO:0050660//flavin adenine dinucleotide binding	-
MA_178534g0010	Os02g0190300	XP_016572895.1 PREDICTED: ABC transporter B family member 2-like isoform X1 [Capsicum annuum]	Environmental Information Processing	Membrane transport	ko02010//ABC transporters	K05658	GO:0005575//cellular_component;GO:0005887//integral component of plasma membrane;GO:0009898//cytoplasmic side of plasma membrane;GO:0016020//membrane;GO:0016021//integral component of membrane;GO:0031224//intrinsic component of membrane;GO:0043190//ATP-binding cassette (ABC) transporter complex;GO:0055051//ATP-binding cassette (ABC) transporter complex, integrated substrate binding;GO:0055052//AT…	GO:0000166//nucleotide binding;GO:0003674//molecular_function;GO:0003824//catalytic activity;GO:0005215//transporter activity;GO:0005260//intracellularly ATP-gated chloride channel activity;GO:0005319//lipid transporter activity;GO:0005488//binding;GO:0005524//ATP binding;GO:0015220//choline transmembrane transporter activity;GO:0015221//lipopolysaccharide transmembrane transporter activity;GO:00…	GO:0000910//cytokinesis;GO:0006810//transport;GO:0006817//phosphate ion transport;GO:0006824//cobalt ion transport;GO:0006855//xenobiotic transmembrane transport;GO:0006869//lipid transport;GO:0007601//visual perception;GO:0008150//biological_process;GO:0008272//sulfate transport;GO:0015675//nickel cation transport;GO:0015689//molybdate ion transport;GO:0015706//nitrate transport;GO:0015716//orga…
MA_17910g0010	CYT1	ABK24420.1 unknown [Picea sitchensis]	Metabolism;Metabolism;Metabolism;Metabolism	Global and overview maps;Global and overview maps;Carbohydrate metabolism;Carbohydrate metabolism	ko01100//Metabolic pathways;ko01110//Biosynthesis of secondary metabolites;ko00520//Amino sugar and nucleotide sugar metabolism;ko00051//Fructose and mannose metabolism	K00966;K00966;K00966;K00966	GO:0005575//cellular_component;GO:0005622//intracellular anatomical structure;GO:0005634//nucleus;GO:0005737//cytoplasm;GO:0005829//cytosol;GO:0043226//organelle;GO:0043227//membrane-bounded organelle;GO:0043229//intracellular organelle;GO:0043231//intracellular membrane-bounded organelle	GO:0000166//nucleotide binding;GO:0001882//nucleoside binding;GO:0001883//purine nucleoside binding;GO:0003674//molecular_function;GO:0003824//catalytic activity;GO:0003977//UDP-N-acetylglucosamine diphosphorylase activity;GO:0003983//UTP:glucose-1-phosphate uridylyltransferase activity;GO:0004475//mannose-1-phosphate guanylyltransferase activity;GO:0004476//mannose-6-phosphate isomerase activity…	GO:0000271//polysaccharide biosynthetic process;GO:0000302//response to reactive oxygen species;GO:0001101//response to acid chemical;GO:0005975//carbohydrate metabolic process;GO:0005976//polysaccharide metabolic process;GO:0005978//glycogen biosynthetic process;GO:0005996//monosaccharide metabolic process;GO:0006073//cellular glucan metabolic process;GO:0006082//organic acid metabolic process;G…
MA_179959g0010	--	ABK25616.1 unknown [Picea sitchensis]	-	-	-	-	GO:0000323//lytic vacuole;GO:0005575//cellular_component;GO:0005622//intracellular anatomical structure;GO:0005737//cytoplasm;GO:0005764//lysosome;GO:0005765//lysosomal membrane;GO:0005773//vacuole;GO:0005774//vacuolar membrane;GO:0005829//cytosol;GO:0016020//membrane;GO:0031082//BLOC complex;GO:0031083//BLOC-1 complex;GO:0031090//organelle membrane;GO:0032991//protein-containing complex;GO:00432…	GO:0003674//molecular_function;GO:0005488//binding;GO:0005515//protein binding	GO:0006810//transport;GO:0008150//biological_process;GO:0016192//vesicle-mediated transport;GO:0032418//lysosome localization;GO:0051179//localization;GO:0051234//establishment of localization;GO:0051640//organelle localization;GO:0051641//cellular localization
MA_17998g0010	LCV2	ADE75612.1 unknown [Picea sitchensis]	-	-	-	-	-	-	-
MA_1806g0010	--	ACN40716.1 unknown [Picea sitchensis]	-	-	-	-	-	-	-
MA_18129g0010	--	-	-	-	-	-	-	-	-
MA_18142g0010	AGT1	ACN39798.1 unknown [Picea sitchensis]	Metabolism;Metabolism;Metabolism;Cellular Processes;Metabolism;Metabolism;Metabolism	Global and overview maps;Global and overview maps;Global and overview maps;Transport and catabolism;Carbohydrate metabolism;Amino acid metabolism;Amino acid metabolism	ko01100//Metabolic pathways;ko01110//Biosynthesis of secondary metabolites;ko01200//Carbon metabolism;ko04146//Peroxisome;ko00630//Glyoxylate and dicarboxylate metabolism;ko00250//Alanine, aspartate and glutamate metabolism;ko00260//Glycine, serine and threonine metabolism	K00830;K00830;K00830;K00830;K00830;K00830;K00830	GO:0005575//cellular_component;GO:0005576//extracellular region;GO:0005622//intracellular anatomical structure;GO:0005737//cytoplasm;GO:0005777//peroxisome;GO:0005886//plasma membrane;GO:0009507//chloroplast;GO:0009532//plastid stroma;GO:0009536//plastid;GO:0009570//chloroplast stroma;GO:0016020//membrane;GO:0042579//microbody;GO:0043226//organelle;GO:0043227//membrane-bounded organelle;GO:004322…	GO:0003674//molecular_function;GO:0003824//catalytic activity;GO:0004373//glycogen (starch) synthase activity;GO:0004648//O-phospho-L-serine:2-oxoglutarate aminotransferase activity;GO:0004760//serine-pyruvate transaminase activity;GO:0008453//alanine-glyoxylate transaminase activity;GO:0008483//transaminase activity;GO:0009011//starch synthase activity;GO:0016740//transferase activity;GO:0016769…	GO:0001505//regulation of neurotransmitter levels;GO:0005978//glycogen biosynthetic process;GO:0006082//organic acid metabolic process;GO:0006520//cellular amino acid metabolic process;GO:0006544//glycine metabolic process;GO:0006545//glycine biosynthetic process;GO:0006564//L-serine biosynthetic process;GO:0006807//nitrogen compound metabolic process;GO:0008150//biological_process;GO:0008152//me…
MA_18179g0010	--	ABR18223.1 unknown [Picea sitchensis]	-	-	-	-	-	GO:0003674//molecular_function;GO:0003676//nucleic acid binding;GO:0003723//RNA binding;GO:0005488//binding;GO:0097159//organic cyclic compound binding;GO:1901363//heterocyclic compound binding	-
MA_18185g0010	GLOX	XP_042486296.1 aldehyde oxidase GLOX-like [Macadamia integrifolia]	-	-	-	-	-	-	-
MA_18185g0020	SBT2.6	KAH9306825.1 hypothetical protein KI387_011229, partial [Taxus chinensis]	-	-	-	-	GO:0005618//cell wall;GO:0016020//membrane	GO:0004252//serine-type endopeptidase activity;GO:0008236//serine-type peptidase activity	GO:0006508//proteolysis
MA_18214g0010	--	-	-	-	-	-	-	-	-
MA_18234g0010	SCR	KAH9308985.1 hypothetical protein KI387_036896 [Taxus chinensis]	-	-	-	-	GO:0005575//cellular_component;GO:0005622//intracellular anatomical structure;GO:0005634//nucleus;GO:0043226//organelle;GO:0043227//membrane-bounded organelle;GO:0043229//intracellular organelle;GO:0043231//intracellular membrane-bounded organelle	GO:0003674//molecular_function;GO:0003676//nucleic acid binding;GO:0003677//DNA binding;GO:0003700//DNA-binding transcription factor activity;GO:0005488//binding;GO:0043565//sequence-specific DNA binding;GO:0097159//organic cyclic compound binding;GO:0140110//transcription regulator activity;GO:1901363//heterocyclic compound binding	GO:0001708//cell fate specification;GO:0003002//regionalization;GO:0006139//nucleobase-containing compound metabolic process;GO:0006351//transcription, DNA-templated;GO:0006355//regulation of transcription, DNA-templated;GO:0006725//cellular aromatic compound metabolic process;GO:0006807//nitrogen compound metabolic process;GO:0007275//multicellular organism development;GO:0007389//pattern specif…
MA_1824g0010	Os02g0190300	KAH9321486.1 hypothetical protein KI387_016125 [Taxus chinensis]	Environmental Information Processing	Membrane transport	ko02010//ABC transporters	K05658	GO:0005887//integral component of plasma membrane;GO:0043190//ATP-binding cassette (ABC) transporter complex;GO:0055051//ATP-binding cassette (ABC) transporter complex, integrated substrate binding	GO:0005319//lipid transporter activity;GO:0005524//ATP binding;GO:0015440//ABC-type peptide transporter activity;GO:0033230//ABC-type cysteine transporter activity;GO:0042626//ATPase-coupled transmembrane transporter activity	GO:0006810//transport;GO:0006869//lipid transport;GO:0033228//cysteine export across plasma membrane;GO:0043213//bacteriocin transport
MA_1824g0020	ABCB15	KAH9290787.1 hypothetical protein KI387_034904, partial [Taxus chinensis]	Environmental Information Processing	Membrane transport	ko02010//ABC transporters	K05658	GO:0005575//cellular_component;GO:0005886//plasma membrane;GO:0005887//integral component of plasma membrane;GO:0009380//excinuclease repair complex;GO:0009898//cytoplasmic side of plasma membrane;GO:0016020//membrane;GO:0016021//integral component of membrane;GO:0031224//intrinsic component of membrane;GO:0043190//ATP-binding cassette (ABC) transporter complex;GO:0055051//ATP-binding cassette (A…	GO:0000166//nucleotide binding;GO:0003674//molecular_function;GO:0003824//catalytic activity;GO:0005215//transporter activity;GO:0005260//intracellularly ATP-gated chloride channel activity;GO:0005319//lipid transporter activity;GO:0005488//binding;GO:0005524//ATP binding;GO:0009381//excinuclease ABC activity;GO:0015220//choline transmembrane transporter activity;GO:0015221//lipopolysaccharide tr…	GO:0000910//cytokinesis;GO:0006289//nucleotide-excision repair;GO:0006810//transport;GO:0006817//phosphate ion transport;GO:0006824//cobalt ion transport;GO:0006855//xenobiotic transmembrane transport;GO:0006869//lipid transport;GO:0007601//visual perception;GO:0008150//biological_process;GO:0008272//sulfate transport;GO:0015675//nickel cation transport;GO:0015689//molybdate ion transport;GO:0015…
MA_182531g0010	--	KAH9303319.1 hypothetical protein KI387_014902, partial [Taxus chinensis]	-	-	-	-	GO:0005575//cellular_component;GO:0005622//intracellular anatomical structure;GO:0005634//nucleus;GO:0005654//nucleoplasm;GO:0005677//chromatin silencing complex;GO:0016604//nuclear body;GO:0016607//nuclear speck;GO:0017053//transcription repressor complex;GO:0031974//membrane-enclosed lumen;GO:0031981//nuclear lumen;GO:0032991//protein-containing complex;GO:0043226//organelle;GO:0043227//membran…	GO:0003674//molecular_function;GO:0003676//nucleic acid binding;GO:0003677//DNA binding;GO:0005488//binding;GO:0005515//protein binding;GO:0043167//ion binding;GO:0043169//cation binding;GO:0046872//metal ion binding;GO:0097159//organic cyclic compound binding;GO:1901363//heterocyclic compound binding	GO:0001666//response to hypoxia;GO:0006139//nucleobase-containing compound metabolic process;GO:0006351//transcription, DNA-templated;GO:0006355//regulation of transcription, DNA-templated;GO:0006725//cellular aromatic compound metabolic process;GO:0006807//nitrogen compound metabolic process;GO:0006950//response to stress;GO:0008150//biological_process;GO:0008152//metabolic process;GO:0009058//b…
MA_18295g0010	--	-	-	-	-	-	-	-	-
MA_18295g0020	FLZ6	ADE77804.1 unknown [Picea sitchensis]	-	-	-	-	-	-	-
MA_1832g0010	--	-	-	-	-	-	-	-	-
MA_1832g0020	--	QHR92608.1 hypothetical protein Q903MT_gene6655 [Picea sitchensis]	-	-	-	-	-	-	-
MA_1832g0030	Os06g0717800	ADE76373.1 unknown [Picea sitchensis]	-	-	-	-	-	-	-
MA_18331g0010	NUG2	KAH9298944.1 hypothetical protein KI387_030626 [Taxus chinensis]	Genetic Information Processing	Translation	ko03008//Ribosome biogenesis in eukaryotes	K14537	-	-	-
MA_18331g0020	--	-	-	-	-	-	-	-	-
MA_18331g0030	TOL9	ABR17546.1 unknown [Picea sitchensis]	-	-	-	-	GO:0005575//cellular_component;GO:0005622//intracellular anatomical structure;GO:0005737//cytoplasm;GO:0005777//peroxisome;GO:0005778//peroxisomal membrane;GO:0016020//membrane;GO:0031090//organelle membrane;GO:0031903//microbody membrane;GO:0042579//microbody;GO:0043226//organelle;GO:0043227//membrane-bounded organelle;GO:0043229//intracellular organelle;GO:0043231//intracellular membrane-bounde…	GO:0000166//nucleotide binding;GO:0003674//molecular_function;GO:0003824//catalytic activity;GO:0004842//ubiquitin-protein transferase activity;GO:0005488//binding;GO:0005515//protein binding;GO:0005524//ATP binding;GO:0016740//transferase activity;GO:0017076//purine nucleotide binding;GO:0019787//ubiquitin-like protein transferase activity;GO:0019899//enzyme binding;GO:0030554//adenyl nucleotide…	GO:0006082//organic acid metabolic process;GO:0006464//cellular protein modification process;GO:0006605//protein targeting;GO:0006625//protein targeting to peroxisome;GO:0006629//lipid metabolic process;GO:0006631//fatty acid metabolic process;GO:0006635//fatty acid beta-oxidation;GO:0006807//nitrogen compound metabolic process;GO:0006810//transport;GO:0006886//intracellular protein transport;GO:…
MA_18372g0010	CHR24	KAH9565200.1 hypothetical protein CY35_04G065900 [Sphagnum magellanicum]	-	-	-	-	-	-	-
MA_18372g0020	CHR24	KAH9309094.1 hypothetical protein KI387_037005, partial [Taxus chinensis]	-	-	-	-	GO:0000775//chromosome, centromeric region;GO:0000776//kinetochore;GO:0000779//condensed chromosome, centromeric region;GO:0000793//condensed chromosome;GO:0005575//cellular_component;GO:0005622//intracellular anatomical structure;GO:0005634//nucleus;GO:0005694//chromosome;GO:0032991//protein-containing complex;GO:0043226//organelle;GO:0043227//membrane-bounded organelle;GO:0043228//non-membrane-…	GO:0000166//nucleotide binding;GO:0003674//molecular_function;GO:0003676//nucleic acid binding;GO:0003677//DNA binding;GO:0003824//catalytic activity;GO:0004386//helicase activity;GO:0005488//binding;GO:0005524//ATP binding;GO:0016462//pyrophosphatase activity;GO:0016787//hydrolase activity;GO:0016817//hydrolase activity, acting on acid anhydrides;GO:0016818//hydrolase activity, acting on acid an…	GO:0000018//regulation of DNA recombination;GO:0000019//regulation of mitotic recombination;GO:0006139//nucleobase-containing compound metabolic process;GO:0006259//DNA metabolic process;GO:0006310//DNA recombination;GO:0006508//proteolysis;GO:0006725//cellular aromatic compound metabolic process;GO:0006807//nitrogen compound metabolic process;GO:0007049//cell cycle;GO:0008150//biological_process…
MA_184516g0010	PU1	KAH9326335.1 hypothetical protein KI387_006513, partial [Taxus chinensis]	-	-	-	-	-	GO:0004553//hydrolase activity, hydrolyzing O-glycosyl compounds;GO:0051060//pullulanase activity	GO:0005975//carbohydrate metabolic process;GO:0005983//starch catabolic process;GO:0051678//pullulan catabolic process
MA_1857g0010	FEY	RWR88780.1 retinol dehydrogenase 12-like protein isoform X1 [Cinnamomum micranthum f. kanehirae]	-	-	-	-	-	GO:0004316//3-oxoacyl-[acyl-carrier-protein] reductase (NADPH) activity;GO:0004757//sepiapterin reductase activity;GO:0008667//2,3-dihydro-2,3-dihydroxybenzoate dehydrogenase activity;GO:0008678//2-deoxy-D-gluconate 3-dehydrogenase activity;GO:0016491//oxidoreductase activity;GO:0016630//protochlorophyllide reductase activity;GO:0051287//NAD binding	GO:0000272//polysaccharide catabolic process;GO:0006633//fatty acid biosynthetic process;GO:0006729//tetrahydrobiopterin biosynthetic process;GO:0015995//chlorophyll biosynthetic process
MA_186091g0010	--	XP_012699648.1 probable LRR receptor-like serine/threonine-protein kinase At1g07650 isoform X1 [Setaria italica]	-	-	-	-	-	-	-
MA_18621g0010	At1g79630	ABR16508.1 unknown [Picea sitchensis]	-	-	-	-	-	GO:0016773//phosphotransferase activity, alcohol group as acceptor;GO:0016791//phosphatase activity	GO:0016260//selenocysteine biosynthetic process
MA_18705g0010	MAP65-7	KAH9299823.1 hypothetical protein KI387_031505, partial [Taxus chinensis]	-	-	-	-	-	-	-
MA_18708g0010	--	-	-	-	-	-	-	-	-
MA_18760g0010	--	ABR18209.1 unknown [Picea sitchensis]	-	-	-	-	-	-	-
MA_18760g0020	WDR26	ABR16581.1 unknown [Picea sitchensis]	-	-	-	-	-	-	-
MA_18810g0010	--	KAH9321326.1 hypothetical protein KI387_015965, partial [Taxus chinensis]	-	-	-	-	-	-	-
MA_18810g0020	--	-	-	-	-	-	-	-	-
MA_18810g0030	--	-	-	-	-	-	-	-	-
MA_191290g0010	PTI5	XP_043699322.1 ethylene-responsive transcription factor ERF094-like [Telopea speciosissima]	-	-	-	-	GO:0005575//cellular_component;GO:0005622//intracellular anatomical structure;GO:0005634//nucleus;GO:0043226//organelle;GO:0043227//membrane-bounded organelle;GO:0043229//intracellular organelle;GO:0043231//intracellular membrane-bounded organelle	GO:0003674//molecular_function;GO:0003676//nucleic acid binding;GO:0003677//DNA binding;GO:0003700//DNA-binding transcription factor activity;GO:0005488//binding;GO:0097159//organic cyclic compound binding;GO:0140110//transcription regulator activity;GO:1901363//heterocyclic compound binding	GO:0000160//phosphorelay signal transduction system;GO:0006139//nucleobase-containing compound metabolic process;GO:0006351//transcription, DNA-templated;GO:0006355//regulation of transcription, DNA-templated;GO:0006725//cellular aromatic compound metabolic process;GO:0006807//nitrogen compound metabolic process;GO:0007154//cell communication;GO:0007165//signal transduction;GO:0008150//biological…
MA_19381g0010	--	KAH9326354.1 hypothetical protein KI387_006532 [Taxus chinensis]	-	-	-	-	-	-	-
MA_193932g0010	ZFWD1	XP_008795362.2 LOW QUALITY PROTEIN: zinc finger CCCH domain-containing protein 17-like [Phoenix dactylifera]	-	-	-	-	-	GO:0003674//molecular_function;GO:0003676//nucleic acid binding;GO:0003677//DNA binding;GO:0005488//binding;GO:0005515//protein binding;GO:0043167//ion binding;GO:0043169//cation binding;GO:0046872//metal ion binding;GO:0097159//organic cyclic compound binding;GO:1901363//heterocyclic compound binding	-
MA_194302g0010	--	ADE76669.1 unknown [Picea sitchensis]	-	-	-	-	-	-	GO:0006355//regulation of transcription, DNA-templated
MA_194302g0020	--	ABK25885.1 unknown [Picea sitchensis]	-	-	-	-	-	GO:0004519//endonuclease activity	GO:0043571//maintenance of CRISPR repeat elements
MA_19479g0010	AHL5	ABR16059.1 unknown [Picea sitchensis]	-	-	-	-	-	GO:0005515//protein binding	-
MA_19595g0010	CRR2	KAH9301975.1 hypothetical protein KI387_013558 [Taxus chinensis]	-	-	-	-	-	GO:0008270//zinc ion binding	-
MA_197359g0010	--	-	-	-	-	-	-	-	-
MA_19879g0010	PCMP-H41	ABR17838.1 unknown [Picea sitchensis]	-	-	-	-	-	GO:0008270//zinc ion binding	-
MA_19879g0020	PCMP-H47	ABR17838.1 unknown [Picea sitchensis]	-	-	-	-	GO:0005575//cellular_component;GO:0005622//intracellular anatomical structure;GO:0043226//organelle;GO:0043227//membrane-bounded organelle;GO:0043229//intracellular organelle;GO:0043231//intracellular membrane-bounded organelle	GO:0003674//molecular_function;GO:0003676//nucleic acid binding;GO:0003723//RNA binding;GO:0003824//catalytic activity;GO:0004518//nuclease activity;GO:0004519//endonuclease activity;GO:0005488//binding;GO:0008270//zinc ion binding;GO:0016787//hydrolase activity;GO:0016788//hydrolase activity, acting on ester bonds;GO:0043167//ion binding;GO:0043169//cation binding;GO:0046872//metal ion binding;G…	GO:0006139//nucleobase-containing compound metabolic process;GO:0006725//cellular aromatic compound metabolic process;GO:0006807//nitrogen compound metabolic process;GO:0008150//biological_process;GO:0008152//metabolic process;GO:0009451//RNA modification;GO:0009987//cellular process;GO:0016070//RNA metabolic process;GO:0034641//cellular nitrogen compound metabolic process;GO:0043170//macromolecu…
MA_19879g0030	PCMP-E76	ABR17838.1 unknown [Picea sitchensis]	-	-	-	-	GO:0005575//cellular_component;GO:0005622//intracellular anatomical structure;GO:0043226//organelle;GO:0043227//membrane-bounded organelle;GO:0043229//intracellular organelle;GO:0043231//intracellular membrane-bounded organelle	GO:0003674//molecular_function;GO:0003676//nucleic acid binding;GO:0003723//RNA binding;GO:0003824//catalytic activity;GO:0004518//nuclease activity;GO:0004519//endonuclease activity;GO:0005488//binding;GO:0008270//zinc ion binding;GO:0016787//hydrolase activity;GO:0016788//hydrolase activity, acting on ester bonds;GO:0097159//organic cyclic compound binding;GO:1901363//heterocyclic compound bind…	GO:0006139//nucleobase-containing compound metabolic process;GO:0006725//cellular aromatic compound metabolic process;GO:0006807//nitrogen compound metabolic process;GO:0008150//biological_process;GO:0008152//metabolic process;GO:0009451//RNA modification;GO:0009987//cellular process;GO:0016070//RNA metabolic process;GO:0016071//mRNA metabolic process;GO:0016556//mRNA modification;GO:0034641//cel…
MA_19879g0040	PCMP-E47	ABR17838.1 unknown [Picea sitchensis]	-	-	-	-	GO:0005575//cellular_component;GO:0005622//intracellular anatomical structure;GO:0043226//organelle;GO:0043227//membrane-bounded organelle;GO:0043229//intracellular organelle;GO:0043231//intracellular membrane-bounded organelle	GO:0003674//molecular_function;GO:0003676//nucleic acid binding;GO:0003723//RNA binding;GO:0003779//actin binding;GO:0003824//catalytic activity;GO:0004518//nuclease activity;GO:0004519//endonuclease activity;GO:0005488//binding;GO:0016787//hydrolase activity;GO:0016788//hydrolase activity, acting on ester bonds;GO:0097159//organic cyclic compound binding;GO:1901363//heterocyclic compound binding	GO:0006139//nucleobase-containing compound metabolic process;GO:0006725//cellular aromatic compound metabolic process;GO:0006807//nitrogen compound metabolic process;GO:0008150//biological_process;GO:0008152//metabolic process;GO:0009451//RNA modification;GO:0009987//cellular process;GO:0016070//RNA metabolic process;GO:0034641//cellular nitrogen compound metabolic process;GO:0043170//macromolecu…
MA_20073g0010	TAF2	KAH9296278.1 hypothetical protein KI387_039866 [Taxus chinensis]	Genetic Information Processing	Transcription	ko03022//Basal transcription factors	K03128	GO:0000428//DNA-directed RNA polymerase complex;GO:0005575//cellular_component;GO:0005622//intracellular anatomical structure;GO:0005634//nucleus;GO:0005654//nucleoplasm;GO:0005667//transcription regulator complex;GO:0005669//transcription factor TFIID complex;GO:0005911//cell-cell junction;GO:0009506//plasmodesma;GO:0016591//RNA polymerase II, holoenzyme;GO:0030054//cell junction;GO:0030880//RNA…	GO:0001067//transcription regulatory region nucleic acid binding;GO:0003674//molecular_function;GO:0003676//nucleic acid binding;GO:0003677//DNA binding;GO:0003682//chromatin binding;GO:0003824//catalytic activity;GO:0005488//binding;GO:0008233//peptidase activity;GO:0008237//metallopeptidase activity;GO:0008270//zinc ion binding;GO:0016787//hydrolase activity;GO:0043167//ion binding;GO:0043169//…	GO:0006139//nucleobase-containing compound metabolic process;GO:0006351//transcription, DNA-templated;GO:0006352//DNA-templated transcription, initiation;GO:0006355//regulation of transcription, DNA-templated;GO:0006357//regulation of transcription by RNA polymerase II;GO:0006366//transcription by RNA polymerase II;GO:0006367//transcription initiation from RNA polymerase II promoter;GO:0006508//p…
MA_20073g0020	Os10g0493600	KAH9309938.1 hypothetical protein KI387_037849, partial [Taxus chinensis]	Metabolism;Metabolism;Metabolism;Metabolism;Metabolism	Global and overview maps;Carbohydrate metabolism;Lipid metabolism;Lipid metabolism;Glycan biosynthesis and metabolism	ko01100//Metabolic pathways;ko00052//Galactose metabolism;ko00561//Glycerolipid metabolism;ko00600//Sphingolipid metabolism;ko00603//Glycosphingolipid biosynthesis - globo and isoglobo series	K07407;K07407;K07407;K07407;K07407	GO:0005575//cellular_component;GO:0005576//extracellular region;GO:0005618//cell wall;GO:0009505//plant-type cell wall;GO:0030312//external encapsulating structure;GO:0048046//apoplast;GO:0071944//cell periphery	GO:0003674//molecular_function;GO:0003824//catalytic activity;GO:0004553//hydrolase activity, hydrolyzing O-glycosyl compounds;GO:0004557//alpha-galactosidase activity;GO:0015925//galactosidase activity;GO:0016787//hydrolase activity;GO:0016798//hydrolase activity, acting on glycosyl bonds;GO:0052692//raffinose alpha-galactosidase activity	GO:0005975//carbohydrate metabolic process;GO:0007275//multicellular organism development;GO:0008150//biological_process;GO:0008152//metabolic process;GO:0009605//response to external stimulus;GO:0009607//response to biotic stimulus;GO:0009620//response to fungus;GO:0009653//anatomical structure morphogenesis;GO:0009909//regulation of flower development;GO:0009911//positive regulation of flower d…
MA_20088g0010	rplR	PSS03038.1 50S ribosomal protein [Actinidia chinensis var. chinensis] [Actinidia chinensis]	-	-	-	-	GO:0000315//organellar large ribosomal subunit;GO:0005840//ribosome;GO:0022625//cytosolic large ribosomal subunit	GO:0003735//structural constituent of ribosome;GO:0019843//rRNA binding	GO:0006364//rRNA processing;GO:0006396//RNA processing;GO:0006412//translation
MA_20111g0010	--	-	-	-	-	-	-	-	-
MA_20111g0020	--	-	-	-	-	-	-	-	-
MA_20198g0010	--	-	-	-	-	-	-	-	-
MA_20198g0020	CML21	KAH7332477.1 hypothetical protein KP509_20G089500 [Ceratopteris richardii]	Organismal Systems	Environmental adaptation	ko04626//Plant-pathogen interaction	K13448	-	GO:0005509//calcium ion binding	-
MA_20315g0010	CYP73A14	AAW70021.1 cinnamic acid 4-hydroxylase [Ginkgo biloba]	Metabolism;Metabolism;Metabolism;Metabolism;Metabolism;Metabolism	Global and overview maps;Global and overview maps;Biosynthesis of other secondary metabolites;Biosynthesis of other secondary metabolites;Metabolism of cofactors and vitamins;Biosynthesis of other secondary metabolites	ko01100//Metabolic pathways;ko01110//Biosynthesis of secondary metabolites;ko00940//Phenylpropanoid biosynthesis;ko00941//Flavonoid biosynthesis;ko00130//Ubiquinone and other terpenoid-quinone biosynthesis;ko00945//Stilbenoid, diarylheptanoid and gingerol biosynthesis	K00487;K00487;K00487;K00487;K00487;K00487	-	GO:0005506//iron ion binding;GO:0016705//oxidoreductase activity, acting on paired donors, with incorporation or reduction of molecular oxygen;GO:0020037//heme binding	-
MA_20382g0010	--	-	-	-	-	-	-	-	-
MA_20382g0020	--	-	-	-	-	-	GO:0005737//cytoplasm	GO:0003723//RNA binding;GO:0003724//RNA helicase activity;GO:0005524//ATP binding;GO:0008270//zinc ion binding	GO:0000184//nuclear-transcribed mRNA catabolic process, nonsense-mediated decay
MA_204401g0010	RABA4D	ABK23331.1 unknown [Picea sitchensis]	Cellular Processes	Transport and catabolism	ko04144//Endocytosis	K07904	-	GO:0003924//GTPase activity;GO:0005525//GTP binding	-
MA_204448g0010	--	ADE77888.1 unknown [Picea sitchensis]	-	-	-	-	GO:0016020//membrane	-	-
MA_204448g0020	--	ABK26142.1 unknown [Picea sitchensis]	-	-	-	-	-	-	-
MA_205629g0010	--	ABK24392.1 unknown [Picea sitchensis]	-	-	-	-	-	GO:0008289//lipid binding	-
MA_20571g0010	--	XP_015873809.1 uncharacterized protein LOC107410844 [Ziziphus jujuba]	-	-	-	-	-	-	-
MA_20574g0010	--	-	-	-	-	-	-	-	-
MA_20580g0010	--	-	-	-	-	-	-	-	-
MA_20580g0020	--	ABK26674.1 unknown [Picea sitchensis]	-	-	-	-	GO:0031470//carboxysome	GO:0005515//protein binding	GO:0015977//carbon fixation
MA_20580g0030	RPV1	QEH91620.1 putative TIR-NBS-LRR protein [Pinus monticola]	-	-	-	-	-	GO:0043531//ADP binding	-
MA_20580g0040	TAO1	ACN40032.1 unknown [Picea sitchensis]	-	-	-	-	GO:0005575//cellular_component;GO:0005622//intracellular anatomical structure;GO:0005737//cytoplasm	GO:0000166//nucleotide binding;GO:0003674//molecular_function;GO:0005488//binding;GO:0005515//protein binding;GO:0005524//ATP binding;GO:0017076//purine nucleotide binding;GO:0030554//adenyl nucleotide binding;GO:0032553//ribonucleotide binding;GO:0032555//purine ribonucleotide binding;GO:0032559//adenyl ribonucleotide binding;GO:0035639//purine ribonucleoside triphosphate binding;GO:0036094//sma…	GO:0002376//immune system process;GO:0006950//response to stress;GO:0006952//defense response;GO:0006955//immune response;GO:0007154//cell communication;GO:0007165//signal transduction;GO:0008150//biological_process;GO:0008219//cell death;GO:0009626//plant-type hypersensitive response;GO:0009987//cellular process;GO:0012501//programmed cell death;GO:0023052//signaling;GO:0033554//cellular respons…
MA_20580g0050	4CLL5	QID19995.1 acyl activating enzyme 17, partial [Taxus x media]	Metabolism;Metabolism;Metabolism	Global and overview maps;Global and overview maps;Lipid metabolism	ko01100//Metabolic pathways;ko01110//Biosynthesis of secondary metabolites;ko00592//alpha-Linolenic acid metabolism	K10526;K10526;K10526	-	GO:0003987//acetate-CoA ligase activity;GO:0004043//L-aminoadipate-semialdehyde dehydrogenase activity;GO:0008668//(2,3-dihydroxybenzoyl)adenylate synthase activity;GO:0008756//o-succinylbenzoate-CoA ligase activity;GO:0030729//acetoacetate-CoA ligase activity;GO:0047473//D-alanine [D-alanyl carrier protein] ligase activity;GO:0050218//propionate-CoA ligase activity	GO:0009234//menaquinone biosynthetic process;GO:0015031//protein transport;GO:0019287//isopentenyl diphosphate biosynthetic process, mevalonate pathway;GO:0019290//siderophore biosynthetic process;GO:0019350//teichoic acid biosynthetic process;GO:0019427//acetyl-CoA biosynthetic process from acetate;GO:0019878//lysine biosynthetic process via aminoadipic acid
MA_20580g0060	--	-	-	-	-	-	-	-	-
MA_20580g0070	--	KUM45774.1 hypothetical protein ABT39_MTgene2340 [Picea glauca]	-	-	-	-	-	-	-
MA_20599g0010	--	ABK23544.1 unknown [Picea sitchensis]	-	-	-	-	-	-	-
MA_20599g0020	PCMP-H92	KAH9301975.1 hypothetical protein KI387_013558 [Taxus chinensis]	-	-	-	-	-	GO:0008270//zinc ion binding	-
MA_20613g0010	DAR4	ACN39861.1 unknown [Picea sitchensis]	-	-	-	-	-	GO:0005515//protein binding;GO:0005524//ATP binding;GO:0016887//ATP hydrolysis activity;GO:0043531//ADP binding	GO:0007165//signal transduction
MA_208856g0010	--	-	-	-	-	-	-	-	-
MA_21083g0010	FH1	KAH9291937.1 hypothetical protein KI387_042874, partial [Taxus chinensis]	-	-	-	-	-	-	-
MA_210951g0010	RD21B	ABK24495.1 unknown [Picea sitchensis]	-	-	-	-	-	GO:0008234//cysteine-type peptidase activity;GO:0016853//isomerase activity;GO:0051539//4 iron, 4 sulfur cluster binding	GO:0006508//proteolysis;GO:0008152//metabolic process
MA_21235g0010	--	KAH9325359.1 hypothetical protein KI387_005537, partial [Taxus chinensis]	-	-	-	-	GO:0016021//integral component of membrane	GO:0005375//copper ion transmembrane transporter activity	GO:0035434//copper ion transmembrane transport
MA_21238g0010	--	-	-	-	-	-	-	-	-
MA_21316g0010	LAC3	AFV52381.1 laccase [Picea abies]	-	-	-	-	-	GO:0005375//copper ion transmembrane transporter activity;GO:0005507//copper ion binding;GO:0016491//oxidoreductase activity	GO:0006825//copper ion transport
MA_213656g0010	--	ABR18289.1 unknown [Picea sitchensis]	-	-	-	-	-	-	-
MA_21460g0010	HAT14	ABK21195.1 unknown [Picea sitchensis]	-	-	-	-	-	GO:0003677//DNA binding;GO:0043565//sequence-specific DNA binding	GO:0006355//regulation of transcription, DNA-templated
MA_22140g0010	MYB4	ABK25487.1 unknown [Picea sitchensis]	-	-	-	-	GO:0005634//nucleus	GO:0003676//nucleic acid binding;GO:0005524//ATP binding;GO:0016818//hydrolase activity, acting on acid anhydrides, in phosphorus-containing anhydrides	GO:0006338//chromatin remodeling
MA_22458g0010	HSP22.7	KAH9331710.1 hypothetical protein KI387_003818, partial [Taxus chinensis]	-	-	-	-	-	-	-
MA_22458g0020	--	-	-	-	-	-	-	-	-
MA_23257g0010	OFP2	XP_010252093.1 PREDICTED: transcription repressor OFP1-like [Nelumbo nucifera]	-	-	-	-	GO:0005575//cellular_component;GO:0005622//intracellular anatomical structure;GO:0005634//nucleus;GO:0005730//nucleolus;GO:0005856//cytoskeleton;GO:0031974//membrane-enclosed lumen;GO:0031981//nuclear lumen;GO:0043226//organelle;GO:0043227//membrane-bounded organelle;GO:0043228//non-membrane-bounded organelle;GO:0043229//intracellular organelle;GO:0043231//intracellular membrane-bounded organelle…	GO:0003674//molecular_function;GO:0003676//nucleic acid binding;GO:0003677//DNA binding;GO:0005488//binding;GO:0097159//organic cyclic compound binding;GO:1901363//heterocyclic compound binding	GO:0001558//regulation of cell growth;GO:0006139//nucleobase-containing compound metabolic process;GO:0006259//DNA metabolic process;GO:0006281//DNA repair;GO:0006351//transcription, DNA-templated;GO:0006355//regulation of transcription, DNA-templated;GO:0006725//cellular aromatic compound metabolic process;GO:0006807//nitrogen compound metabolic process;GO:0006950//response to stress;GO:0006974/…
MA_23931g0010	--	ABR16615.1 unknown [Picea sitchensis]	-	-	-	-	-	-	-
MA_23931g0020	--	ADE76415.1 unknown [Picea sitchensis]	-	-	-	-	-	GO:0004197//cysteine-type endopeptidase activity	GO:0043687//post-translational protein modification
MA_2426g0010	--	-	-	-	-	-	-	-	-
MA_2426g0020	--	-	-	-	-	-	-	-	-
MA_24477g0010	ARF	KAH1198189.1 ADP-ribosylation factor 2 [Glycine max]	Cellular Processes	Transport and catabolism	ko04144//Endocytosis	K07937	GO:0005575//cellular_component;GO:0005622//intracellular anatomical structure;GO:0005737//cytoplasm;GO:0005794//Golgi apparatus;GO:0012505//endomembrane system;GO:0043226//organelle;GO:0043227//membrane-bounded organelle;GO:0043229//intracellular organelle;GO:0043231//intracellular membrane-bounded organelle;GO:0048501//signal recognition particle, plasma membrane targeting	GO:0000166//nucleotide binding;GO:0001882//nucleoside binding;GO:0001883//purine nucleoside binding;GO:0003674//molecular_function;GO:0003873//6-phosphofructo-2-kinase activity;GO:0003924//GTPase activity;GO:0005048//signal sequence binding;GO:0005488//binding;GO:0005524//ATP binding;GO:0005525//GTP binding;GO:0017076//purine nucleotide binding;GO:0019001//guanyl nucleotide binding;GO:0031683//G-…	GO:0006000//fructose metabolic process;GO:0006810//transport;GO:0007186//G protein-coupled receptor signaling pathway;GO:0008104//protein localization;GO:0008150//biological_process;GO:0009306//protein secretion;GO:0015031//protein transport;GO:0015833//peptide transport;GO:0016192//vesicle-mediated transport;GO:0033036//macromolecule localization;GO:0042254//ribosome biogenesis;GO:0042886//amide…
MA_246547g0010	CALS3	KAH9315858.1 hypothetical protein KI387_024485 [Taxus chinensis]	-	-	-	-	GO:0000148//1,3-beta-D-glucan synthase complex;GO:0016020//membrane	GO:0003843//1,3-beta-D-glucan synthase activity	GO:0006075//(1->3)-beta-D-glucan biosynthetic process
MA_25488g0010	--	ADE77702.1 unknown [Picea sitchensis]	-	-	-	-	GO:0000315//organellar large ribosomal subunit;GO:0005840//ribosome;GO:0022625//cytosolic large ribosomal subunit	GO:0003735//structural constituent of ribosome	GO:0006412//translation
MA_25801g0010	D6PK	ABK24500.1 unknown [Picea sitchensis]	-	-	-	-	GO:0005575//cellular_component;GO:0005622//intracellular anatomical structure;GO:0005634//nucleus;GO:0005730//nucleolus;GO:0005737//cytoplasm;GO:0005886//plasma membrane;GO:0016020//membrane;GO:0031974//membrane-enclosed lumen;GO:0031981//nuclear lumen;GO:0043226//organelle;GO:0043227//membrane-bounded organelle;GO:0043228//non-membrane-bounded organelle;GO:0043229//intracellular organelle;GO:004…	GO:0000166//nucleotide binding;GO:0003674//molecular_function;GO:0003824//catalytic activity;GO:0004672//protein kinase activity;GO:0004674//protein serine/threonine kinase activity;GO:0005488//binding;GO:0005524//ATP binding;GO:0016301//kinase activity;GO:0016740//transferase activity;GO:0016772//transferase activity, transferring phosphorus-containing groups;GO:0016773//phosphotransferase activ…	GO:0006464//cellular protein modification process;GO:0006468//protein phosphorylation;GO:0006793//phosphorus metabolic process;GO:0006796//phosphate-containing compound metabolic process;GO:0006807//nitrogen compound metabolic process;GO:0006810//transport;GO:0007154//cell communication;GO:0007165//signal transduction;GO:0008150//biological_process;GO:0008152//metabolic process;GO:0009719//respon…
MA_25945g0010	--	-	-	-	-	-	-	-	-
MA_2615g0010	NFD4	KAH9326210.1 hypothetical protein KI387_006388, partial [Taxus chinensis]	-	-	-	-	GO:0016020//membrane	GO:0005315//inorganic phosphate transmembrane transporter activity;GO:0015297//antiporter activity	GO:0006817//phosphate ion transport
MA_26178g0010	SUVH9	RYQ98733.1 hypothetical protein Ahy_B07g086496 isoform A [Arachis hypogaea]	Metabolism;Metabolism	Global and overview maps;Amino acid metabolism	ko01100//Metabolic pathways;ko00310//Lysine degradation	K24405;K24405	GO:0005634//nucleus	GO:0005515//protein binding;GO:0008270//zinc ion binding;GO:0018024//histone-lysine N-methyltransferase activity	GO:0034968//histone lysine methylation
MA_26630g0010	BPA1	ABK25914.1 unknown [Picea sitchensis]	-	-	-	-	-	GO:0003676//nucleic acid binding	GO:0008380//RNA splicing
MA_273229g0010	--	KAH9294427.1 hypothetical protein KI387_040363, partial [Taxus chinensis]	-	-	-	-	-	-	-
MA_273360g0010	TUBA	POF20813.1 tubulin alpha chain [Quercus suber]	Cellular Processes	Transport and catabolism	ko04145//Phagosome	K07374	GO:0005575//cellular_component;GO:0005622//intracellular anatomical structure;GO:0005737//cytoplasm;GO:0005856//cytoskeleton;GO:0005874//microtubule;GO:0015630//microtubule cytoskeleton;GO:0043226//organelle;GO:0043228//non-membrane-bounded organelle;GO:0043229//intracellular organelle;GO:0043232//intracellular non-membrane-bounded organelle;GO:0099080//supramolecular complex;GO:0099081//supramol…	GO:0000166//nucleotide binding;GO:0001882//nucleoside binding;GO:0001883//purine nucleoside binding;GO:0003674//molecular_function;GO:0003824//catalytic activity;GO:0003924//GTPase activity;GO:0005198//structural molecule activity;GO:0005200//structural constituent of cytoskeleton;GO:0005488//binding;GO:0005525//GTP binding;GO:0016462//pyrophosphatase activity;GO:0016787//hydrolase activity;GO:00…	GO:0006996//organelle organization;GO:0007010//cytoskeleton organization;GO:0007017//microtubule-based process;GO:0008150//biological_process;GO:0009987//cellular process;GO:0016043//cellular component organization;GO:0071840//cellular component organization or biogenesis
MA_27543g0010	--	XP_017425951.1 PREDICTED: LOW QUALITY PROTEIN: pre-mRNA-splicing factor ISY1 homolog [Vigna angularis]	Genetic Information Processing	Transcription	ko03040//Spliceosome	K12870	-	-	GO:0000350//generation of catalytic spliceosome for second transesterification step
MA_27650g0010	RPA1A	XP_042506103.1 replication protein A 70 kDa DNA-binding subunit E-like [Macadamia integrifolia]	Genetic Information Processing;Genetic Information Processing;Genetic Information Processing;Genetic Information Processing	Replication and repair;Replication and repair;Replication and repair;Replication and repair	ko03420//Nucleotide excision repair;ko03030//DNA replication;ko03440//Homologous recombination;ko03430//Mismatch repair	K07466;K07466;K07466;K07466	-	-	-
MA_27679g0010	--	-	-	-	-	-	-	-	-
MA_27767g0010	--	ADE77138.1 unknown [Picea sitchensis]	-	-	-	-	-	-	-
MA_28028g0010	--	-	-	-	-	-	-	-	-
MA_28028g0020	--	ABK23420.1 unknown [Picea sitchensis]	-	-	-	-	-	-	-
MA_28762g0010	PCMP-E76	KAH9318666.1 hypothetical protein KI387_020435 [Taxus chinensis]	-	-	-	-	-	GO:0045182//translation regulator activity	GO:0006417//regulation of translation
MA_288660g0010	--	ADE76182.1 unknown [Picea sitchensis]	-	-	-	-	-	-	-
MA_29057g0010	--	ADE76188.1 unknown [Picea sitchensis]	-	-	-	-	GO:0016020//membrane	-	GO:0032981//mitochondrial respiratory chain complex I assembly
MA_29913g0010	HSFA2C	ABK24437.1 unknown [Picea sitchensis]	-	-	-	-	-	GO:0003700//DNA-binding transcription factor activity;GO:0043565//sequence-specific DNA binding	GO:0006355//regulation of transcription, DNA-templated
MA_30056g0010	--	-	-	-	-	-	-	-	-
MA_30056g0020	Os02g0190300	KAH9309393.1 hypothetical protein KI387_037304, partial [Taxus chinensis]	Environmental Information Processing	Membrane transport	ko02010//ABC transporters	K05658	GO:0005575//cellular_component;GO:0016020//membrane;GO:0016021//integral component of membrane;GO:0031224//intrinsic component of membrane	GO:0000166//nucleotide binding;GO:0003674//molecular_function;GO:0003824//catalytic activity;GO:0005215//transporter activity;GO:0005488//binding;GO:0005524//ATP binding;GO:0015399//primary active transmembrane transporter activity;GO:0016462//pyrophosphatase activity;GO:0016787//hydrolase activity;GO:0016817//hydrolase activity, acting on acid anhydrides;GO:0016818//hydrolase activity, acting on…	GO:0006810//transport;GO:0008150//biological_process;GO:0051179//localization;GO:0051234//establishment of localization;GO:0055085//transmembrane transport
MA_30393g0010	selO	ATG70895.1 hypothetical protein [Juniperus oxycedrus]	-	-	-	-	-	-	-
MA_30473g0010	--	ABR18094.1 unknown [Picea sitchensis]	-	-	-	-	-	-	-
MA_305631g0010	--	KAH9302149.1 hypothetical protein KI387_013732, partial [Taxus chinensis]	-	-	-	-	-	-	-
MA_30632g0010	CUL4	KAH9288501.1 hypothetical protein KI387_032618, partial [Taxus chinensis]	Genetic Information Processing;Genetic Information Processing	Folding, sorting and degradation;Replication and repair	ko04120//Ubiquitin mediated proteolysis;ko03420//Nucleotide excision repair	K10609;K10609	GO:0000151//ubiquitin ligase complex;GO:0005575//cellular_component;GO:0005622//intracellular anatomical structure;GO:0005634//nucleus;GO:0005737//cytoplasm;GO:0005829//cytosol;GO:0031461//cullin-RING ubiquitin ligase complex;GO:0032991//protein-containing complex;GO:0043226//organelle;GO:0043227//membrane-bounded organelle;GO:0043229//intracellular organelle;GO:0043231//intracellular membrane-bo…	GO:0003674//molecular_function;GO:0005488//binding;GO:0005515//protein binding;GO:0019899//enzyme binding;GO:0031625//ubiquitin protein ligase binding;GO:0044389//ubiquitin-like protein ligase binding	GO:0000003//reproduction;GO:0000209//protein polyubiquitination;GO:0001101//response to acid chemical;GO:0003006//developmental process involved in reproduction;GO:0006139//nucleobase-containing compound metabolic process;GO:0006259//DNA metabolic process;GO:0006281//DNA repair;GO:0006464//cellular protein modification process;GO:0006508//proteolysis;GO:0006511//ubiquitin-dependent protein catabo…
MA_30632g0020	PCMP-H40	KAH9301975.1 hypothetical protein KI387_013558 [Taxus chinensis]	-	-	-	-	GO:0030095//chloroplast photosystem II;GO:0030096//plasma membrane-derived thylakoid photosystem II	GO:0003674//molecular_function;GO:0008270//zinc ion binding;GO:0045182//translation regulator activity	GO:0006417//regulation of translation;GO:0015979//photosynthesis
MA_30632g0030	--	-	-	-	-	-	-	-	-
MA_31203g0010	CIPK5	KAH9303868.1 hypothetical protein KI387_008272, partial [Taxus chinensis]	-	-	-	-	GO:0005575//cellular_component;GO:0005622//intracellular anatomical structure;GO:0005737//cytoplasm;GO:0005829//cytosol	GO:0000166//nucleotide binding;GO:0003674//molecular_function;GO:0003824//catalytic activity;GO:0004672//protein kinase activity;GO:0004674//protein serine/threonine kinase activity;GO:0005488//binding;GO:0005524//ATP binding;GO:0016301//kinase activity;GO:0016709//oxidoreductase activity, acting on paired donors, with incorporation or reduction of molecular oxygen, NAD(P)H as one donor, and inco…	GO:0001101//response to acid chemical;GO:0006464//cellular protein modification process;GO:0006468//protein phosphorylation;GO:0006744//ubiquinone biosynthetic process;GO:0006793//phosphorus metabolic process;GO:0006796//phosphate-containing compound metabolic process;GO:0006807//nitrogen compound metabolic process;GO:0007154//cell communication;GO:0007165//signal transduction;GO:0008150//biologi…
MA_31398g0010	GAMMACAL1	ABK21956.1 unknown [Picea sitchensis]	-	-	-	-	-	-	GO:0010124//phenylacetate catabolic process
MA_320668g0010	--	ABK25002.1 unknown [Picea sitchensis]	-	-	-	-	GO:0005576//extracellular region	GO:0030550//acetylcholine receptor inhibitor activity	-
MA_32313g0010	--	-	-	-	-	-	-	GO:0003677//DNA binding	-
MA_32338g0010	TIF3H1	ABK25406.1 unknown [Picea sitchensis]	-	-	-	-	GO:0005575//cellular_component;GO:0005622//intracellular anatomical structure;GO:0005634//nucleus;GO:0005737//cytoplasm;GO:0005829//cytosol;GO:0005840//ribosome;GO:0005844//polysome;GO:0005852//eukaryotic translation initiation factor 3 complex;GO:0008180//COP9 signalosome;GO:0016282//eukaryotic 43S preinitiation complex;GO:0032991//protein-containing complex;GO:0042788//polysomal ribosome;GO:004…	GO:0003674//molecular_function;GO:0003676//nucleic acid binding;GO:0003723//RNA binding;GO:0003743//translation initiation factor activity;GO:0003824//catalytic activity;GO:0004843//thiol-dependent deubiquitinase;GO:0005488//binding;GO:0005515//protein binding;GO:0008135//translation factor activity, RNA binding;GO:0008233//peptidase activity;GO:0008234//cysteine-type peptidase activity;GO:000823…	GO:0001101//response to acid chemical;GO:0002181//cytoplasmic translation;GO:0002183//cytoplasmic translational initiation;GO:0006412//translation;GO:0006413//translational initiation;GO:0006417//regulation of translation;GO:0006446//regulation of translational initiation;GO:0006464//cellular protein modification process;GO:0006508//proteolysis;GO:0006518//peptide metabolic process;GO:0006807//ni…
MA_32499g0010	DFR1	KAE8729032.1 Bifunctional dihydroflavonol 4-reductase/flavanone 4-reductase [Hibiscus syriacus]	Metabolism;Metabolism;Metabolism	Global and overview maps;Global and overview maps;Biosynthesis of other secondary metabolites	ko01100//Metabolic pathways;ko01110//Biosynthesis of secondary metabolites;ko00941//Flavonoid biosynthesis	K13082;K13082;K13082	-	GO:0003674//molecular_function;GO:0003824//catalytic activity;GO:0005488//binding;GO:0016491//oxidoreductase activity;GO:0016614//oxidoreductase activity, acting on CH-OH group of donors;GO:0016616//oxidoreductase activity, acting on the CH-OH group of donors, NAD or NADP as acceptor;GO:0045552//dihydrokaempferol 4-reductase activity;GO:0047890//flavanone 4-reductase activity	GO:0008150//biological_process;GO:0008152//metabolic process;GO:0009058//biosynthetic process;GO:0009718//anthocyanin-containing compound biosynthetic process;GO:0009812//flavonoid metabolic process;GO:0009813//flavonoid biosynthetic process;GO:0042440//pigment metabolic process;GO:0046148//pigment biosynthetic process;GO:0046283//anthocyanin-containing compound metabolic process;GO:0071704//orga…
MA_325358g0010	--	ABR18046.1 unknown [Picea sitchensis]	-	-	-	-	-	-	-
MA_32676g0010	MADS50	AGR53805.1 DAL19 protein [Picea abies]	-	-	-	-	-	GO:0003677//DNA binding;GO:0046983//protein dimerization activity	-
MA_3284g0010	--	-	-	-	-	-	-	-	-
MA_3295g0010	--	ABK24993.1 unknown [Picea sitchensis]	-	-	-	-	GO:0005575//cellular_component;GO:0005622//intracellular anatomical structure;GO:0005737//cytoplasm;GO:0005739//mitochondrion;GO:0005759//mitochondrial matrix;GO:0031974//membrane-enclosed lumen;GO:0043226//organelle;GO:0043227//membrane-bounded organelle;GO:0043229//intracellular organelle;GO:0043231//intracellular membrane-bounded organelle;GO:0043233//organelle lumen;GO:0070013//intracellular …	-	-
MA_333072g0010	BRR2B	ADE76047.1 unknown [Picea sitchensis]	Genetic Information Processing	Transcription	ko03040//Spliceosome	K12854	-	GO:0016787//hydrolase activity;GO:0016788//hydrolase activity, acting on ester bonds	GO:0008152//metabolic process
MA_33386g0010	FAP1	ADE76987.1 unknown [Picea sitchensis]	-	-	-	-	GO:0005575//cellular_component;GO:0005622//intracellular anatomical structure;GO:0005737//cytoplasm;GO:0005739//mitochondrion;GO:0009507//chloroplast;GO:0009526//plastid envelope;GO:0009532//plastid stroma;GO:0009536//plastid;GO:0009570//chloroplast stroma;GO:0009941//chloroplast envelope;GO:0031967//organelle envelope;GO:0031975//envelope;GO:0043226//organelle;GO:0043227//membrane-bounded organe…	GO:0003674//molecular_function;GO:0003824//catalytic activity;GO:0005488//binding;GO:0005504//fatty acid binding;GO:0008289//lipid binding;GO:0016853//isomerase activity;GO:0016872//intramolecular lyase activity;GO:0031406//carboxylic acid binding;GO:0033293//monocarboxylic acid binding;GO:0036094//small molecule binding;GO:0043167//ion binding;GO:0043168//anion binding;GO:0043177//organic acid b…	GO:0006082//organic acid metabolic process;GO:0006629//lipid metabolic process;GO:0006631//fatty acid metabolic process;GO:0008150//biological_process;GO:0008152//metabolic process;GO:0009987//cellular process;GO:0019752//carboxylic acid metabolic process;GO:0032787//monocarboxylic acid metabolic process;GO:0043436//oxoacid metabolic process;GO:0044237//cellular metabolic process;GO:0044238//prim…
MA_3341g0010	--	-	-	-	-	-	-	-	-
MA_3430g0010	--	-	-	-	-	-	-	-	GO:0008535//respiratory chain complex IV assembly
MA_343890g0010	RER1B	ABK25873.1 unknown [Picea sitchensis]	-	-	-	-	GO:0016021//integral component of membrane	-	-
MA_34757g0010	--	KUM49997.1 hypothetical protein ABT39_MTgene3225 [Picea glauca]	-	-	-	-	-	-	-
MA_35026g0010	--	-	-	-	-	-	-	-	-
MA_352542g0010	--	-	-	-	-	-	-	-	-
MA_35771g0010	--	ABK22079.1 unknown [Picea sitchensis]	-	-	-	-	-	-	-
MA_36033g0010	Myg1	ABK22052.1 unknown [Picea sitchensis]	-	-	-	-	-	-	-
MA_361971g0010	SPD1	KAG8637171.1 hypothetical protein MANES_15G091200v8 [Manihot esculenta]	-	-	-	-	-	GO:0005524//ATP binding;GO:0016887//ATP hydrolysis activity	-
MA_37474g0010	--	-	-	-	-	-	-	-	-
MA_376158g0010	GH3.5	KAH9317066.1 hypothetical protein KI387_018835, partial [Taxus chinensis]	Environmental Information Processing	Signal transduction	ko04075//Plant hormone signal transduction	K14506	-	-	-
MA_3772g0010	CHX19	KAH9303906.1 hypothetical protein KI387_008310, partial [Taxus chinensis]	-	-	-	-	GO:0005575//cellular_component;GO:0005622//intracellular anatomical structure;GO:0005737//cytoplasm;GO:0005768//endosome;GO:0005770//late endosome;GO:0012505//endomembrane system;GO:0016020//membrane;GO:0016021//integral component of membrane;GO:0031224//intrinsic component of membrane;GO:0031410//cytoplasmic vesicle;GO:0031982//vesicle;GO:0043226//organelle;GO:0043227//membrane-bounded organelle…	GO:0003674//molecular_function;GO:0005215//transporter activity;GO:0005451//monovalent cation:proton antiporter activity;GO:0008324//cation transmembrane transporter activity;GO:0015075//ion transmembrane transporter activity;GO:0015078//proton transmembrane transporter activity;GO:0015291//secondary active transmembrane transporter activity;GO:0015297//antiporter activity;GO:0015298//solute:cati…	GO:0006810//transport;GO:0006811//ion transport;GO:0006812//cation transport;GO:0006813//potassium ion transport;GO:0006885//regulation of pH;GO:0008150//biological_process;GO:0030001//metal ion transport;GO:0034220//ion transmembrane transport;GO:0042592//homeostatic process;GO:0048878//chemical homeostasis;GO:0050801//ion homeostasis;GO:0051179//localization;GO:0051234//establishment of localiz…
MA_38656g0010	--	XP_042487753.1 uncharacterized protein LOC122067988 [Macadamia integrifolia]	-	-	-	-	-	-	-
MA_38665g0010	--	XP_008812718.2 MICOS complex subunit MIC60-like isoform X2 [Phoenix dactylifera]	-	-	-	-	-	GO:0005515//protein binding	-
MA_390634g0010	PI4KA1	KAH9313531.1 hypothetical protein KI387_022158, partial [Taxus chinensis]	Metabolism;Metabolism;Environmental Information Processing	Global and overview maps;Carbohydrate metabolism;Signal transduction	ko01100//Metabolic pathways;ko00562//Inositol phosphate metabolism;ko04070//Phosphatidylinositol signaling system	K00888;K00888;K00888	GO:0005575//cellular_component;GO:0005622//intracellular anatomical structure;GO:0005737//cytoplasm;GO:0005739//mitochondrion;GO:0005798//Golgi-associated vesicle;GO:0005829//cytosol;GO:0005886//plasma membrane;GO:0016020//membrane;GO:0018995//host cellular component;GO:0019034//viral replication complex;GO:0030660//Golgi-associated vesicle membrane;GO:0031090//organelle membrane;GO:0031410//cyto…	GO:0000166//nucleotide binding;GO:0003674//molecular_function;GO:0003824//catalytic activity;GO:0004430//1-phosphatidylinositol 4-kinase activity;GO:0005488//binding;GO:0005524//ATP binding;GO:0016301//kinase activity;GO:0016740//transferase activity;GO:0016772//transferase activity, transferring phosphorus-containing groups;GO:0016773//phosphotransferase activity, alcohol group as acceptor;GO:00…	GO:0000003//reproduction;GO:0000278//mitotic cell cycle;GO:0000281//mitotic cytokinesis;GO:0000422//autophagy of mitochondrion;GO:0000910//cytokinesis;GO:0003006//developmental process involved in reproduction;GO:0006629//lipid metabolic process;GO:0006644//phospholipid metabolic process;GO:0006646//phosphatidylethanolamine biosynthetic process;GO:0006650//glycerophospholipid metabolic process;GO…
MA_395590g0010	PHOX4	XP_010913355.1 protein PHOX1 [Elaeis guineensis]	-	-	-	-	-	GO:0005515//protein binding	-
MA_39595g0010	PCMP-H32	KAH9288378.1 hypothetical protein KI387_032495 [Taxus chinensis]	-	-	-	-	-	GO:0008270//zinc ion binding;GO:0042802//identical protein binding	-
MA_39595g0020	--	-	-	-	-	-	-	-	-
MA_40046g0010	--	XP_030963869.1 uncharacterized protein LOC115985034 [Quercus lobata]	-	-	-	-	-	-	-
MA_40046g0020	SR34	ACN40249.1 unknown [Picea sitchensis]	Genetic Information Processing	Transcription	ko03040//Spliceosome	K12890	GO:0005737//cytoplasm	GO:0003676//nucleic acid binding;GO:0003677//DNA binding;GO:0016151//nickel cation binding	GO:0008380//RNA splicing;GO:0010045//response to nickel cation
MA_40503g0010	PME11	KAH7279428.1 hypothetical protein KP509_37G019400 [Ceratopteris richardii]	Metabolism;Metabolism	Global and overview maps;Carbohydrate metabolism	ko01100//Metabolic pathways;ko00040//Pentose and glucuronate interconversions	K01051;K01051	-	GO:0030599//pectinesterase activity	GO:0042545//cell wall modification
MA_4074g0010	--	-	-	-	-	-	-	-	-
MA_40819g0010	RPL21E	ABK21012.1 unknown [Picea sitchensis]	Genetic Information Processing	Translation	ko03010//Ribosome	K02889	GO:0005840//ribosome	GO:0003735//structural constituent of ribosome	GO:0006412//translation
MA_40939g0010	--	-	-	-	-	-	-	-	-
MA_41035g0010	--	AAA85367.1 late embryogenesis abundant protein [Picea glauca]	-	-	-	-	GO:0000276//mitochondrial proton-transporting ATP synthase complex, coupling factor F(o);GO:0005576//extracellular region;GO:0045263//proton-transporting ATP synthase complex, coupling factor F(o);GO:0045264//plasma membrane proton-transporting ATP synthase complex, coupling factor F(o)	GO:0008289//lipid binding;GO:0046933//proton-transporting ATP synthase activity, rotational mechanism	GO:0006869//lipid transport;GO:0015986//ATP synthesis coupled proton transport;GO:0042157//lipoprotein metabolic process
MA_41368g0010	At5g15980	XP_031481360.1 pentatricopeptide repeat-containing protein At3g48250, chloroplastic-like [Nymphaea colorata]	-	-	-	-	GO:0005575//cellular_component;GO:0005622//intracellular anatomical structure;GO:0005737//cytoplasm;GO:0005739//mitochondrion;GO:0009507//chloroplast;GO:0009536//plastid;GO:0043226//organelle;GO:0043227//membrane-bounded organelle;GO:0043229//intracellular organelle;GO:0043231//intracellular membrane-bounded organelle	GO:0003674//molecular_function;GO:0003676//nucleic acid binding;GO:0003723//RNA binding;GO:0003824//catalytic activity;GO:0004518//nuclease activity;GO:0004519//endonuclease activity;GO:0005488//binding;GO:0005515//protein binding;GO:0016787//hydrolase activity;GO:0016788//hydrolase activity, acting on ester bonds;GO:0097159//organic cyclic compound binding;GO:1901363//heterocyclic compound bindi…	GO:0006139//nucleobase-containing compound metabolic process;GO:0006396//RNA processing;GO:0006725//cellular aromatic compound metabolic process;GO:0006807//nitrogen compound metabolic process;GO:0008150//biological_process;GO:0008152//metabolic process;GO:0008380//RNA splicing;GO:0009451//RNA modification;GO:0009987//cellular process;GO:0010467//gene expression;GO:0016070//RNA metabolic process;…
MA_41387g0010	--	XP_012857067.1 PREDICTED: uncharacterized protein LOC105976345 [Erythranthe guttata]	-	-	-	-	-	-	-
MA_41592g0010	--	KAG9454944.1 hypothetical protein H6P81_007848 [Aristolochia fimbriata]	-	-	-	-	-	-	-
MA_416496g0010	--	ABK21464.1 unknown [Picea sitchensis]	-	-	-	-	GO:0016020//membrane	GO:0005044//scavenger receptor activity	GO:0006898//receptor-mediated endocytosis
MA_41863g0010	--	-	-	-	-	-	-	GO:0003676//nucleic acid binding;GO:0008270//zinc ion binding	-
MA_41907g0010	MBD9	KAH9291943.1 hypothetical protein KI387_042865, partial [Taxus chinensis]	-	-	-	-	GO:0000228//nuclear chromosome;GO:0000785//chromatin;GO:0000792//heterochromatin;GO:0005575//cellular_component;GO:0005622//intracellular anatomical structure;GO:0005634//nucleus;GO:0005694//chromosome;GO:0005911//cell-cell junction;GO:0009506//plasmodesma;GO:0030054//cell junction;GO:0031974//membrane-enclosed lumen;GO:0031981//nuclear lumen;GO:0043226//organelle;GO:0043227//membrane-bounded org…	GO:0000166//nucleotide binding;GO:0003674//molecular_function;GO:0003676//nucleic acid binding;GO:0003677//DNA binding;GO:0003824//catalytic activity;GO:0004402//histone acetyltransferase activity;GO:0004842//ubiquitin-protein transferase activity;GO:0005488//binding;GO:0005515//protein binding;GO:0008080//N-acetyltransferase activity;GO:0008327//methyl-CpG binding;GO:0016407//acetyltransferase a…	GO:0000003//reproduction;GO:0001763//morphogenesis of a branching structure;GO:0003006//developmental process involved in reproduction;GO:0006139//nucleobase-containing compound metabolic process;GO:0006259//DNA metabolic process;GO:0006325//chromatin organization;GO:0006351//transcription, DNA-templated;GO:0006355//regulation of transcription, DNA-templated;GO:0006464//cellular protein modificat…
MA_41907g0020	MBD9	KAH9291943.1 hypothetical protein KI387_042865, partial [Taxus chinensis]	-	-	-	-	-	-	GO:0035556//intracellular signal transduction
MA_42052g0010	--	ABR17653.1 unknown [Picea sitchensis]	-	-	-	-	-	-	-
MA_42278g0010	--	ADE75983.1 unknown [Picea sitchensis]	-	-	-	-	-	-	-
MA_42278g0020	--	ADE75983.1 unknown [Picea sitchensis]	Metabolism;Metabolism	Global and overview maps;Metabolism of cofactors and vitamins	ko01100//Metabolic pathways;ko00760//Nicotinate and nicotinamide metabolism	K06210;K06210	-	-	-
MA_42322g0010	TD1	ABR18075.1 unknown [Picea sitchensis]	Metabolism;Metabolism;Metabolism;Metabolism;Metabolism;Metabolism	Global and overview maps;Global and overview maps;Global and overview maps;Global and overview maps;Amino acid metabolism;Amino acid metabolism	ko01100//Metabolic pathways;ko01110//Biosynthesis of secondary metabolites;ko01230//Biosynthesis of amino acids;ko01200//Carbon metabolism;ko00260//Glycine, serine and threonine metabolism;ko00290//Valine, leucine and isoleucine biosynthesis	K01754;K01754;K01754;K01754;K01754;K01754	-	GO:0004794//L-threonine ammonia-lyase activity	GO:0009097//isoleucine biosynthetic process
MA_42379g0010	NFD4	ABR18255.1 unknown [Picea sitchensis]	-	-	-	-	-	GO:0022857//transmembrane transporter activity	GO:0055085//transmembrane transport
MA_426764g0010	At2g31400	XP_042518174.1 pentatricopeptide repeat-containing protein At2g31400, chloroplastic-like [Macadamia integrifolia]	-	-	-	-	GO:0005739//mitochondrion	GO:0005515//protein binding	-
MA_42760g0010	--	KAH9329461.1 hypothetical protein KI387_001569, partial [Taxus chinensis]	-	-	-	-	-	-	-
MA_4339g0010	STY46	KAH9309310.1 hypothetical protein KI387_037221, partial [Taxus chinensis]	-	-	-	-	GO:0005575//cellular_component;GO:0005622//intracellular anatomical structure;GO:0005737//cytoplasm;GO:0005829//cytosol	GO:0000166//nucleotide binding;GO:0003674//molecular_function;GO:0003824//catalytic activity;GO:0004672//protein kinase activity;GO:0004674//protein serine/threonine kinase activity;GO:0005488//binding;GO:0005524//ATP binding;GO:0016301//kinase activity;GO:0016740//transferase activity;GO:0016772//transferase activity, transferring phosphorus-containing groups;GO:0016773//phosphotransferase activ…	GO:0006464//cellular protein modification process;GO:0006468//protein phosphorylation;GO:0006793//phosphorus metabolic process;GO:0006796//phosphate-containing compound metabolic process;GO:0006807//nitrogen compound metabolic process;GO:0007154//cell communication;GO:0007165//signal transduction;GO:0008150//biological_process;GO:0008152//metabolic process;GO:0009987//cellular process;GO:0016310/…
MA_4370g0010	--	ACN40472.1 unknown [Picea sitchensis]	-	-	-	-	GO:0005575//cellular_component;GO:0005576//extracellular region	-	GO:0008150//biological_process;GO:0009653//anatomical structure morphogenesis;GO:0010171//body morphogenesis;GO:0032502//developmental process;GO:0048856//anatomical structure development;GO:0060322//head development;GO:0060323//head morphogenesis;GO:0060324//face development;GO:0060325//face morphogenesis
MA_44257g0010	--	KAG7030796.1 hypothetical protein SDJN02_04833, partial [Cucurbita argyrosperma subsp. argyrosperma] [Cucurbita argyrosperma]	-	-	-	-	-	-	-
MA_44290g0010	--	ABK23515.1 unknown [Picea sitchensis]	-	-	-	-	-	GO:0008967//phosphoglycolate phosphatase activity;GO:0016787//hydrolase activity;GO:0016791//phosphatase activity;GO:0016862//intramolecular oxidoreductase activity, interconverting keto- and enol-groups;GO:0018784//(S)-2-haloacid dehalogenase activity	GO:0006805//xenobiotic metabolic process;GO:0008152//metabolic process;GO:0009853//photorespiration;GO:0019509//L-methionine salvage from methylthioadenosine;GO:0043094//cellular metabolic compound salvage
MA_45153g0010	--	KAH9305247.1 hypothetical protein KI387_009651, partial [Taxus chinensis]	-	-	-	-	-	GO:0005515//protein binding	-
MA_4531g0010	KAT2	KAE8710470.1 Potassium channel KAT3 [Hibiscus syriacus]	-	-	-	-	GO:0016020//membrane	GO:0005216//ion channel activity	GO:0006811//ion transport;GO:0055085//transmembrane transport
MA_45634g0010	POLD2	ABR16494.1 unknown [Picea sitchensis]	Genetic Information Processing;Genetic Information Processing;Genetic Information Processing;Genetic Information Processing;Genetic Information Processing	Replication and repair;Replication and repair;Replication and repair;Replication and repair;Replication and repair	ko03420//Nucleotide excision repair;ko03030//DNA replication;ko03440//Homologous recombination;ko03430//Mismatch repair;ko03410//Base excision repair	K02328;K02328;K02328;K02328;K02328	-	GO:0003824//catalytic activity	-
MA_45996g0010	IOS1	KAH9302399.1 hypothetical protein KI387_013982 [Taxus chinensis]	-	-	-	-	-	GO:0004672//protein kinase activity;GO:0005524//ATP binding	GO:0006468//protein phosphorylation
MA_46102g0010	--	ABK23667.1 unknown [Picea sitchensis]	-	-	-	-	-	-	-
MA_46335g0010	ABCB15	KAH7660066.1 Xenobiotic-transporting ATPase protein [Dioscorea alata]	Environmental Information Processing	Membrane transport	ko02010//ABC transporters	K05658	GO:0005575//cellular_component;GO:0005886//plasma membrane;GO:0005887//integral component of plasma membrane;GO:0009898//cytoplasmic side of plasma membrane;GO:0016020//membrane;GO:0016021//integral component of membrane;GO:0031224//intrinsic component of membrane;GO:0043190//ATP-binding cassette (ABC) transporter complex;GO:0055051//ATP-binding cassette (ABC) transporter complex, integrated subs…	GO:0000166//nucleotide binding;GO:0003674//molecular_function;GO:0003824//catalytic activity;GO:0005215//transporter activity;GO:0005260//intracellularly ATP-gated chloride channel activity;GO:0005319//lipid transporter activity;GO:0005488//binding;GO:0005524//ATP binding;GO:0015399//primary active transmembrane transporter activity;GO:0015412//ABC-type molybdate transporter activity;GO:0015413//…	GO:0000910//cytokinesis;GO:0006810//transport;GO:0006817//phosphate ion transport;GO:0006824//cobalt ion transport;GO:0006855//xenobiotic transmembrane transport;GO:0006869//lipid transport;GO:0008150//biological_process;GO:0008272//sulfate transport;GO:0015675//nickel cation transport;GO:0015689//molybdate ion transport;GO:0015706//nitrate transport;GO:0015716//organic phosphonate transport;GO:0…
MA_464390g0010	--	-	-	-	-	-	-	-	-
MA_46923g0010	MBD10	ACN40518.1 unknown [Picea sitchensis]	-	-	-	-	-	GO:0003677//DNA binding	-
MA_47189g0010	--	ABK26550.1 unknown [Picea sitchensis]	-	-	-	-	-	-	-
MA_47510g0010	--	KAE8705931.1 Eukaryotic translation initiation factor isoform 4G-1 [Hibiscus syriacus]	-	-	-	-	-	-	-
MA_47707g0010	--	-	-	-	-	-	-	-	-
MA_48878g0010	--	-	-	-	-	-	-	-	-
MA_4921g0010	MSI1	ABR18459.1 unknown [Picea sitchensis]	-	-	-	-	GO:0000151//ubiquitin ligase complex;GO:0005575//cellular_component;GO:0005622//intracellular anatomical structure;GO:0005634//nucleus;GO:0005654//nucleoplasm;GO:0005677//chromatin silencing complex;GO:0005737//cytoplasm;GO:0009507//chloroplast;GO:0009536//plastid;GO:0017053//transcription repressor complex;GO:0031461//cullin-RING ubiquitin ligase complex;GO:0031974//membrane-enclosed lumen;GO:00…	GO:0005515//protein binding	GO:0000003//reproduction;GO:0003006//developmental process involved in reproduction;GO:0006139//nucleobase-containing compound metabolic process;GO:0006259//DNA metabolic process;GO:0006260//DNA replication;GO:0006281//DNA repair;GO:0006310//DNA recombination;GO:0006323//DNA packaging;GO:0006325//chromatin organization;GO:0006333//chromatin assembly or disassembly;GO:0006338//chromatin remodeling…
MA_496487g0010	--	-	-	-	-	-	-	-	-
MA_5042g0010	At4g01130	KAH9300673.1 hypothetical protein KI387_012256, partial [Taxus chinensis]	-	-	-	-	GO:0005576//extracellular region	GO:0016788//hydrolase activity, acting on ester bonds	-
MA_510349g0010	TYRAAT2	KAH9304582.1 hypothetical protein KI387_008986, partial [Taxus chinensis]	Metabolism;Metabolism;Metabolism;Metabolism	Global and overview maps;Global and overview maps;Global and overview maps;Amino acid metabolism	ko01100//Metabolic pathways;ko01110//Biosynthesis of secondary metabolites;ko01230//Biosynthesis of amino acids;ko00400//Phenylalanine, tyrosine and tryptophan biosynthesis	K15227;K15227;K15227;K15227	-	GO:0004665//prephenate dehydrogenase (NADP+) activity;GO:0008977//prephenate dehydrogenase (NAD+) activity	GO:0006571//tyrosine biosynthetic process
MA_51228g0010	M3KE1	KAH9307045.1 hypothetical protein KI387_011449 [Taxus chinensis]	-	-	-	-	-	GO:0004672//protein kinase activity;GO:0005524//ATP binding	GO:0006468//protein phosphorylation
MA_51573g0010	AAE20	KAH7853060.1 hypothetical protein Vadar_032725 [Vaccinium darrowii]	-	-	-	-	-	GO:0003987//acetate-CoA ligase activity;GO:0008668//(2,3-dihydroxybenzoyl)adenylate synthase activity;GO:0008756//o-succinylbenzoate-CoA ligase activity	GO:0009234//menaquinone biosynthetic process;GO:0019290//siderophore biosynthetic process;GO:0019427//acetyl-CoA biosynthetic process from acetate
MA_5200g0010	--	-	-	-	-	-	-	-	-
MA_524443g0010	MSRA5	ABR16998.1 unknown [Picea sitchensis]	-	-	-	-	-	GO:0003674//molecular_function;GO:0003824//catalytic activity;GO:0008113//peptide-methionine (S)-S-oxide reductase activity;GO:0016491//oxidoreductase activity;GO:0016667//oxidoreductase activity, acting on a sulfur group of donors;GO:0016671//oxidoreductase activity, acting on a sulfur group of donors, disulfide as acceptor;GO:0033744//L-methionine:thioredoxin-disulfide S-oxidoreductase activity	GO:0000096//sulfur amino acid metabolic process;GO:0006082//organic acid metabolic process;GO:0006520//cellular amino acid metabolic process;GO:0006790//sulfur compound metabolic process;GO:0006807//nitrogen compound metabolic process;GO:0006950//response to stress;GO:0006979//response to oxidative stress;GO:0007275//multicellular organism development;GO:0007568//aging;GO:0008150//biological_proc…
MA_53441g0010	--	-	-	-	-	-	-	-	-
MA_5374g0010	HSF24	KAH9321223.1 hypothetical protein KI387_015862, partial [Taxus chinensis]	-	-	-	-	-	GO:0003700//DNA-binding transcription factor activity;GO:0043565//sequence-specific DNA binding	GO:0006355//regulation of transcription, DNA-templated
MA_54077g0010	At1g56130	KAH9287896.1 hypothetical protein KI387_032013, partial [Taxus chinensis]	-	-	-	-	-	GO:0004672//protein kinase activity;GO:0005524//ATP binding	GO:0006468//protein phosphorylation
MA_54176g0010	--	ABR16301.1 unknown [Picea sitchensis]	-	-	-	-	GO:0000428//DNA-directed RNA polymerase complex;GO:0005575//cellular_component;GO:0005622//intracellular anatomical structure;GO:0005634//nucleus;GO:0005654//nucleoplasm;GO:0005730//nucleolus;GO:0005736//RNA polymerase I complex;GO:0030880//RNA polymerase complex;GO:0031974//membrane-enclosed lumen;GO:0031981//nuclear lumen;GO:0032991//protein-containing complex;GO:0043226//organelle;GO:0043227//…	GO:0001054//RNA polymerase I activity;GO:0003674//molecular_function;GO:0003676//nucleic acid binding;GO:0003824//catalytic activity;GO:0003899//DNA-directed 5'-3' RNA polymerase activity;GO:0005488//binding;GO:0016740//transferase activity;GO:0016772//transferase activity, transferring phosphorus-containing groups;GO:0016779//nucleotidyltransferase activity;GO:0034062//5'-3' RNA polymerase activ…	GO:0006139//nucleobase-containing compound metabolic process;GO:0006351//transcription, DNA-templated;GO:0006352//DNA-templated transcription, initiation;GO:0006353//DNA-templated transcription, termination;GO:0006360//transcription by RNA polymerase I;GO:0006361//transcription initiation from RNA polymerase I promoter;GO:0006363//termination of RNA polymerase I transcription;GO:0006725//cellular…
MA_54836g0010	--	KAH9312019.1 hypothetical protein KI387_027054, partial [Taxus chinensis]	-	-	-	-	-	-	-
MA_5539g0010	--	ABK23844.1 unknown [Picea sitchensis]	-	-	-	-	-	-	-
MA_55706g0010	TTM1	XP_038990368.1 inorganic pyrophosphatase TTM2-like [Phoenix dactylifera]	Metabolism;Metabolism	Global and overview maps;Nucleotide metabolism	ko01100//Metabolic pathways;ko00240//Pyrimidine metabolism	K00876;K00876	GO:0005737//cytoplasm	GO:0004594//pantothenate kinase activity;GO:0004849//uridine kinase activity;GO:0005524//ATP binding;GO:0016301//kinase activity;GO:0043531//ADP binding	GO:0015937//coenzyme A biosynthetic process;GO:0046108//uridine metabolic process
MA_55730g0010	--	KAG0568413.1 hypothetical protein KC19_6G017700 [Ceratodon purpureus]	-	-	-	-	-	-	-
MA_57211g0010	PILS7	ABR16386.1 unknown [Picea sitchensis]	-	-	-	-	GO:0016021//integral component of membrane	-	GO:0055085//transmembrane transport
MA_57615g0010	ZFP1	AEX12386.1 hypothetical protein 0_9548_01, partial [Pinus taeda]	-	-	-	-	-	-	-
MA_58247g0010	--	-	-	-	-	-	-	-	-
MA_593987g0010	--	-	-	-	-	-	-	-	-
MA_619289g0010	SD25	XP_006838972.1 G-type lectin S-receptor-like serine/threonine-protein kinase SD2-5 [Amborella trichopoda]	-	-	-	-	-	GO:0004672//protein kinase activity;GO:0005524//ATP binding	GO:0006468//protein phosphorylation;GO:0048544//recognition of pollen
MA_62567g0010	--	KAH9321642.1 hypothetical protein KI387_016281 [Taxus chinensis]	-	-	-	-	-	-	-
MA_62567g0020	--	XP_021690185.1 uncharacterized protein LOC110671880 [Hevea brasiliensis]	-	-	-	-	-	-	-
MA_62909g0010	--	ABR18087.1 unknown [Picea sitchensis]	-	-	-	-	-	GO:0005515//protein binding	-
MA_63065g0010	--	XP_024358582.1 uncharacterized protein LOC112273714 isoform X3 [Physcomitrium patens]	-	-	-	-	-	-	-
MA_6406g0010	PBL3	KAH9295508.1 hypothetical protein KI387_039096, partial [Taxus chinensis]	-	-	-	-	-	GO:0004672//protein kinase activity;GO:0005524//ATP binding	GO:0006468//protein phosphorylation
MA_64284g0010	--	ADE77533.1 unknown [Picea sitchensis]	-	-	-	-	-	GO:0005515//protein binding	-
MA_646g0010	--	XP_020521490.1 uncharacterized protein LOC18432027 isoform X3 [Amborella trichopoda]	-	-	-	-	GO:0005575//cellular_component;GO:0005576//extracellular region;GO:0005615//extracellular space;GO:0005622//intracellular anatomical structure;GO:0005634//nucleus;GO:0005730//nucleolus;GO:0005737//cytoplasm;GO:0005768//endosome;GO:0005794//Golgi apparatus;GO:0005802//trans-Golgi network;GO:0005829//cytosol;GO:0005886//plasma membrane;GO:0010008//endosome membrane;GO:0012505//endomembrane system;G…	GO:0003674//molecular_function;GO:0003824//catalytic activity;GO:0004180//carboxypeptidase activity;GO:0004181//metallocarboxypeptidase activity;GO:0004185//serine-type carboxypeptidase activity;GO:0005488//binding;GO:0005515//protein binding;GO:0008233//peptidase activity;GO:0008235//metalloexopeptidase activity;GO:0008236//serine-type peptidase activity;GO:0008237//metallopeptidase activity;GO:…	GO:0000902//cell morphogenesis;GO:0000904//cell morphogenesis involved in differentiation;GO:0001845//phagolysosome assembly;GO:0006508//proteolysis;GO:0006518//peptide metabolic process;GO:0006807//nitrogen compound metabolic process;GO:0006810//transport;GO:0006897//endocytosis;GO:0006906//vesicle fusion;GO:0006909//phagocytosis;GO:0006928//movement of cell or subcellular component;GO:0006996//…
MA_6471952g0010	At3g04600	ABR16464.1 unknown [Picea sitchensis]	Genetic Information Processing	Translation	ko00970//Aminoacyl-tRNA biosynthesis	K01867	GO:0005575//cellular_component;GO:0005622//intracellular anatomical structure;GO:0005737//cytoplasm;GO:0005829//cytosol	GO:0000166//nucleotide binding;GO:0003674//molecular_function;GO:0003824//catalytic activity;GO:0004812//aminoacyl-tRNA ligase activity;GO:0004830//tryptophan-tRNA ligase activity;GO:0005488//binding;GO:0005524//ATP binding;GO:0016874//ligase activity;GO:0016875//ligase activity, forming carbon-oxygen bonds;GO:0017076//purine nucleotide binding;GO:0030554//adenyl nucleotide binding;GO:0032553//ri…	GO:0001525//angiogenesis;GO:0001568//blood vessel development;GO:0001944//vasculature development;GO:0006082//organic acid metabolic process;GO:0006139//nucleobase-containing compound metabolic process;GO:0006399//tRNA metabolic process;GO:0006412//translation;GO:0006418//tRNA aminoacylation for protein translation;GO:0006436//tryptophanyl-tRNA aminoacylation;GO:0006518//peptide metabolic process…
MA_65112g0010	--	KAH9290450.1 hypothetical protein KI387_034567 [Taxus chinensis]	-	-	-	-	-	GO:0015098//molybdate ion transmembrane transporter activity	GO:0015689//molybdate ion transport
MA_651584g0010	GSVIVT00037159001	XP_030460428.1 peroxidase 5-like [Syzygium oleosum]	Metabolism;Metabolism;Metabolism	Global and overview maps;Global and overview maps;Biosynthesis of other secondary metabolites	ko01100//Metabolic pathways;ko01110//Biosynthesis of secondary metabolites;ko00940//Phenylpropanoid biosynthesis	K00430;K00430;K00430	-	GO:0004601//peroxidase activity;GO:0020037//heme binding	GO:0006979//response to oxidative stress
MA_65542g0010	At1g77710	ABK21252.1 unknown [Picea sitchensis]	-	-	-	-	GO:0005575//cellular_component;GO:0005622//intracellular anatomical structure;GO:0005634//nucleus;GO:0005737//cytoplasm;GO:0005783//endoplasmic reticulum;GO:0012505//endomembrane system;GO:0043226//organelle;GO:0043227//membrane-bounded organelle;GO:0043229//intracellular organelle;GO:0043231//intracellular membrane-bounded organelle	GO:0003674//molecular_function	GO:0003008//system process;GO:0006464//cellular protein modification process;GO:0006807//nitrogen compound metabolic process;GO:0006950//response to stress;GO:0008150//biological_process;GO:0008152//metabolic process;GO:0009966//regulation of signal transduction;GO:0009987//cellular process;GO:0010646//regulation of cell communication;GO:0010941//regulation of cell death;GO:0019538//protein metab…
MA_67505g0010	--	-	-	-	-	-	-	GO:0031072//heat shock protein binding;GO:0051082//unfolded protein binding	-
MA_6751g0010	At5g16450	ABK23439.1 unknown [Picea sitchensis]	-	-	-	-	-	GO:0008428//ribonuclease inhibitor activity	GO:0051252//regulation of RNA metabolic process
MA_67679g0010	--	-	-	-	-	-	-	-	-
MA_6831g0010	--	KAH9327307.1 hypothetical protein KI387_007485 [Taxus chinensis]	-	-	-	-	-	-	-
MA_686503g0010	ABCG39	KAH9323413.1 hypothetical protein KI387_018052, partial [Taxus chinensis]	-	-	-	-	GO:0016020//membrane	-	-
MA_6870g0010	Os02g0190300	XP_031403163.1 ABC transporter B family member 15-like isoform X1 [Punica granatum]	Environmental Information Processing	Membrane transport	ko02010//ABC transporters	K05658	GO:0005575//cellular_component;GO:0005737//cytoplasm;GO:0005887//integral component of plasma membrane;GO:0009288//bacterial-type flagellum;GO:0009380//excinuclease repair complex;GO:0009898//cytoplasmic side of plasma membrane;GO:0016021//integral component of membrane;GO:0043190//ATP-binding cassette (ABC) transporter complex;GO:0055051//ATP-binding cassette (ABC) transporter complex, integrate…	GO:0003924//GTPase activity;GO:0004020//adenylylsulfate kinase activity;GO:0004140//dephospho-CoA kinase activity;GO:0005260//intracellularly ATP-gated chloride channel activity;GO:0005319//lipid transporter activity;GO:0005506//iron ion binding;GO:0005524//ATP binding;GO:0005525//GTP binding;GO:0009381//excinuclease ABC activity;GO:0015220//choline transmembrane transporter activity;GO:0015221//…	GO:0000910//cytokinesis;GO:0001539//cilium or flagellum-dependent cell motility;GO:0006289//nucleotide-excision repair;GO:0006790//sulfur compound metabolic process;GO:0006810//transport;GO:0006817//phosphate ion transport;GO:0006824//cobalt ion transport;GO:0006855//xenobiotic transmembrane transport;GO:0006869//lipid transport;GO:0007186//G protein-coupled receptor signaling pathway;GO:0007601/…
MA_68992g0010	--	ABK25988.1 unknown [Picea sitchensis]	-	-	-	-	-	-	-
MA_69234g0010	LOGL6	KAH9288074.1 hypothetical protein KI387_032191 [Taxus chinensis]	-	-	-	-	-	-	-
MA_702915g0010	N	ABR16569.1 unknown [Picea sitchensis]	-	-	-	-	GO:0005575//cellular_component;GO:0005622//intracellular anatomical structure;GO:0005737//cytoplasm	GO:0000166//nucleotide binding;GO:0003674//molecular_function;GO:0005488//binding;GO:0005515//protein binding;GO:0005524//ATP binding;GO:0017076//purine nucleotide binding;GO:0030554//adenyl nucleotide binding;GO:0032553//ribonucleotide binding;GO:0032555//purine ribonucleotide binding;GO:0032559//adenyl ribonucleotide binding;GO:0035639//purine ribonucleoside triphosphate binding;GO:0036094//sma…	GO:0002376//immune system process;GO:0006950//response to stress;GO:0006952//defense response;GO:0006955//immune response;GO:0007154//cell communication;GO:0007165//signal transduction;GO:0008150//biological_process;GO:0008219//cell death;GO:0009626//plant-type hypersensitive response;GO:0009987//cellular process;GO:0012501//programmed cell death;GO:0023052//signaling;GO:0033554//cellular respons…
MA_7059g0010	MLO6	ACA04873.1 mildew resistance locus 6 calmodulin binding protein, partial [Picea abies]	-	-	-	-	GO:0016021//integral component of membrane	-	GO:0006952//defense response
MA_7059g0020	--	KAG9442810.1 hypothetical protein H6P81_018664 [Aristolochia fimbriata]	-	-	-	-	-	-	-
MA_71038g0010	--	KAH9318238.1 hypothetical protein KI387_020007 [Taxus chinensis]	-	-	-	-	GO:0005575//cellular_component;GO:0005576//extracellular region;GO:0005622//intracellular anatomical structure;GO:0005634//nucleus;GO:0005654//nucleoplasm;GO:0005737//cytoplasm;GO:0005829//cytosol;GO:0031974//membrane-enclosed lumen;GO:0031981//nuclear lumen;GO:0043226//organelle;GO:0043227//membrane-bounded organelle;GO:0043229//intracellular organelle;GO:0043231//intracellular membrane-bounded …	GO:0003674//molecular_function;GO:0003676//nucleic acid binding;GO:0005488//binding;GO:0008270//zinc ion binding;GO:0043167//ion binding;GO:0043169//cation binding;GO:0046872//metal ion binding;GO:0046914//transition metal ion binding	GO:0001501//skeletal system development;GO:0007275//multicellular organism development;GO:0008150//biological_process;GO:0032501//multicellular organismal process;GO:0032502//developmental process;GO:0048513//animal organ development;GO:0048731//system development;GO:0048856//anatomical structure development;GO:0060348//bone development
MA_71146g0010	--	-	-	-	-	-	-	-	-
MA_71146g0020	ATL20	XP_022854719.1 RING-H2 finger protein ATL51-like [Olea europaea var. sylvestris] [Olea europaea]	-	-	-	-	GO:0000109//nucleotide-excision repair complex;GO:0005575//cellular_component;GO:0005622//intracellular anatomical structure;GO:0005634//nucleus;GO:0005680//anaphase-promoting complex;GO:0005737//cytoplasm;GO:0005768//endosome;GO:0005769//early endosome;GO:0005798//Golgi-associated vesicle;GO:0005886//plasma membrane;GO:0012505//endomembrane system;GO:0016020//membrane;GO:0016021//integral compon…	GO:0003674//molecular_function;GO:0003824//catalytic activity;GO:0004842//ubiquitin-protein transferase activity;GO:0005488//binding;GO:0005515//protein binding;GO:0008270//zinc ion binding;GO:0016740//transferase activity;GO:0019787//ubiquitin-like protein transferase activity;GO:0019899//enzyme binding;GO:0031625//ubiquitin protein ligase binding;GO:0043167//ion binding;GO:0043169//cation bindi…	GO:0006289//nucleotide-excision repair;GO:0006355//regulation of transcription, DNA-templated;GO:0006464//cellular protein modification process;GO:0006508//proteolysis;GO:0006511//ubiquitin-dependent protein catabolic process;GO:0006807//nitrogen compound metabolic process;GO:0006950//response to stress;GO:0006952//defense response;GO:0006970//response to osmotic stress;GO:0008150//biological_pro…
MA_7125630g0010	--	ABK26499.1 unknown [Picea sitchensis]	-	-	-	-	GO:0005634//nucleus	GO:0003700//DNA-binding transcription factor activity	GO:0006355//regulation of transcription, DNA-templated
MA_71525g0010	RPE	KAH9329473.1 hypothetical protein KI387_001581, partial [Taxus chinensis]	-	-	-	-	GO:0005634//nucleus	GO:0003676//nucleic acid binding;GO:0004750//ribulose-phosphate 3-epimerase activity;GO:0005524//ATP binding;GO:0016818//hydrolase activity, acting on acid anhydrides, in phosphorus-containing anhydrides;GO:0016857//racemase and epimerase activity, acting on carbohydrates and derivatives	GO:0005975//carbohydrate metabolic process;GO:0006098//pentose-phosphate shunt;GO:0006338//chromatin remodeling
MA_7200g0010	TBL11	ABR16389.1 unknown [Picea sitchensis]	-	-	-	-	-	-	-
MA_72066g0010	--	-	-	-	-	-	-	-	-
MA_7235g0010	--	KAH9309819.1 hypothetical protein KI387_037730, partial [Taxus chinensis]	-	-	-	-	GO:0000228//nuclear chromosome;GO:0000793//condensed chromosome;GO:0000794//condensed nuclear chromosome;GO:0005575//cellular_component;GO:0005622//intracellular anatomical structure;GO:0005634//nucleus;GO:0005654//nucleoplasm;GO:0005694//chromosome;GO:0005730//nucleolus;GO:0005737//cytoplasm;GO:0005739//mitochondrion;GO:0030684//preribosome;GO:0030686//90S preribosome;GO:0031974//membrane-enclos…	GO:0003674//molecular_function;GO:0003676//nucleic acid binding;GO:0003723//RNA binding;GO:0005488//binding;GO:0030515//snoRNA binding;GO:0097159//organic cyclic compound binding;GO:1901363//heterocyclic compound binding	GO:0000462//maturation of SSU-rRNA from tricistronic rRNA transcript (SSU-rRNA, 5.8S rRNA, LSU-rRNA);GO:0006139//nucleobase-containing compound metabolic process;GO:0006364//rRNA processing;GO:0006396//RNA processing;GO:0006403//RNA localization;GO:0006405//RNA export from nucleus;GO:0006409//tRNA export from nucleus;GO:0006611//protein export from nucleus;GO:0006725//cellular aromatic compound m…
MA_7235g0020	--	ABK21805.1 unknown [Picea sitchensis]	-	-	-	-	-	-	-
MA_73078g0010	--	-	-	-	-	-	-	-	-
MA_7362g0010	--	ADE75761.1 unknown [Picea sitchensis]	-	-	-	-	-	-	-
MA_7362g0020	--	-	-	-	-	-	-	-	-
MA_7362g0030	--	KAH7289708.1 hypothetical protein KP509_30G015600 [Ceratopteris richardii]	-	-	-	-	-	GO:0004420//hydroxymethylglutaryl-CoA reductase (NADPH) activity	GO:0006260//DNA replication;GO:0008299//isoprenoid biosynthetic process;GO:0015936//coenzyme A metabolic process
MA_74757g0010	--	-	-	-	-	-	-	-	-
MA_74873g0010	--	AFG58213.1 hypothetical protein 0_18622_01, partial [Pinus taeda]	-	-	-	-	-	GO:0005515//protein binding	-
MA_75004g0010	MBD10	ABK24545.1 unknown [Picea sitchensis]	-	-	-	-	GO:0005575//cellular_component;GO:0005622//intracellular anatomical structure;GO:0005634//nucleus;GO:0005737//cytoplasm;GO:0005829//cytosol;GO:0043226//organelle;GO:0043227//membrane-bounded organelle;GO:0043229//intracellular organelle;GO:0043231//intracellular membrane-bounded organelle	GO:0000166//nucleotide binding;GO:0003674//molecular_function;GO:0003676//nucleic acid binding;GO:0003677//DNA binding;GO:0005488//binding;GO:0008327//methyl-CpG binding;GO:0036094//small molecule binding;GO:0043565//sequence-specific DNA binding;GO:0097159//organic cyclic compound binding;GO:1901265//nucleoside phosphate binding;GO:1901363//heterocyclic compound binding	GO:0006139//nucleobase-containing compound metabolic process;GO:0006351//transcription, DNA-templated;GO:0006355//regulation of transcription, DNA-templated;GO:0006725//cellular aromatic compound metabolic process;GO:0006807//nitrogen compound metabolic process;GO:0008150//biological_process;GO:0008152//metabolic process;GO:0009058//biosynthetic process;GO:0009059//macromolecule biosynthetic proc…
MA_75085g0010	UBP13	XP_010243835.2 PREDICTED: ubiquitin carboxyl-terminal hydrolase 13-like isoform X2 [Nelumbo nucifera]	-	-	-	-	-	GO:0005515//protein binding	GO:0007165//signal transduction
MA_75104g0010	RAM2	KAH9576782.1 hypothetical protein CY35_01G181900 [Sphagnum magellanicum]	Metabolism;Metabolism;Metabolism;Metabolism	Global and overview maps;Global and overview maps;Lipid metabolism;Lipid metabolism	ko01100//Metabolic pathways;ko01110//Biosynthesis of secondary metabolites;ko00564//Glycerophospholipid metabolism;ko00561//Glycerolipid metabolism	K13508;K13508;K13508;K13508	-	GO:0016746//acyltransferase activity;GO:0016787//hydrolase activity	GO:0008152//metabolic process
MA_75104g0020	PDIL2-1	ABK25411.1 unknown [Picea sitchensis]	Genetic Information Processing	Folding, sorting and degradation	ko04141//Protein processing in endoplasmic reticulum	K09584	GO:0005783//endoplasmic reticulum	-	-
MA_7643224g0010	--	KAH9301468.1 hypothetical protein KI387_013051 [Taxus chinensis]	Genetic Information Processing	Folding, sorting and degradation	ko04141//Protein processing in endoplasmic reticulum	K14012	-	GO:0005515//protein binding	-
MA_7644g0010	CRK1	XP_006841051.3 cysteine-rich receptor-like protein kinase 2 [Amborella trichopoda]	-	-	-	-	GO:0005575//cellular_component;GO:0005886//plasma membrane;GO:0005911//cell-cell junction;GO:0009506//plasmodesma;GO:0016020//membrane;GO:0016021//integral component of membrane;GO:0030054//cell junction;GO:0031224//intrinsic component of membrane;GO:0055044//symplast;GO:0071944//cell periphery	GO:0000166//nucleotide binding;GO:0003674//molecular_function;GO:0003824//catalytic activity;GO:0004672//protein kinase activity;GO:0004674//protein serine/threonine kinase activity;GO:0005488//binding;GO:0005524//ATP binding;GO:0016301//kinase activity;GO:0016740//transferase activity;GO:0016772//transferase activity, transferring phosphorus-containing groups;GO:0016773//phosphotransferase activ…	GO:0000302//response to reactive oxygen species;GO:0001101//response to acid chemical;GO:0006464//cellular protein modification process;GO:0006468//protein phosphorylation;GO:0006793//phosphorus metabolic process;GO:0006796//phosphate-containing compound metabolic process;GO:0006807//nitrogen compound metabolic process;GO:0006950//response to stress;GO:0006979//response to oxidative stress;GO:000…
MA_766098g0010	--	KAH9317184.1 hypothetical protein KI387_018953, partial [Taxus chinensis]	-	-	-	-	-	-	-
MA_77039g0010	--	-	-	-	-	-	-	-	-
MA_7768g0010	CYP77A1	ABR16500.1 unknown [Picea sitchensis]	Metabolism	Lipid metabolism	ko00073//Cutin, suberine and wax biosynthesis	K21995	-	GO:0005506//iron ion binding;GO:0016705//oxidoreductase activity, acting on paired donors, with incorporation or reduction of molecular oxygen;GO:0020037//heme binding	-
MA_78068g0010	--	ABK24479.1 unknown [Picea sitchensis]	Metabolism;Metabolism;Metabolism	Global and overview maps;Global and overview maps;Biosynthesis of other secondary metabolites	ko01100//Metabolic pathways;ko01110//Biosynthesis of secondary metabolites;ko00940//Phenylpropanoid biosynthesis	K18368;K18368;K18368	-	-	-
MA_78306g0010	SRD5A1	ADE76340.1 unknown [Picea sitchensis]	-	-	-	-	-	GO:0016627//oxidoreductase activity, acting on the CH-CH group of donors	GO:0006629//lipid metabolic process
MA_78306g0020	HSP70-4	XP_008342822.2 heat shock 70 kDa protein-like isoform X1 [Malus domestica]	Genetic Information Processing;Genetic Information Processing;Cellular Processes	Folding, sorting and degradation;Transcription;Transport and catabolism	ko04141//Protein processing in endoplasmic reticulum;ko03040//Spliceosome;ko04144//Endocytosis	K03283;K03283;K03283	-	GO:0005515//protein binding;GO:0005524//ATP binding;GO:0016887//ATP hydrolysis activity;GO:0051082//unfolded protein binding	GO:0006457//protein folding;GO:0006950//response to stress;GO:0008360//regulation of cell shape;GO:0043093//FtsZ-dependent cytokinesis
MA_795256g0010	At1g67720	KAH9331554.1 hypothetical protein KI387_003662, partial [Taxus chinensis]	-	-	-	-	GO:0005575//cellular_component;GO:0016020//membrane;GO:0016021//integral component of membrane;GO:0031224//intrinsic component of membrane	GO:0000166//nucleotide binding;GO:0003674//molecular_function;GO:0003824//catalytic activity;GO:0004672//protein kinase activity;GO:0004674//protein serine/threonine kinase activity;GO:0005488//binding;GO:0005515//protein binding;GO:0005524//ATP binding;GO:0016301//kinase activity;GO:0016740//transferase activity;GO:0016772//transferase activity, transferring phosphorus-containing groups;GO:00167…	GO:0006464//cellular protein modification process;GO:0006468//protein phosphorylation;GO:0006793//phosphorus metabolic process;GO:0006796//phosphate-containing compound metabolic process;GO:0006807//nitrogen compound metabolic process;GO:0008150//biological_process;GO:0008152//metabolic process;GO:0009987//cellular process;GO:0016310//phosphorylation;GO:0019538//protein metabolic process;GO:00362…
MA_796007g0010	--	KAG6542864.1 hypothetical protein Mapa_015768 [Marchantia paleacea]	-	-	-	-	-	-	-
MA_80062g0010	--	-	-	-	-	-	-	-	-
MA_8055948g0010	MGL	ABK27101.1 unknown [Picea sitchensis]	Metabolism;Metabolism;Metabolism	Global and overview maps;Amino acid metabolism;Metabolism of other amino acids	ko01100//Metabolic pathways;ko00270//Cysteine and methionine metabolism;ko00450//Selenocompound metabolism	K01761;K01761;K01761	GO:0005575//cellular_component;GO:0005622//intracellular anatomical structure;GO:0005737//cytoplasm;GO:0005829//cytosol	GO:0003674//molecular_function;GO:0003824//catalytic activity;GO:0003870//5-aminolevulinate synthase activity;GO:0003961//O-acetylhomoserine aminocarboxypropyltransferase activity;GO:0003962//cystathionine gamma-synthase activity;GO:0004121//cystathionine beta-lyase activity;GO:0004123//cystathionine gamma-lyase activity;GO:0004124//cysteine synthase activity;GO:0004400//histidinol-phosphate tran…	GO:0000096//sulfur amino acid metabolic process;GO:0000097//sulfur amino acid biosynthetic process;GO:0000098//sulfur amino acid catabolic process;GO:0000105//histidine biosynthetic process;GO:0001101//response to acid chemical;GO:0006082//organic acid metabolic process;GO:0006520//cellular amino acid metabolic process;GO:0006534//cysteine metabolic process;GO:0006555//methionine metabolic proces…
MA_8232g0010	--	KAH8954003.1 hypothetical protein BDL97_08G056600 [Sphagnum fallax]	-	-	-	-	GO:0000228//nuclear chromosome;GO:0000785//chromatin;GO:0001650//fibrillar center;GO:0005575//cellular_component;GO:0005622//intracellular anatomical structure;GO:0005634//nucleus;GO:0005654//nucleoplasm;GO:0005694//chromosome;GO:0005730//nucleolus;GO:0031011//Ino80 complex;GO:0031974//membrane-enclosed lumen;GO:0031981//nuclear lumen;GO:0032991//protein-containing complex;GO:0033202//DNA helicas…	GO:0003674//molecular_function	GO:0006139//nucleobase-containing compound metabolic process;GO:0006259//DNA metabolic process;GO:0006281//DNA repair;GO:0006310//DNA recombination;GO:0006325//chromatin organization;GO:0006338//chromatin remodeling;GO:0006351//transcription, DNA-templated;GO:0006355//regulation of transcription, DNA-templated;GO:0006725//cellular aromatic compound metabolic process;GO:0006807//nitrogen compound …
MA_829190g0010	TOR1L1	KAH9322396.1 hypothetical protein KI387_017035, partial [Taxus chinensis]	-	-	-	-	-	-	-
MA_838225g0010	UBP25	XP_003533435.2 ubiquitin carboxyl-terminal hydrolase 20 [Glycine max]	-	-	-	-	-	GO:0004843//thiol-dependent deubiquitinase;GO:0032183//SUMO binding;GO:0070140//SUMO-specific isopeptidase activity	GO:0016579//protein deubiquitination
MA_8400g0010	DDB_G0269284	ERN00801.1 hypothetical protein AMTR_s00103p00015350 [Amborella trichopoda]	-	-	-	-	-	GO:0003682//chromatin binding	-
MA_8403328g0010	--	-	-	-	-	-	-	-	-
MA_85406g0010	--	XP_020523674.1 uncharacterized protein LOC18435424 isoform X2 [Amborella trichopoda]	-	-	-	-	-	GO:0005524//ATP binding	GO:0007059//chromosome segregation;GO:0030261//chromosome condensation
MA_8544g0010	NRPB1	KAH9322462.1 hypothetical protein KI387_017101, partial [Taxus chinensis]	Genetic Information Processing	Transcription	ko03020//RNA polymerase	K03006	GO:0000345//cytosolic DNA-directed RNA polymerase complex;GO:0000428//DNA-directed RNA polymerase complex;GO:0005575//cellular_component;GO:0005622//intracellular anatomical structure;GO:0005634//nucleus;GO:0005654//nucleoplasm;GO:0005665//RNA polymerase II, core complex;GO:0005737//cytoplasm;GO:0005773//vacuole;GO:0005911//cell-cell junction;GO:0009506//plasmodesma;GO:0009507//chloroplast;GO:000…	GO:0003674//molecular_function;GO:0003676//nucleic acid binding;GO:0003677//DNA binding;GO:0003824//catalytic activity;GO:0003899//DNA-directed 5'-3' RNA polymerase activity;GO:0005488//binding;GO:0016740//transferase activity;GO:0016772//transferase activity, transferring phosphorus-containing groups;GO:0016779//nucleotidyltransferase activity;GO:0034062//5'-3' RNA polymerase activity;GO:0043167…	GO:0000731//DNA synthesis involved in DNA repair;GO:0001172//transcription, RNA-templated;GO:0006139//nucleobase-containing compound metabolic process;GO:0006259//DNA metabolic process;GO:0006281//DNA repair;GO:0006301//postreplication repair;GO:0006351//transcription, DNA-templated;GO:0006366//transcription by RNA polymerase II;GO:0006725//cellular aromatic compound metabolic process;GO:0006807/…
MA_8546g0010	--	KAH9328493.1 hypothetical protein KI387_000601 [Taxus chinensis]	Metabolism;Metabolism	Global and overview maps;Amino acid metabolism	ko01100//Metabolic pathways;ko00270//Cysteine and methionine metabolism	K17398;K17398	-	-	-
MA_85577g0010	--	ABK24599.1 unknown [Picea sitchensis]	-	-	-	-	-	-	-
MA_8562g0010	CENPC	XP_042968089.1 centromere protein C [Carya illinoinensis]	-	-	-	-	-	-	-
MA_8643698g0010	--	ABR18286.1 unknown [Picea sitchensis]	-	-	-	-	-	-	-
MA_8705g0010	MCM2	KAH9302023.1 hypothetical protein KI387_013606, partial [Taxus chinensis]	Genetic Information Processing	Replication and repair	ko03030//DNA replication	K02540	GO:0000347//THO complex;GO:0000785//chromatin;GO:0005575//cellular_component;GO:0005622//intracellular anatomical structure;GO:0005634//nucleus;GO:0005694//chromosome;GO:0005737//cytoplasm;GO:0005829//cytosol;GO:0032991//protein-containing complex;GO:0042555//MCM complex;GO:0043226//organelle;GO:0043227//membrane-bounded organelle;GO:0043228//non-membrane-bounded organelle;GO:0043229//intracellul…	GO:0000166//nucleotide binding;GO:0003674//molecular_function;GO:0003676//nucleic acid binding;GO:0003677//DNA binding;GO:0003824//catalytic activity;GO:0004386//helicase activity;GO:0005488//binding;GO:0005524//ATP binding;GO:0016462//pyrophosphatase activity;GO:0016787//hydrolase activity;GO:0016817//hydrolase activity, acting on acid anhydrides;GO:0016818//hydrolase activity, acting on acid an…	GO:0000003//reproduction;GO:0003006//developmental process involved in reproduction;GO:0006139//nucleobase-containing compound metabolic process;GO:0006259//DNA metabolic process;GO:0006260//DNA replication;GO:0006261//DNA-dependent DNA replication;GO:0006268//DNA unwinding involved in DNA replication;GO:0006270//DNA replication initiation;GO:0006275//regulation of DNA replication;GO:0006725//cel…
MA_88081g0010	--	XP_006853084.2 uncharacterized protein LOC18442810 isoform X2 [Amborella trichopoda]	-	-	-	-	GO:0016021//integral component of membrane	-	-
MA_88101g0010	GRF1	AJP06297.1 GRF2 [Pinus tabuliformis]	-	-	-	-	GO:0005634//nucleus	GO:0005524//ATP binding	GO:0006355//regulation of transcription, DNA-templated
MA_8817763g0010	CNX1	ABR17730.1 unknown [Picea sitchensis]	Metabolism;Metabolism	Global and overview maps;Metabolism of cofactors and vitamins	ko01100//Metabolic pathways;ko00790//Folate biosynthesis	K15376;K15376	-	-	GO:0032324//molybdopterin cofactor biosynthetic process
MA_882281g0010	CTR1	KAH9297612.1 hypothetical protein KI387_029294 [Taxus chinensis]	Environmental Information Processing;Environmental Information Processing	Signal transduction;Signal transduction	ko04075//Plant hormone signal transduction;ko04016//MAPK signaling pathway - plant	K14510;K14510	-	GO:0004672//protein kinase activity;GO:0005524//ATP binding	GO:0006468//protein phosphorylation
MA_88334g0010	--	-	-	-	-	-	-	-	-
MA_88334g0020	RRT1	KAH9331322.1 hypothetical protein KI387_003430, partial [Taxus chinensis]	-	-	-	-	-	-	-
MA_88870g0010	--	KAH9294017.1 hypothetical protein KI387_040779, partial [Taxus chinensis]	-	-	-	-	-	-	-
MA_89208g0010	RCS3	ABK23255.1 unknown [Picea sitchensis]	Metabolism;Metabolism;Metabolism;Metabolism;Metabolism;Metabolism	Global and overview maps;Global and overview maps;Global and overview maps;Global and overview maps;Amino acid metabolism;Energy metabolism	ko01100//Metabolic pathways;ko01110//Biosynthesis of secondary metabolites;ko01230//Biosynthesis of amino acids;ko01200//Carbon metabolism;ko00270//Cysteine and methionine metabolism;ko00920//Sulfur metabolism	K01738;K01738;K01738;K01738;K01738;K01738	GO:0005575//cellular_component;GO:0005622//intracellular anatomical structure;GO:0005737//cytoplasm	GO:0003674//molecular_function;GO:0003824//catalytic activity;GO:0004122//cystathionine beta-synthase activity;GO:0004124//cysteine synthase activity;GO:0016740//transferase activity;GO:0016765//transferase activity, transferring alkyl or aryl (other than methyl) groups;GO:0016829//lyase activity;GO:0016835//carbon-oxygen lyase activity;GO:0016836//hydro-lyase activity;GO:0030170//pyridoxal phosp…	GO:0000096//sulfur amino acid metabolic process;GO:0000097//sulfur amino acid biosynthetic process;GO:0006082//organic acid metabolic process;GO:0006520//cellular amino acid metabolic process;GO:0006534//cysteine metabolic process;GO:0006535//cysteine biosynthetic process from serine;GO:0006563//L-serine metabolic process;GO:0006790//sulfur compound metabolic process;GO:0006807//nitrogen compound…
MA_893141g0010	CXE15	ABK26549.1 unknown [Picea sitchensis]	-	-	-	-	-	GO:0008236//serine-type peptidase activity;GO:0016787//hydrolase activity	GO:0006508//proteolysis
MA_8972082g0010	--	-	-	-	-	-	-	-	-
MA_897906g0010	CDC48B	CAA7387769.1 unnamed protein product [Spirodela intermedia]	-	-	-	-	GO:0000502//proteasome complex;GO:0009360//DNA polymerase III complex;GO:0009379//Holliday junction helicase complex	GO:0003678//DNA helicase activity;GO:0003723//RNA binding;GO:0003724//RNA helicase activity;GO:0003887//DNA-directed DNA polymerase activity;GO:0004222//metalloendopeptidase activity;GO:0004252//serine-type endopeptidase activity;GO:0004386//helicase activity;GO:0005524//ATP binding;GO:0009378//four-way junction helicase activity;GO:0016887//ATP hydrolysis activity	GO:0002949//tRNA threonylcarbamoyladenosine modification;GO:0006260//DNA replication;GO:0006281//DNA repair;GO:0006310//DNA recombination;GO:0006508//proteolysis;GO:0009306//protein secretion;GO:0010498//proteasomal protein catabolic process;GO:0019941//modification-dependent protein catabolic process;GO:0030436//asexual sporulation;GO:0051301//cell division
MA_89825g0010	--	ABK24497.1 unknown [Picea sitchensis]	-	-	-	-	GO:0005575//cellular_component;GO:0005622//intracellular anatomical structure;GO:0005634//nucleus;GO:0005654//nucleoplasm;GO:0008023//transcription elongation factor complex;GO:0031974//membrane-enclosed lumen;GO:0031981//nuclear lumen;GO:0032783//super elongation complex;GO:0032991//protein-containing complex;GO:0043226//organelle;GO:0043227//membrane-bounded organelle;GO:0043229//intracellular …	GO:0003674//molecular_function;GO:0005488//binding;GO:0005515//protein binding	GO:0006139//nucleobase-containing compound metabolic process;GO:0006351//transcription, DNA-templated;GO:0006355//regulation of transcription, DNA-templated;GO:0006725//cellular aromatic compound metabolic process;GO:0006807//nitrogen compound metabolic process;GO:0006950//response to stress;GO:0007275//multicellular organism development;GO:0008150//biological_process;GO:0008152//metabolic proces…
MA_898370g0010	--	-	-	-	-	-	-	-	-
MA_89926g0010	--	ABK22039.1 unknown [Picea sitchensis]	-	-	-	-	-	-	-
MA_89965g0010	--	ACN41007.1 unknown [Picea sitchensis]	-	-	-	-	-	-	-
MA_9011g0010	CDT1A	KAH9323679.1 hypothetical protein KI387_018318, partial [Taxus chinensis]	-	-	-	-	-	-	-
MA_90280g0010	Wrnip1	ABR18440.1 unknown [Picea sitchensis]	-	-	-	-	GO:0000502//proteasome complex;GO:0005575//cellular_component;GO:0005622//intracellular anatomical structure;GO:0005634//nucleus;GO:0005737//cytoplasm;GO:0009360//DNA polymerase III complex;GO:0009368//endopeptidase Clp complex;GO:0009379//Holliday junction helicase complex;GO:0030257//type III protein secretion system complex;GO:0043226//organelle;GO:0043227//membrane-bounded organelle;GO:004322…	GO:0000166//nucleotide binding;GO:0003674//molecular_function;GO:0003676//nucleic acid binding;GO:0003677//DNA binding;GO:0003678//DNA helicase activity;GO:0003723//RNA binding;GO:0003724//RNA helicase activity;GO:0003824//catalytic activity;GO:0003887//DNA-directed DNA polymerase activity;GO:0004176//ATP-dependent peptidase activity;GO:0004222//metalloendopeptidase activity;GO:0004252//serine-ty…	GO:0000731//DNA synthesis involved in DNA repair;GO:0002376//immune system process;GO:0006139//nucleobase-containing compound metabolic process;GO:0006259//DNA metabolic process;GO:0006260//DNA replication;GO:0006275//regulation of DNA replication;GO:0006281//DNA repair;GO:0006310//DNA recombination;GO:0006355//regulation of transcription, DNA-templated;GO:0006508//proteolysis;GO:0006725//cellula…
MA_90433g0010	--	-	-	-	-	-	-	-	-
MA_90447g0010	--	KAH9313697.1 hypothetical protein KI387_022324 [Taxus chinensis]	-	-	-	-	-	-	-
MA_905295g0010	--	ABK25910.1 unknown [Picea sitchensis]	-	-	-	-	-	-	-
MA_90612g0010	--	-	-	-	-	-	-	-	-
MA_90612g0020	--	-	-	-	-	-	-	-	-
MA_90899g0010	FEY	RWR88780.1 retinol dehydrogenase 12-like protein isoform X1 [Cinnamomum micranthum f. kanehirae]	-	-	-	-	-	GO:0003824//catalytic activity;GO:0004316//3-oxoacyl-[acyl-carrier-protein] reductase (NADPH) activity;GO:0004757//sepiapterin reductase activity;GO:0008667//2,3-dihydro-2,3-dihydroxybenzoate dehydrogenase activity;GO:0008678//2-deoxy-D-gluconate 3-dehydrogenase activity;GO:0016491//oxidoreductase activity;GO:0016630//protochlorophyllide reductase activity;GO:0051287//NAD binding	GO:0000272//polysaccharide catabolic process;GO:0006633//fatty acid biosynthetic process;GO:0006729//tetrahydrobiopterin biosynthetic process;GO:0015995//chlorophyll biosynthetic process
MA_9100g0010	--	-	-	-	-	-	-	-	-
MA_913073g0010	CALS3	KAH9311870.1 hypothetical protein KI387_026905, partial [Taxus chinensis]	-	-	-	-	GO:0000148//1,3-beta-D-glucan synthase complex;GO:0005575//cellular_component;GO:0005886//plasma membrane;GO:0016020//membrane;GO:0016021//integral component of membrane;GO:0031224//intrinsic component of membrane;GO:0032991//protein-containing complex;GO:0071944//cell periphery;GO:0098796//membrane protein complex;GO:0098797//plasma membrane protein complex;GO:1902494//catalytic complex;GO:19902…	GO:0003674//molecular_function;GO:0003824//catalytic activity;GO:0003843//1,3-beta-D-glucan synthase activity;GO:0008194//UDP-glycosyltransferase activity;GO:0016740//transferase activity;GO:0016757//glycosyltransferase activity;GO:0016758//hexosyltransferase activity;GO:0035251//UDP-glucosyltransferase activity;GO:0046527//glucosyltransferase activity	GO:0000271//polysaccharide biosynthetic process;GO:0005975//carbohydrate metabolic process;GO:0005976//polysaccharide metabolic process;GO:0006073//cellular glucan metabolic process;GO:0006074//(1->3)-beta-D-glucan metabolic process;GO:0006075//(1->3)-beta-D-glucan biosynthetic process;GO:0008150//biological_process;GO:0008152//metabolic process;GO:0008360//regulation of cell shape;GO:0009058//bi…
MA_91956g0010	PNC1	ABK24123.1 unknown [Picea sitchensis]	Metabolism;Metabolism;Metabolism	Global and overview maps;Global and overview maps;Biosynthesis of other secondary metabolites	ko01100//Metabolic pathways;ko01110//Biosynthesis of secondary metabolites;ko00940//Phenylpropanoid biosynthesis	K00430;K00430;K00430	-	GO:0004096//catalase activity;GO:0004601//peroxidase activity;GO:0020037//heme binding	GO:0006979//response to oxidative stress
MA_92018g0010	EPF2	ANA52683.1 epidermal patterning factor 2 [Populus nigra x (Populus deltoids x Populus nigra)]	Environmental Information Processing	Signal transduction	ko04016//MAPK signaling pathway - plant	K20729	-	-	-
MA_92045g0010	--	-	-	-	-	-	-	-	-
MA_9271465g0010	ELP1	ADE77886.1 unknown [Picea sitchensis]	-	-	-	-	GO:0000123//histone acetyltransferase complex;GO:0005575//cellular_component;GO:0005622//intracellular anatomical structure;GO:0005634//nucleus;GO:0005654//nucleoplasm;GO:0005730//nucleolus;GO:0005737//cytoplasm;GO:0005829//cytosol;GO:0008023//transcription elongation factor complex;GO:0031248//protein acetyltransferase complex;GO:0031974//membrane-enclosed lumen;GO:0031981//nuclear lumen;GO:0032…	GO:0000049//tRNA binding;GO:0000166//nucleotide binding;GO:0000993//RNA polymerase II complex binding;GO:0001098//basal transcription machinery binding;GO:0001099//basal RNA polymerase II transcription machinery binding;GO:0003674//molecular_function;GO:0003676//nucleic acid binding;GO:0003723//RNA binding;GO:0003824//catalytic activity;GO:0004672//protein kinase activity;GO:0005488//binding;GO:0…	GO:0000003//reproduction;GO:0001101//response to acid chemical;GO:0001510//RNA methylation;GO:0001932//regulation of protein phosphorylation;GO:0002097//tRNA wobble base modification;GO:0002098//tRNA wobble uridine modification;GO:0002376//immune system process;GO:0002926//tRNA wobble base 5-methoxycarbonylmethyl-2-thiouridinylation;GO:0003006//developmental process involved in reproduction;GO:00…
MA_94048g0010	--	KAH9298238.1 hypothetical protein KI387_029920, partial [Taxus chinensis]	-	-	-	-	-	-	-
MA_94952g0010	--	-	-	-	-	-	-	-	-
MA_95042g0010	--	-	-	-	-	-	-	-	-
MA_95467g0010	--	-	-	-	-	-	-	-	-
MA_95715g0010	MIK2	XP_016468004.1 PREDICTED: probable LRR receptor-like serine/threonine-protein kinase At4g08850 [Nicotiana tabacum]	-	-	-	-	-	GO:0004672//protein kinase activity;GO:0005515//protein binding;GO:0005524//ATP binding	GO:0006468//protein phosphorylation
MA_959784g0010	ERF017	ABR16945.1 unknown [Picea sitchensis]	-	-	-	-	-	GO:0003700//DNA-binding transcription factor activity	GO:0006355//regulation of transcription, DNA-templated
MA_96347g0010	--	ADE76908.1 unknown [Picea sitchensis]	-	-	-	-	-	-	-
MA_96368g0010	Os04g0590900	ABK25333.1 unknown [Picea sitchensis]	-	-	-	-	GO:0000109//nucleotide-excision repair complex;GO:0005575//cellular_component;GO:0005680//anaphase-promoting complex;GO:0016020//membrane;GO:0016021//integral component of membrane;GO:0031224//intrinsic component of membrane	GO:0003674//molecular_function;GO:0003824//catalytic activity;GO:0004842//ubiquitin-protein transferase activity;GO:0005488//binding;GO:0008270//zinc ion binding;GO:0016740//transferase activity;GO:0019787//ubiquitin-like protein transferase activity;GO:0043167//ion binding;GO:0043169//cation binding;GO:0046872//metal ion binding;GO:0061630//ubiquitin protein ligase activity;GO:0061659//ubiquitin…	GO:0006289//nucleotide-excision repair;GO:0006464//cellular protein modification process;GO:0006508//proteolysis;GO:0006511//ubiquitin-dependent protein catabolic process;GO:0006807//nitrogen compound metabolic process;GO:0008150//biological_process;GO:0008152//metabolic process;GO:0009056//catabolic process;GO:0009057//macromolecule catabolic process;GO:0009628//response to abiotic stimulus;GO:0…
MA_97322g0010	At3g16010	ADE75692.1 unknown [Picea sitchensis]	-	-	-	-	-	-	-
MA_9774g0010	--	-	-	-	-	-	-	-	-
MA_9810g0010	HTR2	XP_037471317.1 histone H3.3-like [Triticum dicoccoides]	-	-	-	-	GO:0071821//FANCM-MHF complex	GO:0003677//DNA binding	-
MA_9822554g0010	AAE3	ABR16382.1 unknown [Picea sitchensis]	Metabolism;Metabolism	Global and overview maps;Carbohydrate metabolism	ko01100//Metabolic pathways;ko00630//Glyoxylate and dicarboxylate metabolism	K22133;K22133	-	GO:0003987//acetate-CoA ligase activity;GO:0004043//L-aminoadipate-semialdehyde dehydrogenase activity;GO:0008668//(2,3-dihydroxybenzoyl)adenylate synthase activity;GO:0008756//o-succinylbenzoate-CoA ligase activity;GO:0030729//acetoacetate-CoA ligase activity;GO:0047473//D-alanine [D-alanyl carrier protein] ligase activity;GO:0050218//propionate-CoA ligase activity	GO:0009234//menaquinone biosynthetic process;GO:0019287//isopentenyl diphosphate biosynthetic process, mevalonate pathway;GO:0019290//siderophore biosynthetic process;GO:0019350//teichoic acid biosynthetic process;GO:0019427//acetyl-CoA biosynthetic process from acetate;GO:0019878//lysine biosynthetic process via aminoadipic acid
MA_98782g0010	UKL1	KAH9305108.1 hypothetical protein KI387_009512, partial [Taxus chinensis]	Metabolism;Metabolism	Global and overview maps;Nucleotide metabolism	ko01100//Metabolic pathways;ko00240//Pyrimidine metabolism	K00876;K00876	GO:0005575//cellular_component;GO:0005622//intracellular anatomical structure;GO:0005737//cytoplasm;GO:0005829//cytosol;GO:0009507//chloroplast;GO:0009536//plastid;GO:0043226//organelle;GO:0043227//membrane-bounded organelle;GO:0043229//intracellular organelle;GO:0043231//intracellular membrane-bounded organelle	GO:0000166//nucleotide binding;GO:0001882//nucleoside binding;GO:0001883//purine nucleoside binding;GO:0003674//molecular_function;GO:0003824//catalytic activity;GO:0004749//ribose phosphate diphosphokinase activity;GO:0004845//uracil phosphoribosyltransferase activity;GO:0004849//uridine kinase activity;GO:0005488//binding;GO:0005524//ATP binding;GO:0005525//GTP binding;GO:0016301//kinase activi…	GO:0006109//regulation of carbohydrate metabolic process;GO:0006139//nucleobase-containing compound metabolic process;GO:0006206//pyrimidine nucleobase metabolic process;GO:0006213//pyrimidine nucleoside metabolic process;GO:0006220//pyrimidine nucleotide metabolic process;GO:0006221//pyrimidine nucleotide biosynthetic process;GO:0006222//UMP biosynthetic process;GO:0006241//CTP biosynthetic proc…
MA_9917267g0010	--	ABK21464.1 unknown [Picea sitchensis]	-	-	-	-	-	-	-
MA_99187g0010	--	KAH9299106.1 hypothetical protein KI387_030788, partial [Taxus chinensis]	-	-	-	-	-	GO:0005515//protein binding	-
MA_9919452g0010	--	KAH9312837.1 hypothetical protein KI387_027872, partial [Taxus chinensis]	-	-	-	-	-	-	-
MA_99597g0010	TIFY4A	KAH9315400.1 hypothetical protein KI387_024027, partial [Taxus chinensis]	-	-	-	-	-	-	-
MA_99828g0010	--	KAH9305055.1 hypothetical protein KI387_009459, partial [Taxus chinensis]	-	-	-	-	-	GO:0004674//protein serine/threonine kinase activity;GO:0005524//ATP binding	GO:0006468//protein phosphorylation
MA_99945g0010	BXL5	XP_022727079.1 probable beta-D-xylosidase 5 isoform X1 [Durio zibethinus]	Metabolism;Metabolism	Global and overview maps;Carbohydrate metabolism	ko01100//Metabolic pathways;ko00520//Amino sugar and nucleotide sugar metabolism	K15920;K15920	GO:0005575//cellular_component;GO:0005576//extracellular region;GO:0005618//cell wall;GO:0030312//external encapsulating structure;GO:0071944//cell periphery	GO:0003674//molecular_function;GO:0003824//catalytic activity;GO:0004553//hydrolase activity, hydrolyzing O-glycosyl compounds;GO:0016787//hydrolase activity;GO:0016798//hydrolase activity, acting on glycosyl bonds	GO:0005975//carbohydrate metabolic process;GO:0008150//biological_process;GO:0008152//metabolic process;GO:0044238//primary metabolic process;GO:0071704//organic substance metabolic process
