# Supplementary material for: Population Structure, Genetic Diversity and Candidate Genes for the Adaptation to Environmental Stress in Picea koraiensis
Source: Plants (Basel). 2023 Mar 10;12(6):1266. doi: 10.3390/plants12061266 (PMC10055018; doi:10.3390/plants12061266)
Supplement: Supplementary file 1 [file plants-12-01266-s001.zip › plants-2202434-supplementary/Table_S1-S4/Table_S2.xlsx]

## Sheet: Table S2
Table S2 List of selected genes in P. koraiensis WYL (Wuyiling) population.
GeneID	Symbol	Description	KEGG_A_class	KEGG_B_class	Pathway	K_ID	GO Component	GO Function	GO Process
MA_100094g0010	flp	KAH9323408.1 hypothetical protein KI387_018047 [Taxus chinensis]	-	-	-	-	-	-	-
MA_100242g0010	--	ABK22387.1 unknown [Picea sitchensis]	Metabolism;Metabolism	Global and overview maps;Energy metabolism	ko01100//Metabolic pathways;ko00910//Nitrogen metabolism	K01674;K01674	GO:0005575//cellular_component;GO:0005622//intracellular anatomical structure;GO:0005737//cytoplasm;GO:0009507//chloroplast;GO:0009532//plastid stroma;GO:0009536//plastid;GO:0009570//chloroplast stroma;GO:0043226//organelle;GO:0043227//membrane-bounded organelle;GO:0043229//intracellular organelle;GO:0043231//intracellular membrane-bounded organelle	GO:0003674//molecular_function;GO:0003824//catalytic activity;GO:0004089//carbonate dehydratase activity;GO:0005488//binding;GO:0008270//zinc ion binding;GO:0016829//lyase activity;GO:0016835//carbon-oxygen lyase activity;GO:0016836//hydro-lyase activity;GO:0043167//ion binding;GO:0043169//cation binding;GO:0046872//metal ion binding;GO:0046914//transition metal ion binding	-
MA_10032g0010	--	-	-	-	-	-	-	-	-
MA_10034g0010	RPL27B	ADE76927.1 unknown [Picea sitchensis]	Genetic Information Processing	Translation	ko03010//Ribosome	K02901	GO:0005840//ribosome	GO:0003735//structural constituent of ribosome	GO:0006412//translation
MA_100805g0010	SBT2.6	XP_026397443.1 subtilisin-like protease SBT2.5 [Papaver somniferum]	-	-	-	-	GO:0005618//cell wall;GO:0016020//membrane	GO:0004252//serine-type endopeptidase activity;GO:0008236//serine-type peptidase activity	GO:0006508//proteolysis;GO:0009306//protein secretion
MA_100805g0020	SBT2.5	XP_020519826.1 LOW QUALITY PROTEIN: subtilisin-like protease SBT2.6 [Amborella trichopoda]	-	-	-	-	-	GO:0008236//serine-type peptidase activity	GO:0006508//proteolysis;GO:0009306//protein secretion
MA_100868g0010	EXPA8	AAD47901.1 expansin [Pinus taeda]	-	-	-	-	GO:0005575//cellular_component;GO:0005576//extracellular region;GO:0005618//cell wall;GO:0016020//membrane;GO:0030312//external encapsulating structure;GO:0071944//cell periphery	-	GO:0006949//syncytium formation;GO:0008150//biological_process;GO:0009653//anatomical structure morphogenesis;GO:0009664//plant-type cell wall organization;GO:0009987//cellular process;GO:0016043//cellular component organization;GO:0032502//developmental process;GO:0045229//external encapsulating structure organization;GO:0048646//anatomical structure formation involved in morphogenesis;GO:004885…
MA_100892g0010	--	ADE76771.1 unknown [Picea sitchensis]	-	-	-	-	-	-	-
MA_101003g0010	--	-	-	-	-	-	-	-	-
MA_10109899g0010	At3g02645	KAH9305869.1 hypothetical protein KI387_010273, partial [Taxus chinensis]	-	-	-	-	-	-	-
MA_101113g0010	--	-	-	-	-	-	-	-	-
MA_101113g0020	HMGS	CAA65250.1 3-hydroxy-3-methylglutaryl-CoA-synthase [Pinus sylvestris]	Metabolism;Metabolism;Metabolism;Metabolism;Metabolism	Global and overview maps;Global and overview maps;Amino acid metabolism;Metabolism of terpenoids and polyketides;Carbohydrate metabolism	ko01100//Metabolic pathways;ko01110//Biosynthesis of secondary metabolites;ko00280//Valine, leucine and isoleucine degradation;ko00900//Terpenoid backbone biosynthesis;ko00650//Butanoate metabolism	K01641;K01641;K01641;K01641;K01641	-	GO:0004315//3-oxoacyl-[acyl-carrier-protein] synthase activity;GO:0004421//hydroxymethylglutaryl-CoA synthase activity	GO:0006084//acetyl-CoA metabolic process;GO:0006633//fatty acid biosynthetic process;GO:0010142//farnesyl diphosphate biosynthetic process, mevalonate pathway
MA_10122111g0010	PME11	KAH9325610.1 hypothetical protein KI387_005788, partial [Taxus chinensis]	Metabolism;Metabolism	Global and overview maps;Carbohydrate metabolism	ko01100//Metabolic pathways;ko00040//Pentose and glucuronate interconversions	K01051;K01051	GO:0005575//cellular_component;GO:0005618//cell wall;GO:0016020//membrane;GO:0016021//integral component of membrane;GO:0030312//external encapsulating structure;GO:0031224//intrinsic component of membrane;GO:0071944//cell periphery	GO:0003674//molecular_function;GO:0003824//catalytic activity;GO:0016787//hydrolase activity;GO:0016788//hydrolase activity, acting on ester bonds;GO:0030599//pectinesterase activity;GO:0045330//aspartyl esterase activity;GO:0052689//carboxylic ester hydrolase activity	GO:0000272//polysaccharide catabolic process;GO:0005975//carbohydrate metabolic process;GO:0005976//polysaccharide metabolic process;GO:0008150//biological_process;GO:0008152//metabolic process;GO:0009056//catabolic process;GO:0009057//macromolecule catabolic process;GO:0009987//cellular process;GO:0010393//galacturonan metabolic process;GO:0016043//cellular component organization;GO:0016052//car…
MA_101518g0010	--	KAH9302176.1 hypothetical protein KI387_013759, partial [Taxus chinensis]	-	-	-	-	-	-	-
MA_101536g0010	--	ABK22476.1 unknown [Picea sitchensis]	-	-	-	-	-	-	-
MA_101556g0010	--	ABR17963.1 unknown [Picea sitchensis]	-	-	-	-	-	-	-
MA_101658g0010	AAE3	ABR16382.1 unknown [Picea sitchensis]	Metabolism;Metabolism	Global and overview maps;Carbohydrate metabolism	ko01100//Metabolic pathways;ko00630//Glyoxylate and dicarboxylate metabolism	K22133;K22133	GO:0009523//photosystem II;GO:0016020//membrane	GO:0003987//acetate-CoA ligase activity;GO:0004043//L-aminoadipate-semialdehyde dehydrogenase activity;GO:0008668//(2,3-dihydroxybenzoyl)adenylate synthase activity;GO:0008756//o-succinylbenzoate-CoA ligase activity;GO:0030729//acetoacetate-CoA ligase activity;GO:0047473//D-alanine [D-alanyl carrier protein] ligase activity;GO:0050218//propionate-CoA ligase activity	GO:0009234//menaquinone biosynthetic process;GO:0015979//photosynthesis;GO:0019287//isopentenyl diphosphate biosynthetic process, mevalonate pathway;GO:0019290//siderophore biosynthetic process;GO:0019350//teichoic acid biosynthetic process;GO:0019427//acetyl-CoA biosynthetic process from acetate;GO:0019878//lysine biosynthetic process via aminoadipic acid
MA_101664g0010	TSA1	ADE76850.1 unknown [Picea sitchensis]	Metabolism;Metabolism;Metabolism;Metabolism;Metabolism	Global and overview maps;Global and overview maps;Global and overview maps;Amino acid metabolism;Amino acid metabolism	ko01100//Metabolic pathways;ko01110//Biosynthesis of secondary metabolites;ko01230//Biosynthesis of amino acids;ko00260//Glycine, serine and threonine metabolism;ko00400//Phenylalanine, tyrosine and tryptophan biosynthesis	K01695;K01695;K01695;K01695;K01695	-	GO:0000107//imidazoleglycerol-phosphate synthase activity;GO:0003949//1-(5-phosphoribosyl)-5-[(5-phosphoribosylamino)methylideneamino]imidazole-4-carboxamide isomerase activity;GO:0004807//triose-phosphate isomerase activity;GO:0004834//tryptophan synthase activity;GO:0016765//transferase activity, transferring alkyl or aryl (other than methyl) groups;GO:0047465//N-acylglucosamine-6-phosphate 2-e…	GO:0000105//histidine biosynthetic process;GO:0000162//tryptophan biosynthetic process;GO:0006051//N-acetylmannosamine metabolic process;GO:0006096//glycolytic process;GO:0006568//tryptophan metabolic process;GO:0008615//pyridoxine biosynthetic process
MA_10167865g0010	--	ADE76157.1 unknown [Picea sitchensis]	-	-	-	-	-	-	-
MA_10170948g0010	Os07g0657900	ABR17696.1 unknown [Picea sitchensis]	Metabolism	Metabolism of other amino acids	ko00450//Selenocompound metabolism	K00384	GO:0005575//cellular_component;GO:0005622//intracellular anatomical structure;GO:0005737//cytoplasm;GO:0009342//glutamate synthase complex (NADPH);GO:0009507//chloroplast;GO:0009532//plastid stroma;GO:0009536//plastid;GO:0009570//chloroplast stroma;GO:0043226//organelle;GO:0043227//membrane-bounded organelle;GO:0043229//intracellular organelle;GO:0043231//intracellular membrane-bounded organelle	GO:0003674//molecular_function;GO:0003824//catalytic activity;GO:0004148//dihydrolipoyl dehydrogenase activity;GO:0004355//glutamate synthase (NADPH) activity;GO:0004362//glutathione-disulfide reductase (NADPH) activity;GO:0004791//thioredoxin-disulfide reductase activity;GO:0005488//binding;GO:0005515//protein binding;GO:0008047//enzyme activator activity;GO:0015036//disulfide oxidoreductase act…	GO:0000302//response to reactive oxygen species;GO:0000303//response to superoxide;GO:0000305//response to oxygen radical;GO:0006096//glycolytic process;GO:0006109//regulation of carbohydrate metabolic process;GO:0006537//glutamate biosynthetic process;GO:0006790//sulfur compound metabolic process;GO:0006801//superoxide metabolic process;GO:0006805//xenobiotic metabolic process;GO:0006950//respon…
MA_10182861g0010	--	-	-	-	-	-	-	-	-
MA_101849g0010	NAC022	AIF73123.1 NAC domain protein [Pinus massoniana]	-	-	-	-	GO:0005575//cellular_component;GO:0005622//intracellular anatomical structure;GO:0005634//nucleus;GO:0043226//organelle;GO:0043227//membrane-bounded organelle;GO:0043229//intracellular organelle;GO:0043231//intracellular membrane-bounded organelle	GO:0003674//molecular_function;GO:0003676//nucleic acid binding;GO:0003677//DNA binding;GO:0005488//binding;GO:0043565//sequence-specific DNA binding;GO:0097159//organic cyclic compound binding;GO:1901363//heterocyclic compound binding	GO:0006139//nucleobase-containing compound metabolic process;GO:0006351//transcription, DNA-templated;GO:0006355//regulation of transcription, DNA-templated;GO:0006725//cellular aromatic compound metabolic process;GO:0006807//nitrogen compound metabolic process;GO:0008150//biological_process;GO:0008152//metabolic process;GO:0009058//biosynthetic process;GO:0009059//macromolecule biosynthetic proc…
MA_10215885g0010	SPDSYN2	ABK23753.1 unknown [Picea sitchensis]	Metabolism;Metabolism;Metabolism;Metabolism	Global and overview maps;Amino acid metabolism;Metabolism of other amino acids;Amino acid metabolism	ko01100//Metabolic pathways;ko00270//Cysteine and methionine metabolism;ko00480//Glutathione metabolism;ko00330//Arginine and proline metabolism	K00797;K00797;K00797;K00797	-	GO:0003674//molecular_function;GO:0003824//catalytic activity;GO:0004766//spermidine synthase activity;GO:0016740//transferase activity;GO:0016765//transferase activity, transferring alkyl or aryl (other than methyl) groups	GO:0006576//cellular biogenic amine metabolic process;GO:0006595//polyamine metabolic process;GO:0006596//polyamine biosynthetic process;GO:0006807//nitrogen compound metabolic process;GO:0008150//biological_process;GO:0008152//metabolic process;GO:0008216//spermidine metabolic process;GO:0008295//spermidine biosynthetic process;GO:0009058//biosynthetic process;GO:0009308//amine metabolic process…
MA_102457g0010	At1g06760	ADE76482.1 unknown [Picea sitchensis]	-	-	-	-	GO:0000786//nucleosome	GO:0003677//DNA binding	GO:0006334//nucleosome assembly
MA_10265211g0010	--	-	-	-	-	-	-	-	-
MA_10267514g0010	G6PD4	KAH9325651.1 hypothetical protein KI387_005829, partial [Taxus chinensis]	Metabolism;Metabolism;Metabolism;Metabolism;Metabolism	Global and overview maps;Global and overview maps;Global and overview maps;Metabolism of other amino acids;Carbohydrate metabolism	ko01100//Metabolic pathways;ko01110//Biosynthesis of secondary metabolites;ko01200//Carbon metabolism;ko00480//Glutathione metabolism;ko00030//Pentose phosphate pathway	K00036;K00036;K00036;K00036;K00036	GO:0005575//cellular_component;GO:0005622//intracellular anatomical structure;GO:0005737//cytoplasm;GO:0009507//chloroplast;GO:0009536//plastid;GO:0043226//organelle;GO:0043227//membrane-bounded organelle;GO:0043229//intracellular organelle;GO:0043231//intracellular membrane-bounded organelle	GO:0000166//nucleotide binding;GO:0003674//molecular_function;GO:0003824//catalytic activity;GO:0004345//glucose-6-phosphate dehydrogenase activity;GO:0005488//binding;GO:0016491//oxidoreductase activity;GO:0016614//oxidoreductase activity, acting on CH-OH group of donors;GO:0016616//oxidoreductase activity, acting on the CH-OH group of donors, NAD or NADP as acceptor;GO:0036094//small molecule b…	GO:0005975//carbohydrate metabolic process;GO:0005996//monosaccharide metabolic process;GO:0006006//glucose metabolic process;GO:0006081//cellular aldehyde metabolic process;GO:0006098//pentose-phosphate shunt;GO:0006139//nucleobase-containing compound metabolic process;GO:0006725//cellular aromatic compound metabolic process;GO:0006739//NADP metabolic process;GO:0006753//nucleoside phosphate met…
MA_102884g0010	--	KAF5951489.1 hypothetical protein HYC85_009433 [Camellia sinensis]	-	-	-	-	GO:0005575//cellular_component;GO:0005622//intracellular anatomical structure;GO:0005634//nucleus;GO:0005737//cytoplasm;GO:0043226//organelle;GO:0043227//membrane-bounded organelle;GO:0043229//intracellular organelle;GO:0043231//intracellular membrane-bounded organelle	GO:0003674//molecular_function;GO:0003824//catalytic activity;GO:0004842//ubiquitin-protein transferase activity;GO:0005102//signaling receptor binding;GO:0005488//binding;GO:0005515//protein binding;GO:0016740//transferase activity;GO:0019787//ubiquitin-like protein transferase activity;GO:0033612//receptor serine/threonine kinase binding;GO:0070696//transmembrane receptor protein serine/threoni…	GO:0006464//cellular protein modification process;GO:0006807//nitrogen compound metabolic process;GO:0008150//biological_process;GO:0008152//metabolic process;GO:0009987//cellular process;GO:0016567//protein ubiquitination;GO:0019538//protein metabolic process;GO:0032446//protein modification by small protein conjugation;GO:0036211//protein modification process;GO:0043170//macromolecule metabolic…
MA_10296g0010	OsI_18044	KAH9321782.1 hypothetical protein KI387_016421, partial [Taxus chinensis]	Genetic Information Processing	Translation	ko03013//Nucleocytoplasmic transport	K18752	GO:0005634//nucleus	GO:0005515//protein binding	GO:0006260//DNA replication
MA_10303224g0010	--	-	-	-	-	-	-	-	-
MA_103063g0010	--	ABK25587.1 unknown [Picea sitchensis]	-	-	-	-	-	GO:0005515//protein binding	-
MA_103063g0020	--	-	-	-	-	-	-	-	-
MA_103063g0030	--	-	-	-	-	-	-	-	-
MA_10307616g0010	--	KUM48505.1 hypothetical protein ABT39_MTgene4520 [Picea glauca]	-	-	-	-	-	-	-
MA_10307616g0020	--	QHR90172.1 hypothetical protein Q903MT_gene4195 [Picea sitchensis]	-	-	-	-	-	-	-
MA_10307616g0030	--	KUM47502.1 hypothetical protein ABT39_MTgene5688 [Picea glauca]	-	-	-	-	-	-	-
MA_10308338g0010	--	KAH9314338.1 hypothetical protein KI387_022965, partial [Taxus chinensis]	-	-	-	-	-	-	-
MA_10308338g0020	EB1A	ADE77132.1 unknown [Picea sitchensis]	-	-	-	-	-	GO:0003682//chromatin binding;GO:0008017//microtubule binding	-
MA_10318971g0010	--	-	-	-	-	-	-	-	-
MA_10322857g0010	--	-	-	-	-	-	-	-	-
MA_103309g0010	--	-	-	-	-	-	-	-	-
MA_103334g0010	CCT2	ACN41091.1 unknown [Picea sitchensis]	Metabolism;Metabolism;Metabolism	Global and overview maps;Lipid metabolism;Metabolism of other amino acids	ko01100//Metabolic pathways;ko00564//Glycerophospholipid metabolism;ko00440//Phosphonate and phosphinate metabolism	K00968;K00968;K00968	-	GO:0003824//catalytic activity;GO:0016779//nucleotidyltransferase activity;GO:0047348//glycerol-3-phosphate cytidylyltransferase activity	GO:0009058//biosynthetic process;GO:0009244//lipopolysaccharide core region biosynthetic process
MA_10340972g0010	--	-	-	-	-	-	-	-	-
MA_10340972g0020	--	PHT28892.1 hypothetical protein CQW23_31490 [Capsicum baccatum]	-	-	-	-	-	-	-
MA_10340972g0030	--	PHT27301.1 hypothetical protein CQW23_33099 [Capsicum baccatum]	-	-	-	-	-	-	-
MA_103411g0010	--	ABK26353.1 unknown [Picea sitchensis]	-	-	-	-	GO:0005575//cellular_component;GO:0005622//intracellular anatomical structure;GO:0005634//nucleus;GO:0005654//nucleoplasm;GO:0005730//nucleolus;GO:0005737//cytoplasm;GO:0005829//cytosol;GO:0005840//ribosome;GO:0015934//large ribosomal subunit;GO:0022625//cytosolic large ribosomal subunit;GO:0022626//cytosolic ribosome;GO:0030684//preribosome;GO:0030687//preribosome, large subunit precursor;GO:003…	GO:0003674//molecular_function;GO:0003676//nucleic acid binding;GO:0003723//RNA binding;GO:0003735//structural constituent of ribosome;GO:0005198//structural molecule activity;GO:0005488//binding;GO:0019843//rRNA binding;GO:0070180//large ribosomal subunit rRNA binding;GO:0097159//organic cyclic compound binding;GO:1901363//heterocyclic compound binding	GO:0000027//ribosomal large subunit assembly;GO:0000956//nuclear-transcribed mRNA catabolic process;GO:0002181//cytoplasmic translation;GO:0006139//nucleobase-containing compound metabolic process;GO:0006364//rRNA processing;GO:0006396//RNA processing;GO:0006401//RNA catabolic process;GO:0006402//mRNA catabolic process;GO:0006412//translation;GO:0006518//peptide metabolic process;GO:0006725//cell…
MA_10341969g0010	--	-	-	-	-	-	-	-	-
MA_10347336g0010	--	QHR88024.1 hypothetical protein Q903MT_gene2036 [Picea sitchensis]	-	-	-	-	-	-	-
MA_103558g0010	CML2	AEW07920.1 hypothetical protein 0_14601_01, partial [Pinus radiata]	Organismal Systems	Environmental adaptation	ko04626//Plant-pathogen interaction	K13448	-	GO:0003674//molecular_function;GO:0005488//binding;GO:0005509//calcium ion binding;GO:0005515//protein binding;GO:0043167//ion binding;GO:0043169//cation binding;GO:0046872//metal ion binding	-
MA_10360558g0010	--	ADE75632.1 unknown [Picea sitchensis]	-	-	-	-	GO:0005575//cellular_component;GO:0005576//extracellular region	-	GO:0007275//multicellular organism development;GO:0008150//biological_process;GO:0009653//anatomical structure morphogenesis;GO:0009791//post-embryonic development;GO:0009888//tissue development;GO:0009987//cellular process;GO:0010016//shoot system morphogenesis;GO:0010052//guard cell differentiation;GO:0010103//stomatal complex morphogenesis;GO:0010374//stomatal complex development;GO:0030154//c…
MA_10367411g0010	--	-	-	-	-	-	-	-	-
MA_10370263g0010	TPT	ABK24702.1 unknown [Picea sitchensis]	-	-	-	-	GO:0005575//cellular_component;GO:0005622//intracellular anatomical structure;GO:0005737//cytoplasm;GO:0009507//chloroplast;GO:0009526//plastid envelope;GO:0009536//plastid;GO:0009941//chloroplast envelope;GO:0016020//membrane;GO:0016021//integral component of membrane;GO:0031090//organelle membrane;GO:0031224//intrinsic component of membrane;GO:0031967//organelle envelope;GO:0031969//chloroplast…	GO:0003674//molecular_function;GO:0005215//transporter activity;GO:0005342//organic acid transmembrane transporter activity;GO:0008028//monocarboxylic acid transmembrane transporter activity;GO:0008509//anion transmembrane transporter activity;GO:0008514//organic anion transmembrane transporter activity;GO:0015075//ion transmembrane transporter activity;GO:0015120//phosphoglycerate transmembrane …	GO:0006810//transport;GO:0006811//ion transport;GO:0006820//anion transport;GO:0008150//biological_process;GO:0008643//carbohydrate transport;GO:0009314//response to radiation;GO:0009416//response to light stimulus;GO:0009628//response to abiotic stimulus;GO:0009642//response to light intensity;GO:0009643//photosynthetic acclimation;GO:0015711//organic anion transport;GO:0015713//phosphoglycerate…
MA_10375806g0010	KIC	ABK22738.1 unknown [Picea sitchensis]	-	-	-	-	-	GO:0005509//calcium ion binding;GO:0005515//protein binding	-
MA_103763g0010	ARF6	KAH9287941.1 hypothetical protein KI387_032058, partial [Taxus chinensis]	-	-	-	-	-	GO:0003677//DNA binding	-
MA_103946g0010	RR21	XP_010271366.1 PREDICTED: two-component response regulator ORR21-like isoform X1 [Nelumbo nucifera]	-	-	-	-	GO:0016020//membrane;GO:1990904//ribonucleoprotein complex	GO:0000156//phosphorelay response regulator activity;GO:0003677//DNA binding;GO:0003700//DNA-binding transcription factor activity;GO:0004673//protein histidine kinase activity;GO:0005524//ATP binding	GO:0000160//phosphorelay signal transduction system;GO:0000372//Group I intron splicing;GO:0006355//regulation of transcription, DNA-templated;GO:0006796//phosphate-containing compound metabolic process;GO:0006808//regulation of nitrogen utilization;GO:0030436//asexual sporulation;GO:0042173//regulation of sporulation resulting in formation of a cellular spore
MA_104133g0010	--	KAH9304206.1 hypothetical protein KI387_008610, partial [Taxus chinensis]	-	-	-	-	-	-	-
MA_104172g0010	APA1	ABR16259.1 unknown [Picea sitchensis]	-	-	-	-	GO:0005575//cellular_component;GO:0005622//intracellular anatomical structure;GO:0005737//cytoplasm;GO:0005773//vacuole;GO:0043226//organelle;GO:0043227//membrane-bounded organelle;GO:0043229//intracellular organelle;GO:0043231//intracellular membrane-bounded organelle	GO:0003674//molecular_function;GO:0003824//catalytic activity;GO:0004175//endopeptidase activity;GO:0004190//aspartic-type endopeptidase activity;GO:0008233//peptidase activity;GO:0016787//hydrolase activity;GO:0070001//aspartic-type peptidase activity;GO:0140096//catalytic activity, acting on a protein	GO:0006508//proteolysis;GO:0006629//lipid metabolic process;GO:0006807//nitrogen compound metabolic process;GO:0008150//biological_process;GO:0008152//metabolic process;GO:0019538//protein metabolic process;GO:0043170//macromolecule metabolic process;GO:0044238//primary metabolic process;GO:0071704//organic substance metabolic process;GO:1901564//organonitrogen compound metabolic process
MA_10425768g0010	--	-	-	-	-	-	-	-	-
MA_10425768g0020	DTX48	KAH9303494.1 hypothetical protein KI387_043856 [Taxus chinensis]	-	-	-	-	GO:0016020//membrane	GO:0015297//antiporter activity;GO:0042910//xenobiotic transmembrane transporter activity	GO:0006855//xenobiotic transmembrane transport;GO:0055085//transmembrane transport
MA_10425768g0030	DTX48	CAB4075421.1 unnamed protein product [Lactuca saligna]	-	-	-	-	GO:0016020//membrane	GO:0015297//antiporter activity;GO:0042910//xenobiotic transmembrane transporter activity	GO:0006855//xenobiotic transmembrane transport;GO:0055085//transmembrane transport
MA_10425768g0040	--	-	-	-	-	-	-	GO:0003700//DNA-binding transcription factor activity;GO:0043565//sequence-specific DNA binding	GO:0006355//regulation of transcription, DNA-templated;GO:0006914//autophagy
MA_10425867g0010	--	ABR17067.1 unknown [Picea sitchensis]	-	-	-	-	-	-	-
MA_10425867g0020	MYB52	UED89766.1 R2R3-Myb3 transcription factor [Pinus massoniana]	-	-	-	-	-	-	-
MA_10425998g0010	MED15A	KAH9317438.1 hypothetical protein KI387_019207, partial [Taxus chinensis]	-	-	-	-	-	-	-
MA_10425998g0020	--	KAH9302440.1 hypothetical protein KI387_014023 [Taxus chinensis]	-	-	-	-	-	-	-
MA_10426138g0010	PYD2	ABR16534.1 unknown [Picea sitchensis]	Metabolism;Metabolism;Metabolism;Metabolism	Global and overview maps;Metabolism of other amino acids;Nucleotide metabolism;Metabolism of cofactors and vitamins	ko01100//Metabolic pathways;ko00410//beta-Alanine metabolism;ko00240//Pyrimidine metabolism;ko00770//Pantothenate and CoA biosynthesis	K01464;K01464;K01464;K01464	GO:0005575//cellular_component;GO:0005622//intracellular anatomical structure;GO:0005737//cytoplasm	GO:0003674//molecular_function;GO:0003824//catalytic activity;GO:0004151//dihydroorotase activity;GO:0004157//dihydropyrimidinase activity;GO:0005488//binding;GO:0008270//zinc ion binding;GO:0016787//hydrolase activity;GO:0016810//hydrolase activity, acting on carbon-nitrogen (but not peptide) bonds;GO:0016812//hydrolase activity, acting on carbon-nitrogen (but not peptide) bonds, in cyclic amide…	GO:0006139//nucleobase-containing compound metabolic process;GO:0006206//pyrimidine nucleobase metabolic process;GO:0006208//pyrimidine nucleobase catabolic process;GO:0006725//cellular aromatic compound metabolic process;GO:0006807//nitrogen compound metabolic process;GO:0008150//biological_process;GO:0008152//metabolic process;GO:0009056//catabolic process;GO:0009112//nucleobase metabolic proce…
MA_10426271g0010	--	ADE75769.1 unknown [Picea sitchensis]	-	-	-	-	-	GO:0008134//transcription factor binding;GO:0042803//protein homodimerization activity;GO:0070840//dynein complex binding	-
MA_10426273g0010	At1g03900	ABK25067.1 unknown [Picea sitchensis]	-	-	-	-	GO:0016020//membrane	-	GO:0006897//endocytosis
MA_10426278g0010	bipA	KAH7843430.1 hypothetical protein Vadar_016546 [Vaccinium darrowii]	-	-	-	-	GO:0005737//cytoplasm	GO:0000166//nucleotide binding;GO:0001882//nucleoside binding;GO:0001883//purine nucleoside binding;GO:0003674//molecular_function;GO:0003743//translation initiation factor activity;GO:0003746//translation elongation factor activity;GO:0003747//translation release factor activity;GO:0003824//catalytic activity;GO:0003924//GTPase activity;GO:0004781//sulfate adenylyltransferase (ATP) activity;GO:0…	GO:0000103//sulfate assimilation;GO:0001514//selenocysteine incorporation;GO:0006412//translation;GO:0006413//translational initiation;GO:0006414//translational elongation;GO:0006415//translational termination;GO:0006950//response to stress;GO:0042254//ribosome biogenesis
MA_10426291g0010	--	-	-	-	-	-	-	-	-
MA_10426291g0020	--	-	-	-	-	-	-	-	-
MA_10426291g0030	--	ABR17653.1 unknown [Picea sitchensis]	-	-	-	-	-	-	-
MA_10426482g0010	ABCG28	KAH9327589.1 hypothetical protein KI387_007767, partial [Taxus chinensis]	-	-	-	-	GO:0005575//cellular_component;GO:0005887//integral component of plasma membrane;GO:0009380//excinuclease repair complex;GO:0009898//cytoplasmic side of plasma membrane;GO:0016021//integral component of membrane;GO:0043190//ATP-binding cassette (ABC) transporter complex;GO:0055051//ATP-binding cassette (ABC) transporter complex, integrated substrate binding;GO:0055052//ATP-binding cassette (ABC) …	GO:0003924//GTPase activity;GO:0004386//helicase activity;GO:0005260//intracellularly ATP-gated chloride channel activity;GO:0005319//lipid transporter activity;GO:0005524//ATP binding;GO:0005525//GTP binding;GO:0009381//excinuclease ABC activity;GO:0015220//choline transmembrane transporter activity;GO:0015221//lipopolysaccharide transmembrane transporter activity;GO:0015412//ABC-type molybdate …	GO:0000910//cytokinesis;GO:0006289//nucleotide-excision repair;GO:0006810//transport;GO:0006817//phosphate ion transport;GO:0006824//cobalt ion transport;GO:0006855//xenobiotic transmembrane transport;GO:0006869//lipid transport;GO:0007601//visual perception;GO:0008150//biological_process;GO:0008272//sulfate transport;GO:0015675//nickel cation transport;GO:0015689//molybdate ion transport;GO:0015…
MA_10426643g0010	CSN8	ABK23353.1 unknown [Picea sitchensis]	-	-	-	-	GO:0005575//cellular_component;GO:0005622//intracellular anatomical structure;GO:0005634//nucleus;GO:0005654//nucleoplasm;GO:0005737//cytoplasm;GO:0005829//cytosol;GO:0008180//COP9 signalosome;GO:0031974//membrane-enclosed lumen;GO:0031981//nuclear lumen;GO:0032991//protein-containing complex;GO:0043226//organelle;GO:0043227//membrane-bounded organelle;GO:0043229//intracellular organelle;GO:00432…	GO:0003674//molecular_function;GO:0003824//catalytic activity;GO:0004175//endopeptidase activity;GO:0004222//metalloendopeptidase activity;GO:0008233//peptidase activity;GO:0008237//metallopeptidase activity;GO:0016787//hydrolase activity;GO:0140096//catalytic activity, acting on a protein	GO:0000003//reproduction;GO:0000338//protein deneddylation;GO:0000715//nucleotide-excision repair, DNA damage recognition;GO:0001101//response to acid chemical;GO:0001654//eye development;GO:0001745//compound eye morphogenesis;GO:0001932//regulation of protein phosphorylation;GO:0001934//positive regulation of protein phosphorylation;GO:0002009//morphogenesis of an epithelium;GO:0002165//instar l…
MA_10426673g0010	--	ABK23120.1 unknown [Picea sitchensis]	-	-	-	-	-	-	-
MA_10426721g0010	--	XP_010938511.1 uncharacterized protein LOC105057565 isoform X2 [Elaeis guineensis]	-	-	-	-	-	-	-
MA_10426733g0010	--	KAH7291049.1 hypothetical protein KP509_30G074600 [Ceratopteris richardii]	-	-	-	-	-	-	-
MA_10426733g0020	--	KAH7291047.1 hypothetical protein KP509_30G074600 [Ceratopteris richardii]	-	-	-	-	-	GO:0005515//protein binding	-
MA_10426966g0010	--	KAH9315294.1 hypothetical protein KI387_023921, partial [Taxus chinensis]	Genetic Information Processing	Translation	ko03015//mRNA surveillance pathway	K14409	-	-	-
MA_10427079g0010	KCS4	PIA25449.1 hypothetical protein AQUCO_11400014v1 [Aquilegia coerulea]	Metabolism;Metabolism;Organismal Systems;Metabolism	Global and overview maps;Global and overview maps;Environmental adaptation;Lipid metabolism	ko01100//Metabolic pathways;ko01110//Biosynthesis of secondary metabolites;ko04626//Plant-pathogen interaction;ko00062//Fatty acid elongation	K15397;K15397;K15397;K15397	GO:0016020//membrane	GO:0004315//3-oxoacyl-[acyl-carrier-protein] synthase activity;GO:0016747//acyltransferase activity, transferring groups other than amino-acyl groups	GO:0006633//fatty acid biosynthetic process
MA_10427079g0020	NPF8.3	AQX43135.1 NPF family transporter [Pinus pinaster]	-	-	-	-	GO:0016020//membrane	GO:0022857//transmembrane transporter activity	GO:0055085//transmembrane transport
MA_10427079g0030	NPF8.3	AQX43135.1 NPF family transporter [Pinus pinaster]	-	-	-	-	GO:0016020//membrane	GO:0015333//peptide:proton symporter activity;GO:0022857//transmembrane transporter activity	GO:0015833//peptide transport;GO:0055085//transmembrane transport
MA_10427079g0040	--	-	-	-	-	-	-	-	-
MA_10427079g0050	--	-	-	-	-	-	-	-	-
MA_10427098g0010	RPL36AA	ABR16131.1 unknown [Picea sitchensis]	Genetic Information Processing	Translation	ko03010//Ribosome	K02929	GO:0005840//ribosome	GO:0003735//structural constituent of ribosome	GO:0006412//translation
MA_10427171g0010	--	-	-	-	-	-	-	-	-
MA_10427187g0010	AGPS1	XP_002994500.2 glucose-1-phosphate adenylyltransferase large subunit 1 isoform X2 [Selaginella moellendorffii]	Metabolism;Metabolism;Metabolism;Metabolism	Global and overview maps;Global and overview maps;Carbohydrate metabolism;Carbohydrate metabolism	ko01100//Metabolic pathways;ko01110//Biosynthesis of secondary metabolites;ko00500//Starch and sucrose metabolism;ko00520//Amino sugar and nucleotide sugar metabolism	K00975;K00975;K00975;K00975	-	GO:0008878//glucose-1-phosphate adenylyltransferase activity;GO:0008879//glucose-1-phosphate thymidylyltransferase activity;GO:0016779//nucleotidyltransferase activity	GO:0000271//polysaccharide biosynthetic process;GO:0005978//glycogen biosynthetic process;GO:0009058//biosynthetic process
MA_10427227g0010	--	-	-	-	-	-	-	-	-
MA_10427227g0020	--	KUM46232.1 hypothetical protein ABT39_MTgene1738 [Picea glauca]	-	-	-	-	-	-	-
MA_10427227g0030	YMF19	QJH91963.1 ATP synthase F0 subunit 8 [Picea abies]	Metabolism;Metabolism;Metabolism	Global and overview maps;Energy metabolism;Energy metabolism	ko01100//Metabolic pathways;ko00190//Oxidative phosphorylation;ko00195//Photosynthesis	K02109;K02109;K02109	GO:0005739//mitochondrion;GO:0016021//integral component of membrane	-	-
MA_10427227g0040	--	-	-	-	-	-	-	-	-
MA_10427227g0050	--	KAH9329209.1 hypothetical protein KI387_001317, partial [Taxus chinensis]	-	-	-	-	GO:0005575//cellular_component;GO:0005622//intracellular anatomical structure;GO:0005634//nucleus;GO:0005654//nucleoplasm;GO:0005694//chromosome;GO:0016363//nuclear matrix;GO:0031974//membrane-enclosed lumen;GO:0031981//nuclear lumen;GO:0032991//protein-containing complex;GO:0034399//nuclear periphery;GO:0034708//methyltransferase complex;GO:0035097//histone methyltransferase complex;GO:0043226//…	-	GO:0000018//regulation of DNA recombination;GO:0000414//regulation of histone H3-K36 methylation;GO:0000416//positive regulation of histone H3-K36 methylation;GO:0001568//blood vessel development;GO:0001570//vasculogenesis;GO:0001667//ameboidal-type cell migration;GO:0001944//vasculature development;GO:0002637//regulation of immunoglobulin production;GO:0002639//positive regulation of immunoglobu…
MA_10427521g0010	--	-	-	-	-	-	-	-	-
MA_10427546g0010	ABC1	KAH7516902.1 hypothetical protein FEM48_Zijuj09G0004300 [Ziziphus jujuba var. spinosa] [Ziziphus jujuba]	-	-	-	-	GO:0005575//cellular_component;GO:0005622//intracellular anatomical structure;GO:0005737//cytoplasm;GO:0005739//mitochondrion;GO:0005740//mitochondrial envelope;GO:0005743//mitochondrial inner membrane;GO:0016020//membrane;GO:0019866//organelle inner membrane;GO:0031090//organelle membrane;GO:0031966//mitochondrial membrane;GO:0031967//organelle envelope;GO:0031975//envelope;GO:0043226//organelle…	GO:0000166//nucleotide binding;GO:0003674//molecular_function;GO:0003824//catalytic activity;GO:0004549//tRNA-specific ribonuclease activity;GO:0004654//polyribonucleotide nucleotidyltransferase activity;GO:0005215//transporter activity;GO:0005488//binding;GO:0005524//ATP binding;GO:0016709//oxidoreductase activity, acting on paired donors, with incorporation or reduction of molecular oxygen, NAD…	GO:0006402//mRNA catabolic process;GO:0006725//cellular aromatic compound metabolic process;GO:0006743//ubiquinone metabolic process;GO:0006744//ubiquinone biosynthetic process;GO:0006778//porphyrin-containing compound metabolic process;GO:0006787//porphyrin-containing compound catabolic process;GO:0006807//nitrogen compound metabolic process;GO:0008033//tRNA processing;GO:0008150//biological_pro…
MA_10427604g0010	STC	ABK24644.1 unknown [Picea sitchensis]	-	-	-	-	GO:0005887//integral component of plasma membrane;GO:0009295//nucleoid;GO:0016021//integral component of membrane	GO:0003677//DNA binding;GO:0003824//catalytic activity;GO:0005524//ATP binding;GO:0010181//FMN binding;GO:0022857//transmembrane transporter activity;GO:0051119//sugar transmembrane transporter activity	GO:0007059//chromosome segregation;GO:0008150//biological_process;GO:0008643//carbohydrate transport;GO:0030261//chromosome condensation;GO:0055085//transmembrane transport
MA_10427604g0020	--	-	-	-	-	-	-	-	-
MA_10427624g0010	DDB_G0269284	KAG0484941.1 hypothetical protein HPP92_009020 [Vanilla planifolia]	-	-	-	-	GO:0005575//cellular_component;GO:0005622//intracellular anatomical structure;GO:0005634//nucleus;GO:0005737//cytoplasm;GO:0043226//organelle;GO:0043227//membrane-bounded organelle;GO:0043229//intracellular organelle;GO:0043231//intracellular membrane-bounded organelle	GO:0003674//molecular_function;GO:0003676//nucleic acid binding;GO:0003682//chromatin binding;GO:0003723//RNA binding;GO:0003729//mRNA binding;GO:0005488//binding;GO:0017069//snRNA binding;GO:0019843//rRNA binding;GO:0030515//snoRNA binding;GO:0097159//organic cyclic compound binding;GO:1901363//heterocyclic compound binding	GO:0000375//RNA splicing, via transesterification reactions;GO:0000377//RNA splicing, via transesterification reactions with bulged adenosine as nucleophile;GO:0000398//mRNA splicing, via spliceosome;GO:0006139//nucleobase-containing compound metabolic process;GO:0006323//DNA packaging;GO:0006355//regulation of transcription, DNA-templated;GO:0006396//RNA processing;GO:0006397//mRNA processing;GO…
MA_10427719g0010	ANS	ABK23283.1 unknown [Picea sitchensis]	-	-	-	-	-	GO:0016491//oxidoreductase activity	-
MA_10427773g0010	PED1	ADE77908.1 unknown [Picea sitchensis]	Metabolism;Metabolism;Metabolism;Cellular Processes;Metabolism;Metabolism;Metabolism;Metabolism	Global and overview maps;Global and overview maps;Global and overview maps;Transport and catabolism;Lipid metabolism;Lipid metabolism;Amino acid metabolism;Lipid metabolism	ko01100//Metabolic pathways;ko01110//Biosynthesis of secondary metabolites;ko01212//Fatty acid metabolism;ko04146//Peroxisome;ko00071//Fatty acid degradation;ko00592//alpha-Linolenic acid metabolism;ko00280//Valine, leucine and isoleucine degradation;ko01040//Biosynthesis of unsaturated fatty acids	K07513;K07513;K07513;K07513;K07513;K07513;K07513;K07513	-	GO:0003985//acetyl-CoA C-acetyltransferase activity;GO:0003988//acetyl-CoA C-acyltransferase activity;GO:0016747//acyltransferase activity, transferring groups other than amino-acyl groups	GO:0006631//fatty acid metabolic process;GO:0006633//fatty acid biosynthetic process;GO:0009062//fatty acid catabolic process
MA_10427810g0010	TOGT1	ABR18046.1 unknown [Picea sitchensis]	-	-	-	-	-	GO:0008194//UDP-glycosyltransferase activity;GO:0016758//hexosyltransferase activity	GO:0005975//carbohydrate metabolic process;GO:0030259//lipid glycosylation
MA_10427810g0020	--	-	-	-	-	-	-	-	-
MA_10427810g0030	--	-	-	-	-	-	-	-	-
MA_10427810g0040	--	ABR18361.1 unknown [Picea sitchensis]	-	-	-	-	-	-	-
MA_10427839g0010	--	KAH9320641.1 hypothetical protein KI387_015280, partial [Taxus chinensis]	-	-	-	-	-	-	-
MA_10427871g0010	MLH1	KAH9322096.1 hypothetical protein KI387_016735, partial [Taxus chinensis]	Genetic Information Processing	Replication and repair	ko03430//Mismatch repair	K08734	GO:0009330//DNA topoisomerase type II (double strand cut, ATP-hydrolyzing) complex	GO:0000155//phosphorelay sensor kinase activity;GO:0003918//DNA topoisomerase type II (double strand cut, ATP-hydrolyzing) activity;GO:0005524//ATP binding;GO:0016887//ATP hydrolysis activity;GO:0030983//mismatched DNA binding	GO:0000160//phosphorelay signal transduction system;GO:0006265//DNA topological change;GO:0006298//mismatch repair;GO:0006796//phosphate-containing compound metabolic process;GO:0006817//phosphate ion transport
MA_10427896g0010	--	-	-	-	-	-	-	-	-
MA_10427896g0020	SRP19	ABR17831.1 unknown [Picea sitchensis]	Genetic Information Processing	Folding, sorting and degradation	ko03060//Protein export	K03105	GO:0005575//cellular_component;GO:0005622//intracellular anatomical structure;GO:0005634//nucleus;GO:0005730//nucleolus;GO:0005737//cytoplasm;GO:0005786//signal recognition particle, endoplasmic reticulum targeting;GO:0005829//cytosol;GO:0031974//membrane-enclosed lumen;GO:0031981//nuclear lumen;GO:0032991//protein-containing complex;GO:0043226//organelle;GO:0043227//membrane-bounded organelle;GO…	GO:0003674//molecular_function;GO:0003676//nucleic acid binding;GO:0003723//RNA binding;GO:0005488//binding;GO:0008312//7S RNA binding;GO:0043021//ribonucleoprotein complex binding;GO:0043022//ribosome binding;GO:0044877//protein-containing complex binding;GO:0097159//organic cyclic compound binding;GO:1901363//heterocyclic compound binding	GO:0006605//protein targeting;GO:0006612//protein targeting to membrane;GO:0006613//cotranslational protein targeting to membrane;GO:0006614//SRP-dependent cotranslational protein targeting to membrane;GO:0006616//SRP-dependent cotranslational protein targeting to membrane, translocation;GO:0006617//SRP-dependent cotranslational protein targeting to membrane, signal sequence recognition;GO:000681…
MA_10427950g0010	HHT1	AJP06256.1 CHAT6 [Pinus tabuliformis]	Metabolism	Lipid metabolism	ko00073//Cutin, suberine and wax biosynthesis	K15400	-	GO:0016747//acyltransferase activity, transferring groups other than amino-acyl groups	-
MA_10428113g0010	CYSK	KAH7424273.1 hypothetical protein KP509_11G000400 [Ceratopteris richardii]	Metabolism;Metabolism;Metabolism;Metabolism;Metabolism;Metabolism	Global and overview maps;Global and overview maps;Global and overview maps;Global and overview maps;Amino acid metabolism;Energy metabolism	ko01100//Metabolic pathways;ko01110//Biosynthesis of secondary metabolites;ko01230//Biosynthesis of amino acids;ko01200//Carbon metabolism;ko00270//Cysteine and methionine metabolism;ko00920//Sulfur metabolism	K01738;K01738;K01738;K01738;K01738;K01738	-	GO:0004122//cystathionine beta-synthase activity;GO:0004124//cysteine synthase activity;GO:0030170//pyridoxal phosphate binding	GO:0006535//cysteine biosynthetic process from serine;GO:0009058//biosynthetic process;GO:0019344//cysteine biosynthetic process
MA_10428134g0010	LPXB	KAH9313644.1 hypothetical protein KI387_022271, partial [Taxus chinensis]	Metabolism	Global and overview maps	ko01100//Metabolic pathways	K00748	GO:0005575//cellular_component;GO:0005622//intracellular anatomical structure;GO:0005737//cytoplasm;GO:0005739//mitochondrion;GO:0005829//cytosol;GO:0043226//organelle;GO:0043227//membrane-bounded organelle;GO:0043229//intracellular organelle;GO:0043231//intracellular membrane-bounded organelle	GO:0003674//molecular_function;GO:0003824//catalytic activity;GO:0005488//binding;GO:0005543//phospholipid binding;GO:0008194//UDP-glycosyltransferase activity;GO:0008289//lipid binding;GO:0008915//lipid-A-disaccharide synthase activity;GO:0016740//transferase activity;GO:0016757//glycosyltransferase activity;GO:0016758//hexosyltransferase activity;GO:0043167//ion binding;GO:0043168//anion binding	GO:0005975//carbohydrate metabolic process;GO:0006040//amino sugar metabolic process;GO:0006629//lipid metabolic process;GO:0006643//membrane lipid metabolic process;GO:0006644//phospholipid metabolic process;GO:0006664//glycolipid metabolic process;GO:0006793//phosphorus metabolic process;GO:0006796//phosphate-containing compound metabolic process;GO:0008150//biological_process;GO:0008152//metab…
MA_10428171g0010	--	KAG1330980.1 hypothetical protein COCNU_02G009480 [Cocos nucifera]	-	-	-	-	-	-	-
MA_10428226g0010	SUVR5	KAH9327214.1 hypothetical protein KI387_007392, partial [Taxus chinensis]	-	-	-	-	GO:0005575//cellular_component;GO:0005622//intracellular anatomical structure;GO:0005634//nucleus;GO:0005694//chromosome;GO:0043226//organelle;GO:0043227//membrane-bounded organelle;GO:0043228//non-membrane-bounded organelle;GO:0043229//intracellular organelle;GO:0043231//intracellular membrane-bounded organelle;GO:0043232//intracellular non-membrane-bounded organelle	GO:0003674//molecular_function;GO:0003676//nucleic acid binding;GO:0003677//DNA binding;GO:0003700//DNA-binding transcription factor activity;GO:0003824//catalytic activity;GO:0005488//binding;GO:0005515//protein binding;GO:0008168//methyltransferase activity;GO:0008170//N-methyltransferase activity;GO:0008270//zinc ion binding;GO:0008276//protein methyltransferase activity;GO:0008757//S-adenosyl…	GO:0006325//chromatin organization;GO:0006338//chromatin remodeling;GO:0006355//regulation of transcription, DNA-templated;GO:0006464//cellular protein modification process;GO:0006479//protein methylation;GO:0006807//nitrogen compound metabolic process;GO:0006996//organelle organization;GO:0008150//biological_process;GO:0008152//metabolic process;GO:0008213//protein alkylation;GO:0009889//regulat…
MA_10428354g0010	TMN12	OMO89107.1 Nonaspanin (TM9SF) [Corchorus capsularis]	-	-	-	-	GO:0000139//Golgi membrane;GO:0005575//cellular_component;GO:0005622//intracellular anatomical structure;GO:0005737//cytoplasm;GO:0005768//endosome;GO:0005769//early endosome;GO:0005773//vacuole;GO:0005774//vacuolar membrane;GO:0005794//Golgi apparatus;GO:0005802//trans-Golgi network;GO:0005911//cell-cell junction;GO:0009506//plasmodesma;GO:0010008//endosome membrane;GO:0012505//endomembrane syst…	-	GO:0001666//response to hypoxia;GO:0006810//transport;GO:0006873//cellular ion homeostasis;GO:0006885//regulation of pH;GO:0006897//endocytosis;GO:0006909//phagocytosis;GO:0006950//response to stress;GO:0007155//cell adhesion;GO:0008150//biological_process;GO:0009628//response to abiotic stimulus;GO:0009987//cellular process;GO:0016043//cellular component organization;GO:0016192//vesicle-mediated…
MA_10428357g0010	--	-	-	-	-	-	-	-	-
MA_10428577g0010	--	ABK22616.1 unknown [Picea sitchensis]	-	-	-	-	GO:0005575//cellular_component;GO:0005622//intracellular anatomical structure;GO:0005634//nucleus;GO:0032991//protein-containing complex;GO:0043226//organelle;GO:0043227//membrane-bounded organelle;GO:0043229//intracellular organelle;GO:0043231//intracellular membrane-bounded organelle	GO:0003674//molecular_function;GO:0005488//binding;GO:0005515//protein binding;GO:0008270//zinc ion binding;GO:0042802//identical protein binding;GO:0042803//protein homodimerization activity;GO:0043167//ion binding;GO:0043169//cation binding;GO:0046872//metal ion binding;GO:0046914//transition metal ion binding;GO:0046983//protein dimerization activity	GO:0001101//response to acid chemical;GO:0006950//response to stress;GO:0008150//biological_process;GO:0009414//response to water deprivation;GO:0009415//response to water;GO:0009628//response to abiotic stimulus;GO:0010035//response to inorganic substance;GO:0042221//response to chemical;GO:0050896//response to stimulus;GO:1901700//response to oxygen-containing compound
MA_10428787g0010	--	-	-	-	-	-	-	-	-
MA_10428854g0010	--	KAH9325545.1 hypothetical protein KI387_005723, partial [Taxus chinensis]	-	-	-	-	-	GO:0035091//phosphatidylinositol binding	-
MA_10428900g0010	TOP3B	KAH9290614.1 hypothetical protein KI387_034731, partial [Taxus chinensis]	Genetic Information Processing	Replication and repair	ko03440//Homologous recombination	K03165	GO:0005737//cytoplasm	GO:0003677//DNA binding;GO:0003678//DNA helicase activity;GO:0003916//DNA topoisomerase activity;GO:0003917//DNA topoisomerase type I (single strand cut, ATP-independent) activity	GO:0006260//DNA replication;GO:0006265//DNA topological change
MA_10428979g0010	--	KAH9306643.1 hypothetical protein KI387_011047, partial [Taxus chinensis]	-	-	-	-	-	GO:0003674//molecular_function;GO:0070205//2-succinyl-6-hydroxy-2,4-cyclohexadiene-1-carboxylate synthase activity	GO:0009234//menaquinone biosynthetic process;GO:0015979//photosynthesis
MA_10428981g0010	EEF1AKMT2	ABK24178.1 unknown [Picea sitchensis]	-	-	-	-	GO:0005737//cytoplasm	GO:0008168//methyltransferase activity;GO:0008171//O-methyltransferase activity;GO:0008689//3-demethylubiquinone-9 3-O-methyltransferase activity;GO:0008757//S-adenosylmethionine-dependent methyltransferase activity;GO:0046406//magnesium protoporphyrin IX methyltransferase activity	GO:0006412//translation;GO:0006744//ubiquinone biosynthetic process;GO:0009102//biotin biosynthetic process;GO:0015995//chlorophyll biosynthetic process;GO:0018364//peptidyl-glutamine methylation;GO:0046690//response to tellurium ion
MA_10428981g0020	--	-	-	-	-	-	-	-	-
MA_10428981g0030	--	-	-	-	-	-	-	-	-
MA_10428989g0010	Mcat	ABR16283.1 unknown [Picea sitchensis]	Metabolism;Metabolism;Metabolism;Metabolism	Global and overview maps;Global and overview maps;Global and overview maps;Lipid metabolism	ko01100//Metabolic pathways;ko01110//Biosynthesis of secondary metabolites;ko01212//Fatty acid metabolism;ko00061//Fatty acid biosynthesis	K00645;K00645;K00645;K00645	-	GO:0004314//[acyl-carrier-protein] S-malonyltransferase activity	GO:0006633//fatty acid biosynthetic process
MA_10429001g0010	uvrD	KAH6558750.1 hypothetical protein KP509_1Z047600 [Ceratopteris richardii]	-	-	-	-	GO:0009338//exodeoxyribonuclease V complex	GO:0005524//ATP binding;GO:0008854//exodeoxyribonuclease V activity;GO:0016787//hydrolase activity;GO:0016818//hydrolase activity, acting on acid anhydrides, in phosphorus-containing anhydrides	GO:0000724//double-strand break repair via homologous recombination;GO:0006268//DNA unwinding involved in DNA replication;GO:0006281//DNA repair;GO:0006310//DNA recombination
MA_10429007g0010	--	-	-	-	-	-	-	-	-
MA_10429181g0010	--	-	-	-	-	-	-	-	-
MA_10429205g0010	--	ABK25542.1 unknown [Picea sitchensis]	-	-	-	-	-	-	-
MA_10429237g0010	PIGA	XP_024949337.1 phosphatidylinositol N-acetylglucosaminyltransferase subunit A isoform X1 [Citrus sinensis]	Metabolism;Metabolism	Global and overview maps;Glycan biosynthesis and metabolism	ko01100//Metabolic pathways;ko00563//Glycosylphosphatidylinositol (GPI)-anchor biosynthesis	K03857;K03857	GO:0000506//glycosylphosphatidylinositol-N-acetylglucosaminyltransferase (GPI-GnT) complex;GO:0005575//cellular_component;GO:0005622//intracellular anatomical structure;GO:0005737//cytoplasm;GO:0005783//endoplasmic reticulum;GO:0005789//endoplasmic reticulum membrane;GO:0005829//cytosol;GO:0012505//endomembrane system;GO:0016020//membrane;GO:0016021//integral component of membrane;GO:0030176//int…	GO:0003674//molecular_function;GO:0003824//catalytic activity;GO:0004373//glycogen (starch) synthase activity;GO:0008194//UDP-glycosyltransferase activity;GO:0008375//acetylglucosaminyltransferase activity;GO:0009011//starch synthase activity;GO:0016740//transferase activity;GO:0016757//glycosyltransferase activity;GO:0016758//hexosyltransferase activity;GO:0017176//phosphatidylinositol N-acetylg…	GO:0000003//reproduction;GO:0000902//cell morphogenesis;GO:0000904//cell morphogenesis involved in differentiation;GO:0003006//developmental process involved in reproduction;GO:0005978//glycogen biosynthetic process;GO:0006464//cellular protein modification process;GO:0006497//protein lipidation;GO:0006505//GPI anchor metabolic process;GO:0006506//GPI anchor biosynthetic process;GO:0006629//lipid…
MA_10429306g0010	--	KAH9308738.1 hypothetical protein KI387_036649 [Taxus chinensis]	-	-	-	-	GO:0000785//chromatin;GO:0000786//nucleosome;GO:0005575//cellular_component;GO:0005622//intracellular anatomical structure;GO:0005634//nucleus;GO:0005654//nucleoplasm;GO:0005694//chromosome;GO:0031974//membrane-enclosed lumen;GO:0031981//nuclear lumen;GO:0032991//protein-containing complex;GO:0032993//protein-DNA complex;GO:0043226//organelle;GO:0043227//membrane-bounded organelle;GO:0043228//non…	GO:0000166//nucleotide binding;GO:0003674//molecular_function;GO:0003676//nucleic acid binding;GO:0003677//DNA binding;GO:0003824//catalytic activity;GO:0004386//helicase activity;GO:0004842//ubiquitin-protein transferase activity;GO:0005488//binding;GO:0005515//protein binding;GO:0005524//ATP binding;GO:0016462//pyrophosphatase activity;GO:0016740//transferase activity;GO:0016787//hydrolase acti…	GO:0000209//protein polyubiquitination;GO:0006139//nucleobase-containing compound metabolic process;GO:0006259//DNA metabolic process;GO:0006281//DNA repair;GO:0006323//DNA packaging;GO:0006325//chromatin organization;GO:0006333//chromatin assembly or disassembly;GO:0006334//nucleosome assembly;GO:0006464//cellular protein modification process;GO:0006725//cellular aromatic compound metabolic proc…
MA_10429356g0010	--	XP_006838123.1 uncharacterized protein LOC18428760 [Amborella trichopoda]	-	-	-	-	GO:0005575//cellular_component;GO:0005622//intracellular anatomical structure;GO:0005634//nucleus;GO:0043226//organelle;GO:0043227//membrane-bounded organelle;GO:0043229//intracellular organelle;GO:0043231//intracellular membrane-bounded organelle	GO:0003674//molecular_function;GO:0003824//catalytic activity;GO:0004842//ubiquitin-protein transferase activity;GO:0005515//protein binding;GO:0016740//transferase activity;GO:0019787//ubiquitin-like protein transferase activity;GO:0140096//catalytic activity, acting on a protein	GO:0006464//cellular protein modification process;GO:0006807//nitrogen compound metabolic process;GO:0008150//biological_process;GO:0008152//metabolic process;GO:0009987//cellular process;GO:0016567//protein ubiquitination;GO:0019538//protein metabolic process;GO:0032446//protein modification by small protein conjugation;GO:0036211//protein modification process;GO:0043170//macromolecule metabolic…
MA_10429365g0010	CSLC5	KAH9304307.1 hypothetical protein KI387_008711, partial [Taxus chinensis]	-	-	-	-	-	GO:0008375//acetylglucosaminyltransferase activity;GO:0016757//glycosyltransferase activity	GO:0009877//nodulation;GO:0042710//biofilm formation
MA_10429495g0010	--	KAH9302932.1 hypothetical protein KI387_014515, partial [Taxus chinensis]	-	-	-	-	GO:0000123//histone acetyltransferase complex;GO:0000228//nuclear chromosome;GO:0000785//chromatin;GO:0005575//cellular_component;GO:0005622//intracellular anatomical structure;GO:0005634//nucleus;GO:0005654//nucleoplasm;GO:0005694//chromosome;GO:0005730//nucleolus;GO:0005737//cytoplasm;GO:0005783//endoplasmic reticulum;GO:0005844//polysome;GO:0012505//endomembrane system;GO:0030425//dendrite;GO:…	GO:0002151//G-quadruplex RNA binding;GO:0003674//molecular_function;GO:0003676//nucleic acid binding;GO:0003723//RNA binding;GO:0003727//single-stranded RNA binding;GO:0003824//catalytic activity;GO:0004402//histone acetyltransferase activity;GO:0004857//enzyme inhibitor activity;GO:0005488//binding;GO:0005515//protein binding;GO:0008080//N-acetyltransferase activity;GO:0008187//poly-pyrimidine t…	GO:0006139//nucleobase-containing compound metabolic process;GO:0006259//DNA metabolic process;GO:0006281//DNA repair;GO:0006310//DNA recombination;GO:0006325//chromatin organization;GO:0006351//transcription, DNA-templated;GO:0006355//regulation of transcription, DNA-templated;GO:0006464//cellular protein modification process;GO:0006473//protein acetylation;GO:0006475//internal protein amino aci…
MA_10429530g0010	--	ABK26920.1 unknown [Picea sitchensis]	-	-	-	-	-	-	-
MA_10429544g0010	CYCL	ABK21998.1 unknown [Picea sitchensis]	Metabolism;Metabolism	Global and overview maps;Energy metabolism	ko01100//Metabolic pathways;ko00190//Oxidative phosphorylation	K00413;K00413	GO:0005575//cellular_component;GO:0005622//intracellular anatomical structure;GO:0005737//cytoplasm;GO:0005739//mitochondrion;GO:0005740//mitochondrial envelope;GO:0005743//mitochondrial inner membrane;GO:0016020//membrane;GO:0016021//integral component of membrane;GO:0019866//organelle inner membrane;GO:0031090//organelle membrane;GO:0031224//intrinsic component of membrane;GO:0031966//mitochond…	GO:0003674//molecular_function;GO:0003824//catalytic activity;GO:0004129//cytochrome-c oxidase activity;GO:0005488//binding;GO:0009055//electron transfer activity;GO:0016491//oxidoreductase activity;GO:0020037//heme binding;GO:0043167//ion binding;GO:0043169//cation binding;GO:0046872//metal ion binding;GO:0046906//tetrapyrrole binding;GO:0097159//organic cyclic compound binding;GO:1901363//heter…	GO:0006091//generation of precursor metabolites and energy;GO:0008150//biological_process;GO:0008152//metabolic process;GO:0009987//cellular process;GO:0022900//electron transport chain;GO:0044237//cellular metabolic process
MA_10429544g0020	--	-	-	-	-	-	-	-	-
MA_10429544g0030	CYCL	ABK25208.1 unknown [Picea sitchensis]	Metabolism;Metabolism	Global and overview maps;Energy metabolism	ko01100//Metabolic pathways;ko00190//Oxidative phosphorylation	K00413;K00413	GO:0005575//cellular_component;GO:0005622//intracellular anatomical structure;GO:0005737//cytoplasm;GO:0005739//mitochondrion;GO:0005740//mitochondrial envelope;GO:0005743//mitochondrial inner membrane;GO:0009523//photosystem II;GO:0009538//photosystem I reaction center;GO:0009654//photosystem II oxygen evolving complex;GO:0016020//membrane;GO:0016021//integral component of membrane;GO:0019866//o…	GO:0003674//molecular_function;GO:0003824//catalytic activity;GO:0005488//binding;GO:0009055//electron transfer activity;GO:0010242//oxygen evolving activity;GO:0016491//oxidoreductase activity;GO:0020037//heme binding;GO:0043167//ion binding;GO:0043169//cation binding;GO:0046872//metal ion binding;GO:0046906//tetrapyrrole binding;GO:0097159//organic cyclic compound binding;GO:1901363//heterocycl…	GO:0006091//generation of precursor metabolites and energy;GO:0008150//biological_process;GO:0008152//metabolic process;GO:0009987//cellular process;GO:0022900//electron transport chain;GO:0044237//cellular metabolic process
MA_10429667g0010	SMC1	KAH9288971.1 hypothetical protein KI387_033088, partial [Taxus chinensis]	-	-	-	-	GO:0005694//chromosome;GO:0009898//cytoplasmic side of plasma membrane	GO:0005515//protein binding;GO:0005524//ATP binding;GO:0016887//ATP hydrolysis activity;GO:0042626//ATPase-coupled transmembrane transporter activity	GO:0006810//transport;GO:0007059//chromosome segregation;GO:0030261//chromosome condensation;GO:0051276//chromosome organization
MA_10429741g0010	der	KAG0564024.1 hypothetical protein KC19_8G076800 [Ceratodon purpureus]	-	-	-	-	GO:0005737//cytoplasm	GO:0003924//GTPase activity;GO:0005524//ATP binding;GO:0005525//GTP binding;GO:0019843//rRNA binding;GO:0043022//ribosome binding;GO:0051539//4 iron, 4 sulfur cluster binding	GO:0006400//tRNA modification;GO:0008150//biological_process;GO:0042254//ribosome biogenesis
MA_10429791g0010	FAB1B	KAH9314030.1 hypothetical protein KI387_022657, partial [Taxus chinensis]	Metabolism;Cellular Processes;Metabolism;Environmental Information Processing	Global and overview maps;Transport and catabolism;Carbohydrate metabolism;Signal transduction	ko01100//Metabolic pathways;ko04145//Phagosome;ko00562//Inositol phosphate metabolism;ko04070//Phosphatidylinositol signaling system	K00921;K00921;K00921;K00921	-	GO:0005524//ATP binding;GO:0016307//phosphatidylinositol phosphate kinase activity;GO:0016887//ATP hydrolysis activity;GO:0046872//metal ion binding	GO:0046488//phosphatidylinositol metabolic process
MA_10429821g0010	TL17	ABK23895.1 unknown [Picea sitchensis]	-	-	-	-	GO:0005575//cellular_component;GO:0005622//intracellular anatomical structure;GO:0005737//cytoplasm;GO:0009507//chloroplast;GO:0009534//chloroplast thylakoid;GO:0009536//plastid;GO:0009543//chloroplast thylakoid lumen;GO:0009579//thylakoid;GO:0031976//plastid thylakoid;GO:0031977//thylakoid lumen;GO:0031978//plastid thylakoid lumen;GO:0031984//organelle subcompartment;GO:0043226//organelle;GO:004…	GO:0008686//3,4-dihydroxy-2-butanone-4-phosphate synthase activity	GO:0009231//riboflavin biosynthetic process
MA_10429854g0010	--	KAH9321108.1 hypothetical protein KI387_015747, partial [Taxus chinensis]	-	-	-	-	GO:0000109//nucleotide-excision repair complex;GO:0000113//nucleotide-excision repair factor 4 complex;GO:0000151//ubiquitin ligase complex;GO:0005575//cellular_component;GO:0005622//intracellular anatomical structure;GO:0005634//nucleus;GO:0031461//cullin-RING ubiquitin ligase complex;GO:0031463//Cul3-RING ubiquitin ligase complex;GO:0032991//protein-containing complex;GO:0043226//organelle;GO:0…	GO:0005515//protein binding	GO:0000715//nucleotide-excision repair, DNA damage recognition;GO:0006139//nucleobase-containing compound metabolic process;GO:0006259//DNA metabolic process;GO:0006281//DNA repair;GO:0006289//nucleotide-excision repair;GO:0006725//cellular aromatic compound metabolic process;GO:0006807//nitrogen compound metabolic process;GO:0006950//response to stress;GO:0006974//cellular response to DNA damage…
MA_10430109g0010	--	-	-	-	-	-	GO:0005737//cytoplasm;GO:0005840//ribosome;GO:0016021//integral component of membrane	GO:0003677//DNA binding;GO:0003723//RNA binding;GO:0003735//structural constituent of ribosome;GO:0003746//translation elongation factor activity;GO:0004176//ATP-dependent peptidase activity;GO:0004222//metalloendopeptidase activity;GO:0005524//ATP binding;GO:0005525//GTP binding;GO:0008270//zinc ion binding;GO:0015049//methane monooxygenase activity;GO:0018522//benzoyl-CoA reductase activity;GO:…	GO:0001514//selenocysteine incorporation;GO:0006355//regulation of transcription, DNA-templated;GO:0006412//translation;GO:0006417//regulation of translation;GO:0006886//intracellular protein transport;GO:0015947//methane metabolic process;GO:0016192//vesicle-mediated transport;GO:0035556//intracellular signal transduction;GO:0042981//regulation of apoptotic process
MA_10430109g0020	--	-	-	-	-	-	GO:0000315//organellar large ribosomal subunit;GO:0005840//ribosome;GO:0022625//cytosolic large ribosomal subunit	GO:0003677//DNA binding;GO:0003735//structural constituent of ribosome;GO:0015049//methane monooxygenase activity;GO:0019843//rRNA binding;GO:0045182//translation regulator activity	GO:0006355//regulation of transcription, DNA-templated;GO:0006412//translation;GO:0006417//regulation of translation;GO:0006886//intracellular protein transport;GO:0015947//methane metabolic process;GO:0016192//vesicle-mediated transport
MA_10430265g0010	RPP0A	ABK26791.1 unknown [Picea sitchensis]	Genetic Information Processing	Translation	ko03010//Ribosome	K02941	GO:0005680//anaphase-promoting complex	-	GO:0042254//ribosome biogenesis;GO:0090266//regulation of mitotic cell cycle spindle assembly checkpoint
MA_10430401g0010	--	KAH9311358.1 hypothetical protein KI387_026393, partial [Taxus chinensis]	-	-	-	-	-	-	-
MA_10430401g0020	APS1	KAH9311358.1 hypothetical protein KI387_026393, partial [Taxus chinensis]	-	-	-	-	-	GO:0003674//molecular_function;GO:0003824//catalytic activity;GO:0003993//acid phosphatase activity;GO:0016787//hydrolase activity;GO:0016788//hydrolase activity, acting on ester bonds;GO:0016791//phosphatase activity;GO:0042578//phosphoric ester hydrolase activity	GO:0006793//phosphorus metabolic process;GO:0006796//phosphate-containing compound metabolic process;GO:0008150//biological_process;GO:0008152//metabolic process;GO:0009987//cellular process;GO:0016311//dephosphorylation;GO:0044237//cellular metabolic process
MA_10430416g0010	AIR3	XP_038904203.1 uncharacterized protein LOC120090550 [Benincasa hispida]	-	-	-	-	GO:0009507//chloroplast;GO:0030964//NADH dehydrogenase complex	GO:0008236//serine-type peptidase activity;GO:0031679//NADH dehydrogenase (plastoquinone) activity	GO:0006508//proteolysis;GO:0009306//protein secretion;GO:0019684//photosynthesis, light reaction
MA_10430482g0010	BTAF1	KAH9321118.1 hypothetical protein KI387_015757, partial [Taxus chinensis]	-	-	-	-	GO:0005575//cellular_component;GO:0005622//intracellular anatomical structure;GO:0005634//nucleus;GO:0043226//organelle;GO:0043227//membrane-bounded organelle;GO:0043229//intracellular organelle;GO:0043231//intracellular membrane-bounded organelle	GO:0000166//nucleotide binding;GO:0003674//molecular_function;GO:0003676//nucleic acid binding;GO:0003677//DNA binding;GO:0003824//catalytic activity;GO:0004386//helicase activity;GO:0005488//binding;GO:0005515//protein binding;GO:0005524//ATP binding;GO:0016462//pyrophosphatase activity;GO:0016787//hydrolase activity;GO:0016817//hydrolase activity, acting on acid anhydrides;GO:0016818//hydrolase…	GO:0008150//biological_process;GO:0048509//regulation of meristem development;GO:0048518//positive regulation of biological process;GO:0050789//regulation of biological process;GO:0050793//regulation of developmental process;GO:0051094//positive regulation of developmental process;GO:0065007//biological regulation;GO:1902183//regulation of shoot apical meristem development;GO:1902185//positive re…
MA_10430807g0010	--	KAH9290120.1 hypothetical protein KI387_034237, partial [Taxus chinensis]	-	-	-	-	GO:0005575//cellular_component;GO:0005622//intracellular anatomical structure;GO:0005737//cytoplasm	GO:0003674//molecular_function;GO:0005488//binding;GO:0005515//protein binding;GO:0008092//cytoskeletal protein binding;GO:0017022//myosin binding;GO:0045159//myosin II binding	GO:0006928//movement of cell or subcellular component;GO:0008064//regulation of actin polymerization or depolymerization;GO:0008150//biological_process;GO:0009987//cellular process;GO:0010639//negative regulation of organelle organization;GO:0016043//cellular component organization;GO:0030100//regulation of endocytosis;GO:0030587//sorocarp development;GO:0030832//regulation of actin filament leng…
MA_10430807g0020	--	KAH9296658.1 hypothetical protein KI387_044238 [Taxus chinensis]	-	-	-	-	-	GO:0046983//protein dimerization activity	-
MA_10430807g0030	SUS3	KAH9288379.1 hypothetical protein KI387_032496 [Taxus chinensis]	Metabolism;Metabolism;Metabolism	Global and overview maps;Global and overview maps;Carbohydrate metabolism	ko01100//Metabolic pathways;ko01110//Biosynthesis of secondary metabolites;ko00500//Starch and sucrose metabolism	K00695;K00695;K00695	-	GO:0003674//molecular_function;GO:0003824//catalytic activity;GO:0004373//glycogen (starch) synthase activity;GO:0008194//UDP-glycosyltransferase activity;GO:0009011//starch synthase activity;GO:0016157//sucrose synthase activity;GO:0016740//transferase activity;GO:0016757//glycosyltransferase activity;GO:0016758//hexosyltransferase activity;GO:0016987//sigma factor activity;GO:0035251//UDP-gluco…	GO:0000003//reproduction;GO:0001101//response to acid chemical;GO:0003006//developmental process involved in reproduction;GO:0005975//carbohydrate metabolic process;GO:0005976//polysaccharide metabolic process;GO:0005978//glycogen biosynthetic process;GO:0005982//starch metabolic process;GO:0005984//disaccharide metabolic process;GO:0005985//sucrose metabolic process;GO:0006073//cellular glucan m…
MA_10430856g0010	VLN4	KAH9314436.1 hypothetical protein KI387_023063, partial [Taxus chinensis]	-	-	-	-	GO:0005575//cellular_component;GO:0005622//intracellular anatomical structure;GO:0005737//cytoplasm;GO:0005829//cytosol;GO:0005856//cytoskeleton;GO:0043226//organelle;GO:0043228//non-membrane-bounded organelle;GO:0043229//intracellular organelle;GO:0043232//intracellular non-membrane-bounded organelle	GO:0003674//molecular_function;GO:0003779//actin binding;GO:0005488//binding;GO:0005515//protein binding;GO:0008092//cytoskeletal protein binding;GO:0044877//protein-containing complex binding;GO:0051015//actin filament binding	GO:0001101//response to acid chemical;GO:0006810//transport;GO:0006996//organelle organization;GO:0007010//cytoskeleton organization;GO:0007015//actin filament organization;GO:0007275//multicellular organism development;GO:0008064//regulation of actin polymerization or depolymerization;GO:0008150//biological_process;GO:0008154//actin polymerization or depolymerization;GO:0009653//anatomical struc…
MA_10430856g0020	RPN2A	ABR18007.1 unknown [Picea sitchensis]	Genetic Information Processing	Folding, sorting and degradation	ko03050//Proteasome	K03032	GO:0000502//proteasome complex;GO:0005575//cellular_component;GO:0005622//intracellular anatomical structure;GO:0005634//nucleus;GO:0005737//cytoplasm;GO:0005829//cytosol;GO:0005838//proteasome regulatory particle;GO:0005886//plasma membrane;GO:0008540//proteasome regulatory particle, base subcomplex;GO:0016020//membrane;GO:0022624//proteasome accessory complex;GO:0031597//cytosolic proteasome co…	GO:0003674//molecular_function;GO:0003824//catalytic activity;GO:0004175//endopeptidase activity;GO:0005488//binding;GO:0005515//protein binding;GO:0008233//peptidase activity;GO:0016787//hydrolase activity;GO:0030234//enzyme regulator activity;GO:0030674//protein-macromolecule adaptor activity;GO:0060090//molecular adaptor activity;GO:0098772//molecular function regulator;GO:0140096//catalytic a…	GO:0006508//proteolysis;GO:0006511//ubiquitin-dependent protein catabolic process;GO:0006807//nitrogen compound metabolic process;GO:0007088//regulation of mitotic nuclear division;GO:0007346//regulation of mitotic cell cycle;GO:0008150//biological_process;GO:0008152//metabolic process;GO:0009056//catabolic process;GO:0009057//macromolecule catabolic process;GO:0009894//regulation of catabolic pr…
MA_10430871g0010	LE1	KAH9302166.1 hypothetical protein KI387_013749 [Taxus chinensis]	-	-	-	-	-	GO:0004672//protein kinase activity;GO:0005524//ATP binding;GO:0030246//carbohydrate binding	GO:0006468//protein phosphorylation
MA_10431006g0010	S6PDH	ADE76070.1 unknown [Picea sitchensis]	-	-	-	-	GO:0005575//cellular_component;GO:0005576//extracellular region;GO:0005622//intracellular anatomical structure;GO:0005634//nucleus;GO:0005737//cytoplasm;GO:0005829//cytosol;GO:0005886//plasma membrane;GO:0016020//membrane;GO:0016324//apical plasma membrane;GO:0043226//organelle;GO:0043227//membrane-bounded organelle;GO:0043229//intracellular organelle;GO:0043231//intracellular membrane-bounded or…	GO:0003674//molecular_function;GO:0003676//nucleic acid binding;GO:0003723//RNA binding;GO:0003729//mRNA binding;GO:0003824//catalytic activity;GO:0004032//alditol:NADP+ 1-oxidoreductase activity;GO:0004033//aldo-keto reductase (NADP) activity;GO:0005488//binding;GO:0008106//alcohol dehydrogenase (NADP+) activity;GO:0009055//electron transfer activity;GO:0016491//oxidoreductase activity;GO:001661…	GO:0005975//carbohydrate metabolic process;GO:0005996//monosaccharide metabolic process;GO:0006006//glucose metabolic process;GO:0006012//galactose metabolic process;GO:0006063//uronic acid metabolic process;GO:0006064//glucuronate catabolic process;GO:0006081//cellular aldehyde metabolic process;GO:0006082//organic acid metabolic process;GO:0006091//generation of precursor metabolites and energy…
MA_10431080g0010	MED17	KAH9287866.1 hypothetical protein KI387_031983, partial [Taxus chinensis]	-	-	-	-	GO:0005575//cellular_component;GO:0005622//intracellular anatomical structure;GO:0005634//nucleus;GO:0005654//nucleoplasm;GO:0016592//mediator complex;GO:0031974//membrane-enclosed lumen;GO:0031981//nuclear lumen;GO:0032991//protein-containing complex;GO:0043226//organelle;GO:0043227//membrane-bounded organelle;GO:0043229//intracellular organelle;GO:0043231//intracellular membrane-bounded organel…	GO:0003712//transcription coregulator activity	GO:0006139//nucleobase-containing compound metabolic process;GO:0006351//transcription, DNA-templated;GO:0006355//regulation of transcription, DNA-templated;GO:0006357//regulation of transcription by RNA polymerase II;GO:0006396//RNA processing;GO:0006725//cellular aromatic compound metabolic process;GO:0006807//nitrogen compound metabolic process;GO:0008150//biological_process;GO:0008152//metabo…
MA_10431094g0010	--	KAH9307419.1 hypothetical protein KI387_035330, partial [Taxus chinensis]	-	-	-	-	-	-	-
MA_10431125g0010	--	GBG68652.1 hypothetical protein CBR_g3193 [Chara braunii]	Genetic Information Processing	Transcription	ko03040//Spliceosome	K12867	-	-	-
MA_10431125g0020	--	-	-	-	-	-	-	-	-
MA_10431132g0010	CIGR2	ACA33847.1 scarecrow-like 1 transcription factor, partial [Pinus pinaster]	-	-	-	-	-	-	-
MA_10431132g0020	PAT1	ADM74683.1 phytochrome A-like protein, partial [Picea sitchensis]	-	-	-	-	-	-	-
MA_10431245g0010	--	KAH9325939.1 hypothetical protein KI387_006117, partial [Taxus chinensis]	-	-	-	-	GO:0005680//anaphase-promoting complex	GO:0003677//DNA binding;GO:0003723//RNA binding;GO:0005524//ATP binding;GO:0008270//zinc ion binding;GO:0046872//metal ion binding;GO:0061630//ubiquitin protein ligase activity;GO:0097602//cullin family protein binding	GO:0006355//regulation of transcription, DNA-templated;GO:0007059//chromosome segregation;GO:0009271//phage shock;GO:0009306//protein secretion;GO:0030261//chromosome condensation;GO:0031145//anaphase-promoting complex-dependent catabolic process
MA_10431245g0020	--	KUM45767.1 hypothetical protein ABT39_MTgene2333 [Picea glauca]	-	-	-	-	-	-	-
MA_10431395g0010	RPT2A	OVA16321.1 AAA+ ATPase domain [Macleaya cordata]	Genetic Information Processing	Folding, sorting and degradation	ko03050//Proteasome	K03062	GO:0000502//proteasome complex;GO:0009368//endopeptidase Clp complex;GO:0009376//HslUV protease complex;GO:0009379//Holliday junction helicase complex	GO:0003678//DNA helicase activity;GO:0003723//RNA binding;GO:0003724//RNA helicase activity;GO:0004176//ATP-dependent peptidase activity;GO:0004222//metalloendopeptidase activity;GO:0004252//serine-type endopeptidase activity;GO:0005524//ATP binding;GO:0009378//four-way junction helicase activity;GO:0016887//ATP hydrolysis activity;GO:0051082//unfolded protein binding	GO:0006281//DNA repair;GO:0006310//DNA recombination;GO:0006508//proteolysis;GO:0009306//protein secretion;GO:0010498//proteasomal protein catabolic process;GO:0019941//modification-dependent protein catabolic process;GO:0030436//asexual sporulation;GO:0051301//cell division
MA_10431489g0010	ogdh	KAH9305506.1 hypothetical protein KI387_009910, partial [Taxus chinensis]	Metabolism;Metabolism;Metabolism;Metabolism	Global and overview maps;Global and overview maps;Global and overview maps;Carbohydrate metabolism	ko01100//Metabolic pathways;ko01110//Biosynthesis of secondary metabolites;ko01200//Carbon metabolism;ko00020//Citrate cycle (TCA cycle)	K00164;K00164;K00164;K00164	GO:0045252//oxoglutarate dehydrogenase complex	GO:0004591//oxoglutarate dehydrogenase (succinyl-transferring) activity	GO:0006099//tricarboxylic acid cycle;GO:0006554//lysine catabolic process;GO:0006568//tryptophan metabolic process
MA_10431512g0010	--	ABR17479.1 unknown [Picea sitchensis]	-	-	-	-	GO:0005575//cellular_component;GO:0005622//intracellular anatomical structure;GO:0005737//cytoplasm;GO:0005739//mitochondrion;GO:0005740//mitochondrial envelope;GO:0005741//mitochondrial outer membrane;GO:0016020//membrane;GO:0019867//outer membrane;GO:0031090//organelle membrane;GO:0031966//mitochondrial membrane;GO:0031967//organelle envelope;GO:0031968//organelle outer membrane;GO:0031975//env…	GO:0003674//molecular_function;GO:0003824//catalytic activity;GO:0005488//binding;GO:0008270//zinc ion binding;GO:0016491//oxidoreductase activity;GO:0016655//oxidoreductase activity, acting on NAD(P)H, quinone or similar compound as acceptor;GO:0043167//ion binding;GO:0043169//cation binding;GO:0046872//metal ion binding;GO:0046914//transition metal ion binding	GO:0000003//reproduction;GO:0000302//response to reactive oxygen species;GO:0000303//response to superoxide;GO:0000305//response to oxygen radical;GO:0001654//eye development;GO:0001754//eye photoreceptor cell differentiation;GO:0002376//immune system process;GO:0003407//neural retina development;GO:0006950//response to stress;GO:0006952//defense response;GO:0006955//immune response;GO:0006979//r…
MA_10431512g0020	--	ABR17479.1 unknown [Picea sitchensis]	-	-	-	-	GO:0005575//cellular_component;GO:0005622//intracellular anatomical structure;GO:0005737//cytoplasm;GO:0005739//mitochondrion;GO:0005740//mitochondrial envelope;GO:0005741//mitochondrial outer membrane;GO:0016020//membrane;GO:0019867//outer membrane;GO:0031090//organelle membrane;GO:0031966//mitochondrial membrane;GO:0031967//organelle envelope;GO:0031968//organelle outer membrane;GO:0031975//env…	GO:0003674//molecular_function;GO:0003824//catalytic activity;GO:0005488//binding;GO:0008270//zinc ion binding;GO:0016491//oxidoreductase activity;GO:0043167//ion binding;GO:0043169//cation binding;GO:0046872//metal ion binding;GO:0046914//transition metal ion binding	GO:0000003//reproduction;GO:0000302//response to reactive oxygen species;GO:0000303//response to superoxide;GO:0000305//response to oxygen radical;GO:0001654//eye development;GO:0001754//eye photoreceptor cell differentiation;GO:0002376//immune system process;GO:0003407//neural retina development;GO:0006950//response to stress;GO:0006952//defense response;GO:0006955//immune response;GO:0006979//r…
MA_10431555g0010	Sb06g005640	D5A972.1 RecName: Full=CASP-like protein 2A3; Short=PsCASPL2A3 [Picea sitchensis]	-	-	-	-	GO:0005575//cellular_component;GO:0005886//plasma membrane;GO:0016020//membrane;GO:0016021//integral component of membrane;GO:0031224//intrinsic component of membrane;GO:0071944//cell periphery	GO:0003674//molecular_function;GO:0005488//binding;GO:0051536//iron-sulfur cluster binding;GO:0051540//metal cluster binding	-
MA_10431671g0010	Nsmaf	KAH9320915.1 hypothetical protein KI387_015554, partial [Taxus chinensis]	-	-	-	-	-	-	-
MA_10431735g0010	--	-	-	-	-	-	-	-	-
MA_10431735g0020	MAP2B	ADE77044.1 unknown [Picea sitchensis]	-	-	-	-	GO:0005575//cellular_component;GO:0005622//intracellular anatomical structure;GO:0005737//cytoplasm	GO:0003674//molecular_function;GO:0003824//catalytic activity;GO:0004177//aminopeptidase activity;GO:0005488//binding;GO:0008233//peptidase activity;GO:0008235//metalloexopeptidase activity;GO:0008237//metallopeptidase activity;GO:0008238//exopeptidase activity;GO:0016787//hydrolase activity;GO:0043167//ion binding;GO:0043169//cation binding;GO:0046872//metal ion binding;GO:0140096//catalytic act…	GO:0006464//cellular protein modification process;GO:0006508//proteolysis;GO:0006807//nitrogen compound metabolic process;GO:0008150//biological_process;GO:0008152//metabolic process;GO:0009987//cellular process;GO:0019538//protein metabolic process;GO:0031365//N-terminal protein amino acid modification;GO:0036211//protein modification process;GO:0043170//macromolecule metabolic process;GO:004341…
MA_10431985g0010	LPEAT1	ABR17783.1 unknown [Picea sitchensis]	Metabolism;Metabolism;Metabolism	Global and overview maps;Lipid metabolism;Lipid metabolism	ko01100//Metabolic pathways;ko00564//Glycerophospholipid metabolism;ko00565//Ether lipid metabolism	K13510;K13510;K13510	GO:0000139//Golgi membrane;GO:0005575//cellular_component;GO:0005622//intracellular anatomical structure;GO:0005634//nucleus;GO:0005737//cytoplasm;GO:0005783//endoplasmic reticulum;GO:0005789//endoplasmic reticulum membrane;GO:0005794//Golgi apparatus;GO:0005811//lipid droplet;GO:0012505//endomembrane system;GO:0016020//membrane;GO:0016021//integral component of membrane;GO:0031090//organelle mem…	GO:0003674//molecular_function;GO:0003824//catalytic activity;GO:0005488//binding;GO:0005509//calcium ion binding;GO:0008374//O-acyltransferase activity;GO:0016407//acetyltransferase activity;GO:0016413//O-acetyltransferase activity;GO:0016740//transferase activity;GO:0016746//acyltransferase activity;GO:0016747//acyltransferase activity, transferring groups other than amino-acyl groups;GO:004316…	GO:0000038//very long-chain fatty acid metabolic process;GO:0006082//organic acid metabolic process;GO:0006629//lipid metabolic process;GO:0006631//fatty acid metabolic process;GO:0006644//phospholipid metabolic process;GO:0006793//phosphorus metabolic process;GO:0006796//phosphate-containing compound metabolic process;GO:0008150//biological_process;GO:0008152//metabolic process;GO:0008610//lipid…
MA_10432032g0010	RNR1	KAH9310974.1 hypothetical protein KI387_026009, partial [Taxus chinensis]	Metabolism;Metabolism;Metabolism;Metabolism	Global and overview maps;Metabolism of other amino acids;Nucleotide metabolism;Nucleotide metabolism	ko01100//Metabolic pathways;ko00480//Glutathione metabolism;ko00230//Purine metabolism;ko00240//Pyrimidine metabolism	K10807;K10807;K10807;K10807	GO:0005575//cellular_component;GO:0005622//intracellular anatomical structure;GO:0005737//cytoplasm;GO:0005971//ribonucleoside-diphosphate reductase complex	GO:0000166//nucleotide binding;GO:0003674//molecular_function;GO:0003824//catalytic activity;GO:0004748//ribonucleoside-diphosphate reductase activity, thioredoxin disulfide as acceptor;GO:0005488//binding;GO:0005524//ATP binding;GO:0016491//oxidoreductase activity;GO:0016725//oxidoreductase activity, acting on CH or CH2 groups;GO:0016728//oxidoreductase activity, acting on CH or CH2 groups, disu…	GO:0006139//nucleobase-containing compound metabolic process;GO:0006259//DNA metabolic process;GO:0006260//DNA replication;GO:0006725//cellular aromatic compound metabolic process;GO:0006753//nucleoside phosphate metabolic process;GO:0006793//phosphorus metabolic process;GO:0006796//phosphate-containing compound metabolic process;GO:0006807//nitrogen compound metabolic process;GO:0008150//biologi…
MA_10432032g0020	RNR1	KAH9310974.1 hypothetical protein KI387_026009, partial [Taxus chinensis]	Metabolism;Metabolism;Metabolism;Metabolism	Global and overview maps;Metabolism of other amino acids;Nucleotide metabolism;Nucleotide metabolism	ko01100//Metabolic pathways;ko00480//Glutathione metabolism;ko00230//Purine metabolism;ko00240//Pyrimidine metabolism	K10807;K10807;K10807;K10807	-	GO:0004748//ribonucleoside-diphosphate reductase activity, thioredoxin disulfide as acceptor;GO:0005524//ATP binding	GO:0006260//DNA replication
MA_10432180g0010	CYP71AU50	ABR16640.1 unknown [Picea sitchensis]	-	-	-	-	-	GO:0005506//iron ion binding;GO:0016705//oxidoreductase activity, acting on paired donors, with incorporation or reduction of molecular oxygen;GO:0020037//heme binding	-
MA_10432189g0010	--	-	-	-	-	-	-	-	-
MA_10432189g0020	--	KAH9301675.1 hypothetical protein KI387_013258 [Taxus chinensis]	-	-	-	-	GO:0005575//cellular_component;GO:0005622//intracellular anatomical structure;GO:0005737//cytoplasm	GO:0000166//nucleotide binding;GO:0003674//molecular_function;GO:0003824//catalytic activity;GO:0004672//protein kinase activity;GO:0004674//protein serine/threonine kinase activity;GO:0005488//binding;GO:0005524//ATP binding;GO:0016301//kinase activity;GO:0016740//transferase activity;GO:0016772//transferase activity, transferring phosphorus-containing groups;GO:0016773//phosphotransferase activ…	GO:0006464//cellular protein modification process;GO:0006468//protein phosphorylation;GO:0006793//phosphorus metabolic process;GO:0006796//phosphate-containing compound metabolic process;GO:0006807//nitrogen compound metabolic process;GO:0008150//biological_process;GO:0008152//metabolic process;GO:0009987//cellular process;GO:0016310//phosphorylation;GO:0019538//protein metabolic process;GO:00301…
MA_10432225g0010	--	ABK26201.1 unknown [Picea sitchensis]	-	-	-	-	-	-	-
MA_10432225g0020	--	ABK26201.1 unknown [Picea sitchensis]	-	-	-	-	-	-	-
MA_10432282g0010	HAK26	KAE8654727.1 putative potassium transporter 17 [Hibiscus syriacus]	-	-	-	-	GO:0005575//cellular_component;GO:0016020//membrane;GO:0016021//integral component of membrane;GO:0031224//intrinsic component of membrane	GO:0003674//molecular_function;GO:0005215//transporter activity;GO:0008324//cation transmembrane transporter activity;GO:0015075//ion transmembrane transporter activity;GO:0015079//potassium ion transmembrane transporter activity;GO:0015318//inorganic molecular entity transmembrane transporter activity;GO:0022857//transmembrane transporter activity;GO:0022890//inorganic cation transmembrane trans…	GO:0006810//transport;GO:0006811//ion transport;GO:0006812//cation transport;GO:0006813//potassium ion transport;GO:0008150//biological_process;GO:0009987//cellular process;GO:0030001//metal ion transport;GO:0034220//ion transmembrane transport;GO:0051179//localization;GO:0051234//establishment of localization;GO:0055085//transmembrane transport;GO:0071805//potassium ion transmembrane transport;G…
MA_10432282g0020	HAK17	XP_023924116.1 probable potassium transporter 17 [Quercus suber]	-	-	-	-	GO:0005575//cellular_component;GO:0016020//membrane;GO:0016021//integral component of membrane;GO:0031224//intrinsic component of membrane	GO:0003674//molecular_function;GO:0005215//transporter activity;GO:0008324//cation transmembrane transporter activity;GO:0015075//ion transmembrane transporter activity;GO:0015079//potassium ion transmembrane transporter activity;GO:0015318//inorganic molecular entity transmembrane transporter activity;GO:0022857//transmembrane transporter activity;GO:0022890//inorganic cation transmembrane trans…	GO:0006810//transport;GO:0006811//ion transport;GO:0006812//cation transport;GO:0006813//potassium ion transport;GO:0008150//biological_process;GO:0009987//cellular process;GO:0030001//metal ion transport;GO:0034220//ion transmembrane transport;GO:0051179//localization;GO:0051234//establishment of localization;GO:0055085//transmembrane transport;GO:0071805//potassium ion transmembrane transport;G…
MA_10432294g0010	RH26	KAH9298162.1 hypothetical protein KI387_029844, partial [Taxus chinensis]	-	-	-	-	GO:0009380//excinuclease repair complex	GO:0003676//nucleic acid binding;GO:0005524//ATP binding;GO:0009381//excinuclease ABC activity	GO:0006268//DNA unwinding involved in DNA replication;GO:0006281//DNA repair;GO:0006289//nucleotide-excision repair;GO:0006310//DNA recombination;GO:0043248//proteasome assembly
MA_10432294g0020	--	KAH9306442.1 hypothetical protein KI387_010846 [Taxus chinensis]	-	-	-	-	-	-	-
MA_10432467g0010	PRAF1	KAH9308405.1 hypothetical protein KI387_036316, partial [Taxus chinensis]	-	-	-	-	GO:0005575//cellular_component;GO:0005622//intracellular anatomical structure;GO:0005737//cytoplasm;GO:0005794//Golgi apparatus;GO:0005829//cytosol;GO:0012505//endomembrane system;GO:0016020//membrane;GO:0043226//organelle;GO:0043227//membrane-bounded organelle;GO:0043229//intracellular organelle;GO:0043231//intracellular membrane-bounded organelle	GO:0003674//molecular_function;GO:0003824//catalytic activity;GO:0004842//ubiquitin-protein transferase activity;GO:0005085//guanyl-nucleotide exchange factor activity;GO:0005488//binding;GO:0005515//protein binding;GO:0016740//transferase activity;GO:0019787//ubiquitin-like protein transferase activity;GO:0019899//enzyme binding;GO:0046872//metal ion binding;GO:0051020//GTPase binding;GO:0098772…	GO:0003008//system process;GO:0006464//cellular protein modification process;GO:0006807//nitrogen compound metabolic process;GO:0007275//multicellular organism development;GO:0007399//nervous system development;GO:0007417//central nervous system development;GO:0007420//brain development;GO:0008150//biological_process;GO:0008152//metabolic process;GO:0009653//anatomical structure morphogenesis;GO:…
MA_10432478g0010	--	-	-	-	-	-	-	-	-
MA_10432478g0020	--	KAH9307241.1 hypothetical protein KI387_035152 [Taxus chinensis]	-	-	-	-	-	GO:0051287//NAD binding	-
MA_10432478g0030	--	KAH9307241.1 hypothetical protein KI387_035152 [Taxus chinensis]	-	-	-	-	-	-	-
MA_10432674g0010	VHA-D	ABK21944.1 unknown [Picea sitchensis]	Metabolism;Metabolism;Cellular Processes	Global and overview maps;Energy metabolism;Transport and catabolism	ko01100//Metabolic pathways;ko00190//Oxidative phosphorylation;ko04145//Phagosome	K02149;K02149;K02149	GO:0016471//vacuolar proton-transporting V-type ATPase complex	GO:0008553//P-type proton-exporting transporter activity;GO:0042626//ATPase-coupled transmembrane transporter activity	-
MA_10432674g0020	VHA-D	ABK21944.1 unknown [Picea sitchensis]	Metabolism;Metabolism;Cellular Processes	Global and overview maps;Energy metabolism;Transport and catabolism	ko01100//Metabolic pathways;ko00190//Oxidative phosphorylation;ko04145//Phagosome	K02149;K02149;K02149	GO:0016471//vacuolar proton-transporting V-type ATPase complex	GO:0008553//P-type proton-exporting transporter activity;GO:0042626//ATPase-coupled transmembrane transporter activity	-
MA_10432674g0030	--	-	-	-	-	-	-	-	-
MA_10432681g0010	AHL23	ADE76470.1 unknown [Picea sitchensis]	-	-	-	-	-	-	-
MA_10432918g0010	--	KAH9292114.1 hypothetical protein KI387_042700, partial [Taxus chinensis]	-	-	-	-	-	-	-
MA_10432993g0010	LYK3	XP_006849856.1 lysM domain receptor-like kinase 3 [Amborella trichopoda]	-	-	-	-	-	GO:0004672//protein kinase activity;GO:0005524//ATP binding	GO:0006468//protein phosphorylation
MA_10432993g0020	LYK5	XP_006849856.1 lysM domain receptor-like kinase 3 [Amborella trichopoda]	-	-	-	-	-	GO:0004672//protein kinase activity;GO:0005524//ATP binding	GO:0006468//protein phosphorylation
MA_10433039g0010	FAR1	ABR18362.1 unknown [Picea sitchensis]	Cellular Processes;Metabolism	Transport and catabolism;Lipid metabolism	ko04146//Peroxisome;ko00073//Cutin, suberine and wax biosynthesis	K13356;K13356	-	-	-
MA_10433039g0020	FAR6	ABR18362.1 unknown [Picea sitchensis]	Cellular Processes;Metabolism	Transport and catabolism;Lipid metabolism	ko04146//Peroxisome;ko00073//Cutin, suberine and wax biosynthesis	K13356;K13356	-	-	-
MA_10433039g0030	FAR4	ABR18362.1 unknown [Picea sitchensis]	Cellular Processes;Metabolism	Transport and catabolism;Lipid metabolism	ko04146//Peroxisome;ko00073//Cutin, suberine and wax biosynthesis	K13356;K13356	-	GO:0051287//NAD binding	-
MA_10433041g0010	At1g34300	KAH9295277.1 hypothetical protein KI387_038865, partial [Taxus chinensis]	-	-	-	-	-	GO:0004672//protein kinase activity;GO:0005524//ATP binding	GO:0006468//protein phosphorylation;GO:0048544//recognition of pollen
MA_10433041g0020	--	-	-	-	-	-	-	-	-
MA_10433041g0030	S6PDH	ADE76070.1 unknown [Picea sitchensis]	-	-	-	-	-	-	-
MA_10433087g0010	PCRK1	KAH9321030.1 hypothetical protein KI387_015669, partial [Taxus chinensis]	-	-	-	-	-	GO:0004672//protein kinase activity;GO:0005524//ATP binding	GO:0006468//protein phosphorylation
MA_10433118g0010	PARG1	KAA8532188.1 hypothetical protein F0562_006670 [Nyssa sinensis]	-	-	-	-	-	GO:0003674//molecular_function;GO:0003824//catalytic activity;GO:0004553//hydrolase activity, hydrolyzing O-glycosyl compounds;GO:0004649//poly(ADP-ribose) glycohydrolase activity;GO:0016787//hydrolase activity;GO:0016798//hydrolase activity, acting on glycosyl bonds	GO:0001101//response to acid chemical;GO:0005975//carbohydrate metabolic process;GO:0006282//regulation of DNA repair;GO:0006950//response to stress;GO:0006952//defense response;GO:0006970//response to osmotic stress;GO:0006974//cellular response to DNA damage stimulus;GO:0006979//response to oxidative stress;GO:0008150//biological_process;GO:0008152//metabolic process;GO:0009414//response to wat…
MA_10433118g0020	ABC1K8	ABK25165.1 unknown [Picea sitchensis]	-	-	-	-	GO:0005575//cellular_component;GO:0005622//intracellular anatomical structure;GO:0005737//cytoplasm;GO:0009507//chloroplast;GO:0009526//plastid envelope;GO:0009536//plastid;GO:0009941//chloroplast envelope;GO:0016020//membrane;GO:0016021//integral component of membrane;GO:0031090//organelle membrane;GO:0031224//intrinsic component of membrane;GO:0031967//organelle envelope;GO:0031969//chloroplast…	GO:0000166//nucleotide binding;GO:0003674//molecular_function;GO:0003824//catalytic activity;GO:0005215//transporter activity;GO:0005488//binding;GO:0005524//ATP binding;GO:0016301//kinase activity;GO:0016740//transferase activity;GO:0016772//transferase activity, transferring phosphorus-containing groups;GO:0017076//purine nucleotide binding;GO:0030554//adenyl nucleotide binding;GO:0032553//ribo…	GO:0000302//response to reactive oxygen species;GO:0006629//lipid metabolic process;GO:0006643//membrane lipid metabolic process;GO:0006793//phosphorus metabolic process;GO:0006796//phosphate-containing compound metabolic process;GO:0006950//response to stress;GO:0006979//response to oxidative stress;GO:0007275//multicellular organism development;GO:0007568//aging;GO:0007623//circadian rhythm;GO:…
MA_10433227g0010	HSP18.1	ABK23980.1 unknown [Picea sitchensis]	Genetic Information Processing	Folding, sorting and degradation	ko04141//Protein processing in endoplasmic reticulum	K13993	-	-	-
MA_10433371g0010	--	ABR17135.1 unknown [Picea sitchensis]	Genetic Information Processing	Transcription	ko03020//RNA polymerase	K03005	-	GO:0003677//DNA binding	GO:0006351//transcription, DNA-templated
MA_10433448g0010	BAG1	KAH9287962.1 hypothetical protein KI387_032079 [Taxus chinensis]	-	-	-	-	-	GO:0005515//protein binding;GO:0051087//chaperone binding	-
MA_10433448g0020	--	-	-	-	-	-	-	-	-
MA_10433448g0030	--	-	-	-	-	-	-	-	-
MA_10433468g0010	--	-	-	-	-	-	-	-	-
MA_10433468g0020	--	-	-	-	-	-	-	-	-
MA_10433501g0010	SDP1	KAH9287990.1 hypothetical protein KI387_032107 [Taxus chinensis]	Metabolism;Metabolism;Metabolism;Metabolism;Metabolism;Metabolism;Metabolism;Metabolism;Metabolism	Global and overview maps;Global and overview maps;Lipid metabolism;Lipid metabolism;Lipid metabolism;Lipid metabolism;Lipid metabolism;Lipid metabolism;Lipid metabolism	ko01100//Metabolic pathways;ko01110//Biosynthesis of secondary metabolites;ko00564//Glycerophospholipid metabolism;ko00592//alpha-Linolenic acid metabolism;ko00561//Glycerolipid metabolism;ko00565//Ether lipid metabolism;ko00100//Steroid biosynthesis;ko00591//Linoleic acid metabolism;ko00590//Arachidonic acid metabolism	K14674;K14674;K14674;K14674;K14674;K14674;K14674;K14674;K14674	GO:0005575//cellular_component;GO:0005622//intracellular anatomical structure;GO:0005811//lipid droplet;GO:0012511//monolayer-surrounded lipid storage body;GO:0016020//membrane;GO:0016021//integral component of membrane;GO:0031224//intrinsic component of membrane;GO:0043226//organelle;GO:0043228//non-membrane-bounded organelle;GO:0043229//intracellular organelle;GO:0043232//intracellular non-memb…	GO:0003674//molecular_function;GO:0003824//catalytic activity;GO:0004806//triglyceride lipase activity;GO:0016298//lipase activity;GO:0016787//hydrolase activity;GO:0016788//hydrolase activity, acting on ester bonds;GO:0052689//carboxylic ester hydrolase activity	GO:0005975//carbohydrate metabolic process;GO:0006066//alcohol metabolic process;GO:0006071//glycerol metabolic process;GO:0006629//lipid metabolic process;GO:0006638//neutral lipid metabolic process;GO:0006639//acylglycerol metabolic process;GO:0006641//triglyceride metabolic process;GO:0008150//biological_process;GO:0008152//metabolic process;GO:0009056//catabolic process;GO:0009987//cellular p…
MA_10433660g0010	RBP47B'	ABK24911.1 unknown [Picea sitchensis]	-	-	-	-	GO:0005575//cellular_component;GO:0005622//intracellular anatomical structure;GO:0005634//nucleus;GO:0005737//cytoplasm;GO:0010494//cytoplasmic stress granule;GO:0016021//integral component of membrane;GO:0032991//protein-containing complex;GO:0035770//ribonucleoprotein granule;GO:0036464//cytoplasmic ribonucleoprotein granule;GO:0043226//organelle;GO:0043227//membrane-bounded organelle;GO:004322…	GO:0003674//molecular_function;GO:0003676//nucleic acid binding;GO:0003723//RNA binding;GO:0003727//single-stranded RNA binding;GO:0003729//mRNA binding;GO:0005488//binding;GO:0008143//poly(A) binding;GO:0070717//poly-purine tract binding;GO:0097159//organic cyclic compound binding;GO:1901363//heterocyclic compound binding	GO:0006139//nucleobase-containing compound metabolic process;GO:0006396//RNA processing;GO:0006397//mRNA processing;GO:0006725//cellular aromatic compound metabolic process;GO:0006807//nitrogen compound metabolic process;GO:0006950//response to stress;GO:0008150//biological_process;GO:0008152//metabolic process;GO:0008380//RNA splicing;GO:0009266//response to temperature stimulus;GO:0009408//resp…
MA_10433660g0020	RBP47B'	ABK24911.1 unknown [Picea sitchensis]	-	-	-	-	-	-	-
MA_10433685g0010	--	ADE77874.1 unknown [Picea sitchensis]	-	-	-	-	-	-	-
MA_10433713g0010	EIF5	ADE75720.1 unknown [Picea sitchensis]	-	-	-	-	GO:0005575//cellular_component;GO:0005622//intracellular anatomical structure;GO:0005634//nucleus;GO:0005737//cytoplasm;GO:0043226//organelle;GO:0043227//membrane-bounded organelle;GO:0043229//intracellular organelle;GO:0043231//intracellular membrane-bounded organelle	GO:0000166//nucleotide binding;GO:0001882//nucleoside binding;GO:0001883//purine nucleoside binding;GO:0003674//molecular_function;GO:0003676//nucleic acid binding;GO:0003723//RNA binding;GO:0003743//translation initiation factor activity;GO:0005488//binding;GO:0005515//protein binding;GO:0005525//GTP binding;GO:0008135//translation factor activity, RNA binding;GO:0017076//purine nucleotide bindi…	GO:0006412//translation;GO:0006413//translational initiation;GO:0006518//peptide metabolic process;GO:0006807//nitrogen compound metabolic process;GO:0008150//biological_process;GO:0008152//metabolic process;GO:0009058//biosynthetic process;GO:0009059//macromolecule biosynthetic process;GO:0009987//cellular process;GO:0010467//gene expression;GO:0019538//protein metabolic process;GO:0034641//cell…
MA_10433849g0010	At2g30000	XP_002978796.1 PHD finger-like domain-containing protein 5B [Selaginella moellendorffii]	Genetic Information Processing	Transcription	ko03040//Spliceosome	K12834	-	-	GO:0000398//mRNA splicing, via spliceosome
MA_10433849g0020	trappc4	XP_006827190.1 trafficking protein particle complex subunit 4 isoform X2 [Amborella trichopoda]	-	-	-	-	GO:0000139//Golgi membrane;GO:0000407//phagophore assembly site;GO:0005575//cellular_component;GO:0005622//intracellular anatomical structure;GO:0005737//cytoplasm;GO:0005768//endosome;GO:0005783//endoplasmic reticulum;GO:0005793//endoplasmic reticulum-Golgi intermediate compartment;GO:0005794//Golgi apparatus;GO:0005795//Golgi stack;GO:0005829//cytosol;GO:0005886//plasma membrane;GO:0008021//syn…	GO:0003674//molecular_function;GO:0005085//guanyl-nucleotide exchange factor activity;GO:0005488//binding;GO:0005515//protein binding;GO:0019899//enzyme binding;GO:0031267//small GTPase binding;GO:0051020//GTPase binding;GO:0098772//molecular function regulator	GO:0006810//transport;GO:0006886//intracellular protein transport;GO:0006888//endoplasmic reticulum to Golgi vesicle-mediated transport;GO:0006900//vesicle budding from membrane;GO:0006901//vesicle coating;GO:0006903//vesicle targeting;GO:0006914//autophagy;GO:0006996//organelle organization;GO:0007275//multicellular organism development;GO:0007399//nervous system development;GO:0008104//protein …
MA_10433886g0010	PDS5	XP_006857174.1 dentin sialophosphoprotein [Amborella trichopoda]	-	-	-	-	-	-	-
MA_10433901g0010	At1g48100	XP_010924274.1 polygalacturonase At1g48100 [Elaeis guineensis]	-	-	-	-	-	GO:0004650//polygalacturonase activity	GO:0005975//carbohydrate metabolic process
MA_10434007g0010	SAD2	XP_006850279.1 importin beta-like SAD2 [Amborella trichopoda]	Genetic Information Processing	Translation	ko03013//Nucleocytoplasmic transport	K20223	GO:0005575//cellular_component;GO:0005622//intracellular anatomical structure;GO:0005634//nucleus;GO:0005635//nuclear envelope;GO:0005643//nuclear pore;GO:0005737//cytoplasm;GO:0005829//cytosol;GO:0012505//endomembrane system;GO:0031967//organelle envelope;GO:0031975//envelope;GO:0032991//protein-containing complex;GO:0043226//organelle;GO:0043227//membrane-bounded organelle;GO:0043229//intracell…	GO:0000166//nucleotide binding;GO:0001882//nucleoside binding;GO:0001883//purine nucleoside binding;GO:0003674//molecular_function;GO:0005049//nuclear export signal receptor activity;GO:0005215//transporter activity;GO:0005488//binding;GO:0005515//protein binding;GO:0005525//GTP binding;GO:0017076//purine nucleotide binding;GO:0019001//guanyl nucleotide binding;GO:0019899//enzyme binding;GO:00312…	GO:0006355//regulation of transcription, DNA-templated;GO:0006403//RNA localization;GO:0006405//RNA export from nucleus;GO:0006406//mRNA export from nucleus;GO:0006606//protein import into nucleus;GO:0006611//protein export from nucleus;GO:0006810//transport;GO:0006886//intracellular protein transport;GO:0006913//nucleocytoplasmic transport;GO:0008104//protein localization;GO:0008150//biological_…
MA_10434138g0010	--	KAH9316708.1 hypothetical protein KI387_025335 [Taxus chinensis]	-	-	-	-	GO:0016020//membrane;GO:0016021//integral component of membrane	-	-
MA_10434164g0010	At2g17525	XP_028095568.1 pentatricopeptide repeat-containing protein At2g06000-like [Camellia sinensis]	-	-	-	-	GO:0005575//cellular_component;GO:0005622//intracellular anatomical structure;GO:0043226//organelle;GO:0043227//membrane-bounded organelle;GO:0043229//intracellular organelle;GO:0043231//intracellular membrane-bounded organelle	GO:0003674//molecular_function;GO:0003676//nucleic acid binding;GO:0003723//RNA binding;GO:0003824//catalytic activity;GO:0004518//nuclease activity;GO:0004519//endonuclease activity;GO:0005488//binding;GO:0005515//protein binding;GO:0016787//hydrolase activity;GO:0016788//hydrolase activity, acting on ester bonds;GO:0097159//organic cyclic compound binding;GO:1901363//heterocyclic compound bindi…	GO:0006139//nucleobase-containing compound metabolic process;GO:0006725//cellular aromatic compound metabolic process;GO:0006807//nitrogen compound metabolic process;GO:0008150//biological_process;GO:0008152//metabolic process;GO:0009451//RNA modification;GO:0009987//cellular process;GO:0016070//RNA metabolic process;GO:0034641//cellular nitrogen compound metabolic process;GO:0043170//macromolecu…
MA_10434164g0020	FUBP3	KAH9322354.1 hypothetical protein KI387_016993, partial [Taxus chinensis]	-	-	-	-	GO:0005743//mitochondrial inner membrane	GO:0003723//RNA binding;GO:0004654//polyribonucleotide nucleotidyltransferase activity	GO:0006402//mRNA catabolic process
MA_10434168g0010	RBL14	AIY60752.1 rhomboid protein Ginbi_RBL14 [Ginkgo biloba]	-	-	-	-	GO:0005575//cellular_component;GO:0005622//intracellular anatomical structure;GO:0005737//cytoplasm;GO:0005739//mitochondrion;GO:0005740//mitochondrial envelope;GO:0005783//endoplasmic reticulum;GO:0005789//endoplasmic reticulum membrane;GO:0005886//plasma membrane;GO:0012505//endomembrane system;GO:0016020//membrane;GO:0016021//integral component of membrane;GO:0030176//integral component of end…	GO:0003674//molecular_function;GO:0003824//catalytic activity;GO:0004175//endopeptidase activity;GO:0004252//serine-type endopeptidase activity;GO:0005488//binding;GO:0008233//peptidase activity;GO:0008236//serine-type peptidase activity;GO:0016787//hydrolase activity;GO:0017171//serine hydrolase activity;GO:0043167//ion binding;GO:0043169//cation binding;GO:0046872//metal ion binding;GO:0140096/…	GO:0000003//reproduction;GO:0003006//developmental process involved in reproduction;GO:0006464//cellular protein modification process;GO:0006508//proteolysis;GO:0006807//nitrogen compound metabolic process;GO:0006810//transport;GO:0006886//intracellular protein transport;GO:0006915//apoptotic process;GO:0006950//response to stress;GO:0006986//response to unfolded protein;GO:0007276//gamete genera…
MA_10434168g0020	RBL14	AIY60752.1 rhomboid protein Ginbi_RBL14 [Ginkgo biloba]	-	-	-	-	GO:0005575//cellular_component;GO:0005622//intracellular anatomical structure;GO:0005737//cytoplasm;GO:0005739//mitochondrion;GO:0005740//mitochondrial envelope;GO:0005783//endoplasmic reticulum;GO:0005789//endoplasmic reticulum membrane;GO:0005886//plasma membrane;GO:0012505//endomembrane system;GO:0016020//membrane;GO:0016021//integral component of membrane;GO:0030176//integral component of end…	GO:0003674//molecular_function;GO:0003824//catalytic activity;GO:0004175//endopeptidase activity;GO:0004252//serine-type endopeptidase activity;GO:0005488//binding;GO:0008233//peptidase activity;GO:0008236//serine-type peptidase activity;GO:0016787//hydrolase activity;GO:0017171//serine hydrolase activity;GO:0043167//ion binding;GO:0043169//cation binding;GO:0046872//metal ion binding;GO:0140096/…	GO:0000003//reproduction;GO:0003006//developmental process involved in reproduction;GO:0006464//cellular protein modification process;GO:0006508//proteolysis;GO:0006807//nitrogen compound metabolic process;GO:0006810//transport;GO:0006886//intracellular protein transport;GO:0006915//apoptotic process;GO:0006950//response to stress;GO:0006986//response to unfolded protein;GO:0007276//gamete genera…
MA_10434236g0010	--	ABR16438.1 unknown [Picea sitchensis]	-	-	-	-	-	GO:0005515//protein binding	-
MA_10434254g0010	SMYD5	KAH9311047.1 hypothetical protein KI387_026082 [Taxus chinensis]	-	-	-	-	-	GO:0005515//protein binding	-
MA_10434254g0020	ATXR2	KAH9311047.1 hypothetical protein KI387_026082 [Taxus chinensis]	-	-	-	-	-	GO:0003674//molecular_function;GO:0003824//catalytic activity;GO:0005488//binding;GO:0005515//protein binding;GO:0008168//methyltransferase activity;GO:0016740//transferase activity;GO:0016741//transferase activity, transferring one-carbon groups;GO:0043167//ion binding;GO:0043169//cation binding;GO:0046872//metal ion binding	GO:0008150//biological_process;GO:0008152//metabolic process;GO:0032259//methylation
MA_10434254g0030	--	-	-	-	-	-	-	-	-
MA_10434258g0010	--	-	-	-	-	-	-	-	-
MA_10434258g0020	VHA-a1	XP_031252140.1 V-type proton ATPase subunit a1-like [Pistacia vera]	Metabolism;Metabolism;Cellular Processes	Global and overview maps;Energy metabolism;Transport and catabolism	ko01100//Metabolic pathways;ko00190//Oxidative phosphorylation;ko04145//Phagosome	K02154;K02154;K02154	GO:0033179//proton-transporting V-type ATPase, V0 domain	GO:0015078//proton transmembrane transporter activity	GO:1902600//proton transmembrane transport
MA_10434258g0030	--	ABK21961.1 unknown [Picea sitchensis]	-	-	-	-	GO:0005575//cellular_component;GO:0005622//intracellular anatomical structure;GO:0005634//nucleus;GO:0005737//cytoplasm;GO:0043226//organelle;GO:0043227//membrane-bounded organelle;GO:0043229//intracellular organelle;GO:0043231//intracellular membrane-bounded organelle	-	GO:0000122//negative regulation of transcription by RNA polymerase II;GO:0006355//regulation of transcription, DNA-templated;GO:0006357//regulation of transcription by RNA polymerase II;GO:0008150//biological_process;GO:0008284//positive regulation of cell population proliferation;GO:0009889//regulation of biosynthetic process;GO:0009890//negative regulation of biosynthetic process;GO:0009891//po…
MA_10434415g0010	EB1B	ADE77148.1 unknown [Picea sitchensis]	-	-	-	-	GO:0005575//cellular_component;GO:0005622//intracellular anatomical structure;GO:0005737//cytoplasm;GO:0005856//cytoskeleton;GO:0005874//microtubule;GO:0015630//microtubule cytoskeleton;GO:0030496//midbody;GO:0035371//microtubule plus-end;GO:0043226//organelle;GO:0043228//non-membrane-bounded organelle;GO:0043229//intracellular organelle;GO:0043232//intracellular non-membrane-bounded organelle;GO…	GO:0003674//molecular_function;GO:0005488//binding;GO:0005515//protein binding;GO:0008017//microtubule binding;GO:0008022//protein C-terminus binding;GO:0008092//cytoskeletal protein binding;GO:0015631//tubulin binding;GO:0019899//enzyme binding;GO:0019900//kinase binding;GO:0019901//protein kinase binding;GO:0042802//identical protein binding	GO:0000079//regulation of cyclin-dependent protein serine/threonine kinase activity;GO:0001932//regulation of protein phosphorylation;GO:0001934//positive regulation of protein phosphorylation;GO:0006355//regulation of transcription, DNA-templated;GO:0007049//cell cycle;GO:0008104//protein localization;GO:0008150//biological_process;GO:0009889//regulation of biosynthetic process;GO:0009891//posit…
MA_10434415g0020	LRK10L-2.6	KAH9320905.1 hypothetical protein KI387_015544, partial [Taxus chinensis]	-	-	-	-	-	-	-
MA_10434415g0030	CYP76T24	ABR17519.1 unknown [Picea sitchensis]	-	-	-	-	-	GO:0005506//iron ion binding;GO:0016705//oxidoreductase activity, acting on paired donors, with incorporation or reduction of molecular oxygen;GO:0020037//heme binding	-
MA_10434417g0010	Tubgcp5	KAH9301392.1 hypothetical protein KI387_012975, partial [Taxus chinensis]	-	-	-	-	GO:0005575//cellular_component;GO:0005622//intracellular anatomical structure;GO:0005737//cytoplasm;GO:0005938//cell cortex;GO:0016020//membrane;GO:0016021//integral component of membrane;GO:0031224//intrinsic component of membrane;GO:0071944//cell periphery;GO:0099568//cytoplasmic region	GO:0000166//nucleotide binding;GO:0003674//molecular_function;GO:0003824//catalytic activity;GO:0004672//protein kinase activity;GO:0004674//protein serine/threonine kinase activity;GO:0004709//MAP kinase kinase kinase activity;GO:0005488//binding;GO:0005524//ATP binding;GO:0016301//kinase activity;GO:0016740//transferase activity;GO:0016772//transferase activity, transferring phosphorus-containi…	GO:0000165//MAPK cascade;GO:0001932//regulation of protein phosphorylation;GO:0001934//positive regulation of protein phosphorylation;GO:0006464//cellular protein modification process;GO:0006468//protein phosphorylation;GO:0006793//phosphorus metabolic process;GO:0006796//phosphate-containing compound metabolic process;GO:0006807//nitrogen compound metabolic process;GO:0006950//response to stress…
MA_10434417g0020	--	-	-	-	-	-	-	-	-
MA_10434431g0010	FUT11	XP_006826237.1 putative fucosyltransferase-like protein [Amborella trichopoda]	Metabolism;Metabolism	Global and overview maps;Glycan biosynthesis and metabolism	ko01100//Metabolic pathways;ko00513//Various types of N-glycan biosynthesis	K00753;K00753	GO:0000139//Golgi membrane;GO:0005575//cellular_component;GO:0005622//intracellular anatomical structure;GO:0005737//cytoplasm;GO:0005794//Golgi apparatus;GO:0005795//Golgi stack;GO:0012505//endomembrane system;GO:0016020//membrane;GO:0016021//integral component of membrane;GO:0031090//organelle membrane;GO:0031224//intrinsic component of membrane;GO:0031984//organelle subcompartment;GO:0031985//…	GO:0003674//molecular_function;GO:0003824//catalytic activity;GO:0005488//binding;GO:0008417//fucosyltransferase activity;GO:0016740//transferase activity;GO:0016757//glycosyltransferase activity;GO:0016758//hexosyltransferase activity;GO:0018392//glycoprotein 3-alpha-L-fucosyltransferase activity;GO:0043167//ion binding;GO:0043169//cation binding;GO:0046872//metal ion binding;GO:0046920//alpha-(…	GO:0005975//carbohydrate metabolic process;GO:0005996//monosaccharide metabolic process;GO:0006004//fucose metabolic process;GO:0006464//cellular protein modification process;GO:0006486//protein glycosylation;GO:0006487//protein N-linked glycosylation;GO:0006807//nitrogen compound metabolic process;GO:0008150//biological_process;GO:0008152//metabolic process;GO:0009056//catabolic process;GO:00090…
MA_10434431g0020	--	-	-	-	-	-	-	-	-
MA_10434625g0010	RBL14	AIY60752.1 rhomboid protein Ginbi_RBL14 [Ginkgo biloba]	-	-	-	-	GO:0005575//cellular_component;GO:0005622//intracellular anatomical structure;GO:0005737//cytoplasm;GO:0005739//mitochondrion;GO:0005740//mitochondrial envelope;GO:0005783//endoplasmic reticulum;GO:0005789//endoplasmic reticulum membrane;GO:0005886//plasma membrane;GO:0005887//integral component of plasma membrane;GO:0012505//endomembrane system;GO:0016020//membrane;GO:0016021//integral component…	GO:0003674//molecular_function;GO:0003824//catalytic activity;GO:0004175//endopeptidase activity;GO:0004252//serine-type endopeptidase activity;GO:0005488//binding;GO:0008233//peptidase activity;GO:0008236//serine-type peptidase activity;GO:0016787//hydrolase activity;GO:0017171//serine hydrolase activity;GO:0043167//ion binding;GO:0043169//cation binding;GO:0046872//metal ion binding;GO:0140096/…	GO:0000003//reproduction;GO:0003006//developmental process involved in reproduction;GO:0006464//cellular protein modification process;GO:0006508//proteolysis;GO:0006807//nitrogen compound metabolic process;GO:0006810//transport;GO:0006886//intracellular protein transport;GO:0006890//retrograde vesicle-mediated transport, Golgi to endoplasmic reticulum;GO:0006915//apoptotic process;GO:0006950//res…
MA_10434642g0010	DTX16	RWR93918.1 protein DETOXIFICATION 16-like protein [Cinnamomum micranthum f. kanehirae]	-	-	-	-	GO:0016020//membrane	GO:0015297//antiporter activity;GO:0042910//xenobiotic transmembrane transporter activity	GO:0006855//xenobiotic transmembrane transport;GO:0055085//transmembrane transport
MA_10434650g0010	--	KAH9331570.1 hypothetical protein KI387_003678, partial [Taxus chinensis]	-	-	-	-	GO:0005575//cellular_component;GO:0005622//intracellular anatomical structure;GO:0005634//nucleus;GO:0005654//nucleoplasm;GO:0005737//cytoplasm;GO:0005829//cytosol;GO:0005856//cytoskeleton;GO:0031974//membrane-enclosed lumen;GO:0031981//nuclear lumen;GO:0043226//organelle;GO:0043227//membrane-bounded organelle;GO:0043228//non-membrane-bounded organelle;GO:0043229//intracellular organelle;GO:00432…	GO:0001671//ATPase activator activity;GO:0003674//molecular_function;GO:0005488//binding;GO:0005515//protein binding;GO:0008047//enzyme activator activity;GO:0030234//enzyme regulator activity;GO:0031072//heat shock protein binding;GO:0060589//nucleoside-triphosphatase regulator activity;GO:0060590//ATPase regulator activity;GO:0098772//molecular function regulator	GO:0006457//protein folding;GO:0006458//'de novo' protein folding;GO:0008150//biological_process;GO:0009987//cellular process;GO:0032781//positive regulation of ATPase activity;GO:0043085//positive regulation of catalytic activity;GO:0043462//regulation of ATPase activity;GO:0044093//positive regulation of molecular function;GO:0048583//regulation of response to stimulus;GO:0050789//regulation of…
MA_10434810g0010	Os02g0794700	ABK24447.1 unknown [Picea sitchensis]	Metabolism;Metabolism	Global and overview maps;Metabolism of other amino acids	ko01100//Metabolic pathways;ko00480//Glutathione metabolism	K01255;K01255	GO:0005575//cellular_component;GO:0005622//intracellular anatomical structure;GO:0005737//cytoplasm;GO:0009507//chloroplast;GO:0009536//plastid;GO:0043226//organelle;GO:0043227//membrane-bounded organelle;GO:0043229//intracellular organelle;GO:0043231//intracellular membrane-bounded organelle	GO:0003674//molecular_function;GO:0003824//catalytic activity;GO:0004177//aminopeptidase activity;GO:0005488//binding;GO:0008233//peptidase activity;GO:0008235//metalloexopeptidase activity;GO:0008237//metallopeptidase activity;GO:0008238//exopeptidase activity;GO:0016787//hydrolase activity;GO:0030145//manganese ion binding;GO:0043167//ion binding;GO:0043169//cation binding;GO:0046872//metal ion…	GO:0006508//proteolysis;GO:0006807//nitrogen compound metabolic process;GO:0008150//biological_process;GO:0008152//metabolic process;GO:0019538//protein metabolic process;GO:0043170//macromolecule metabolic process;GO:0044238//primary metabolic process;GO:0071704//organic substance metabolic process;GO:1901564//organonitrogen compound metabolic process
MA_10434810g0020	Os02g0794700	ABK24447.1 unknown [Picea sitchensis]	Metabolism;Metabolism	Global and overview maps;Metabolism of other amino acids	ko01100//Metabolic pathways;ko00480//Glutathione metabolism	K01255;K01255	GO:0005575//cellular_component;GO:0005622//intracellular anatomical structure;GO:0005737//cytoplasm;GO:0009507//chloroplast;GO:0009536//plastid;GO:0043226//organelle;GO:0043227//membrane-bounded organelle;GO:0043229//intracellular organelle;GO:0043231//intracellular membrane-bounded organelle	GO:0003674//molecular_function;GO:0003824//catalytic activity;GO:0004177//aminopeptidase activity;GO:0005488//binding;GO:0008233//peptidase activity;GO:0008235//metalloexopeptidase activity;GO:0008237//metallopeptidase activity;GO:0008238//exopeptidase activity;GO:0016787//hydrolase activity;GO:0030145//manganese ion binding;GO:0043167//ion binding;GO:0043169//cation binding;GO:0046872//metal ion…	GO:0006508//proteolysis;GO:0006807//nitrogen compound metabolic process;GO:0008150//biological_process;GO:0008152//metabolic process;GO:0019538//protein metabolic process;GO:0043170//macromolecule metabolic process;GO:0044238//primary metabolic process;GO:0071704//organic substance metabolic process;GO:1901564//organonitrogen compound metabolic process
MA_10434822g0010	NOA1	ABR16951.1 unknown [Picea sitchensis]	Metabolism;Metabolism;Organismal Systems;Metabolism;Metabolism	Global and overview maps;Global and overview maps;Environmental adaptation;Amino acid metabolism;Amino acid metabolism	ko01100//Metabolic pathways;ko01110//Biosynthesis of secondary metabolites;ko04626//Plant-pathogen interaction;ko00330//Arginine and proline metabolism;ko00220//Arginine biosynthesis	K13427;K13427;K13427;K13427;K13427	GO:0005575//cellular_component;GO:0005622//intracellular anatomical structure;GO:0005737//cytoplasm;GO:0005739//mitochondrion;GO:0043226//organelle;GO:0043227//membrane-bounded organelle;GO:0043229//intracellular organelle;GO:0043231//intracellular membrane-bounded organelle	GO:0000166//nucleotide binding;GO:0001882//nucleoside binding;GO:0001883//purine nucleoside binding;GO:0003674//molecular_function;GO:0003824//catalytic activity;GO:0003924//GTPase activity;GO:0004497//monooxygenase activity;GO:0004517//nitric-oxide synthase activity;GO:0005488//binding;GO:0005525//GTP binding;GO:0016462//pyrophosphatase activity;GO:0016491//oxidoreductase activity;GO:0016705//ox…	GO:0008150//biological_process;GO:0008152//metabolic process;GO:0022613//ribonucleoprotein complex biogenesis;GO:0042254//ribosome biogenesis;GO:0044085//cellular component biogenesis;GO:0071840//cellular component organization or biogenesis
MA_10434829g0010	--	KAH9325046.1 hypothetical protein KI387_005224 [Taxus chinensis]	-	-	-	-	-	GO:0046872//metal ion binding	-
MA_10434829g0020	--	KAH9325046.1 hypothetical protein KI387_005224 [Taxus chinensis]	-	-	-	-	-	GO:0046872//metal ion binding	-
MA_10434886g0010	ETFB	KAH9324300.1 hypothetical protein KI387_004478, partial [Taxus chinensis]	-	-	-	-	GO:0005575//cellular_component;GO:0005622//intracellular anatomical structure;GO:0005737//cytoplasm;GO:0005739//mitochondrion;GO:0005759//mitochondrial matrix;GO:0005829//cytosol;GO:0031974//membrane-enclosed lumen;GO:0043226//organelle;GO:0043227//membrane-bounded organelle;GO:0043229//intracellular organelle;GO:0043231//intracellular membrane-bounded organelle;GO:0043233//organelle lumen;GO:007…	GO:0003674//molecular_function;GO:0003824//catalytic activity;GO:0009055//electron transfer activity;GO:0016491//oxidoreductase activity	GO:0006082//organic acid metabolic process;GO:0006091//generation of precursor metabolites and energy;GO:0006520//cellular amino acid metabolic process;GO:0006551//leucine metabolic process;GO:0006552//leucine catabolic process;GO:0006725//cellular aromatic compound metabolic process;GO:0006778//porphyrin-containing compound metabolic process;GO:0006787//porphyrin-containing compound catabolic pr…
MA_10434956g0010	--	KAH7278487.1 hypothetical protein KP509_38G044000 [Ceratopteris richardii]	-	-	-	-	GO:0030880//RNA polymerase complex	GO:0003690//double-stranded DNA binding	GO:0006352//DNA-templated transcription, initiation;GO:0006355//regulation of transcription, DNA-templated
MA_10435054g0010	--	KAH9300786.1 hypothetical protein KI387_012369, partial [Taxus chinensis]	-	-	-	-	-	-	-
MA_10435071g0010	SDR2a	ACN40590.1 unknown [Picea sitchensis]	-	-	-	-	-	GO:0004316//3-oxoacyl-[acyl-carrier-protein] reductase (NADPH) activity;GO:0008667//2,3-dihydro-2,3-dihydroxybenzoate dehydrogenase activity;GO:0008678//2-deoxy-D-gluconate 3-dehydrogenase activity;GO:0016491//oxidoreductase activity;GO:0051287//NAD binding	GO:0000272//polysaccharide catabolic process;GO:0006633//fatty acid biosynthetic process
MA_10435202g0010	PRA1B3	XP_006828134.1 PRA1 family protein B3 [Amborella trichopoda]	-	-	-	-	-	-	-
MA_10435202g0020	At3g60660	KAF8379249.1 hypothetical protein HHK36_028681 [Tetracentron sinense]	-	-	-	-	GO:0000775//chromosome, centromeric region;GO:0000776//kinetochore;GO:0000779//condensed chromosome, centromeric region;GO:0000793//condensed chromosome;GO:0000940//outer kinetochore;GO:0005575//cellular_component;GO:0005622//intracellular anatomical structure;GO:0005694//chromosome;GO:0005737//cytoplasm;GO:0005819//spindle;GO:0005829//cytosol;GO:0005856//cytoskeleton;GO:0005874//microtubule;GO:0…	GO:0003674//molecular_function;GO:0005488//binding;GO:0005515//protein binding;GO:0008017//microtubule binding;GO:0008092//cytoskeletal protein binding;GO:0015631//tubulin binding	GO:0000278//mitotic cell cycle;GO:0007049//cell cycle;GO:0007059//chromosome segregation;GO:0008150//biological_process;GO:0009987//cellular process;GO:0031110//regulation of microtubule polymerization or depolymerization;GO:0032886//regulation of microtubule-based process;GO:0033043//regulation of organelle organization;GO:0050789//regulation of biological process;GO:0050794//regulation of cellu…
MA_10435233g0010	CRL	ADE77076.1 unknown [Picea sitchensis]	-	-	-	-	GO:0005575//cellular_component;GO:0005622//intracellular anatomical structure;GO:0005737//cytoplasm;GO:0009507//chloroplast;GO:0009526//plastid envelope;GO:0009527//plastid outer membrane;GO:0009536//plastid;GO:0009707//chloroplast outer membrane;GO:0009941//chloroplast envelope;GO:0016020//membrane;GO:0016021//integral component of membrane;GO:0019867//outer membrane;GO:0031090//organelle membra…	GO:0003674//molecular_function;GO:0003824//catalytic activity;GO:0016829//lyase activity	GO:0000302//response to reactive oxygen species;GO:0006464//cellular protein modification process;GO:0006807//nitrogen compound metabolic process;GO:0006810//transport;GO:0006950//response to stress;GO:0006952//defense response;GO:0006979//response to oxidative stress;GO:0006996//organelle organization;GO:0007049//cell cycle;GO:0007275//multicellular organism development;GO:0008150//biological_pr…
MA_10435233g0020	CXE15	ABK26852.1 unknown [Picea sitchensis]	-	-	-	-	-	GO:0003674//molecular_function;GO:0003824//catalytic activity;GO:0016787//hydrolase activity;GO:0016788//hydrolase activity, acting on ester bonds;GO:0052689//carboxylic ester hydrolase activity	GO:0008150//biological_process;GO:0008152//metabolic process;GO:0009056//catabolic process
MA_10435313g0010	--	ABK22565.1 unknown [Picea sitchensis]	-	-	-	-	-	-	-
MA_10435344g0010	--	KAH9308643.1 hypothetical protein KI387_036554, partial [Taxus chinensis]	-	-	-	-	-	-	-
MA_10435439g0010	DBR1	ADE77945.1 unknown [Picea sitchensis]	-	-	-	-	GO:0005575//cellular_component;GO:0005622//intracellular anatomical structure;GO:0005634//nucleus;GO:0005737//cytoplasm;GO:0043226//organelle;GO:0043227//membrane-bounded organelle;GO:0043229//intracellular organelle;GO:0043231//intracellular membrane-bounded organelle	GO:0003674//molecular_function;GO:0003824//catalytic activity;GO:0004518//nuclease activity;GO:0004519//endonuclease activity;GO:0004521//endoribonuclease activity;GO:0004540//ribonuclease activity;GO:0008419//RNA lariat debranching enzyme activity;GO:0016787//hydrolase activity;GO:0016788//hydrolase activity, acting on ester bonds;GO:0016891//endoribonuclease activity, producing 5'-phosphomonoes…	GO:0000003//reproduction;GO:0000375//RNA splicing, via transesterification reactions;GO:0000377//RNA splicing, via transesterification reactions with bulged adenosine as nucleophile;GO:0000398//mRNA splicing, via spliceosome;GO:0003006//developmental process involved in reproduction;GO:0006139//nucleobase-containing compound metabolic process;GO:0006396//RNA processing;GO:0006397//mRNA processing…
MA_10435489g0010	rps5	ABK24549.1 unknown [Picea sitchensis]	Genetic Information Processing	Translation	ko03010//Ribosome	K02988	GO:0000312//plastid small ribosomal subunit;GO:0005840//ribosome;GO:0022627//cytosolic small ribosomal subunit	GO:0003723//RNA binding;GO:0003735//structural constituent of ribosome	GO:0006412//translation
MA_10435489g0020	rps5	ABK24549.1 unknown [Picea sitchensis]	Genetic Information Processing	Translation	ko03010//Ribosome	K02988	GO:0000312//plastid small ribosomal subunit;GO:0000313//organellar ribosome;GO:0000314//organellar small ribosomal subunit;GO:0005575//cellular_component;GO:0005622//intracellular anatomical structure;GO:0005634//nucleus;GO:0005737//cytoplasm;GO:0005739//mitochondrion;GO:0005759//mitochondrial matrix;GO:0005761//mitochondrial ribosome;GO:0005763//mitochondrial small ribosomal subunit;GO:0005840//…	GO:0003674//molecular_function;GO:0003676//nucleic acid binding;GO:0003677//DNA binding;GO:0003700//DNA-binding transcription factor activity;GO:0003723//RNA binding;GO:0003735//structural constituent of ribosome;GO:0005198//structural molecule activity;GO:0005488//binding;GO:0016987//sigma factor activity;GO:0019843//rRNA binding;GO:0097159//organic cyclic compound binding;GO:1901363//heterocycl…	GO:0003002//regionalization;GO:0006139//nucleobase-containing compound metabolic process;GO:0006352//DNA-templated transcription, initiation;GO:0006355//regulation of transcription, DNA-templated;GO:0006364//rRNA processing;GO:0006396//RNA processing;GO:0006412//translation;GO:0006518//peptide metabolic process;GO:0006725//cellular aromatic compound metabolic process;GO:0006807//nitrogen compound…
MA_10435519g0010	GL1-4	KAH9315167.1 hypothetical protein KI387_023794, partial [Taxus chinensis]	Metabolism;Metabolism	Global and overview maps;Lipid metabolism	ko01110//Biosynthesis of secondary metabolites;ko00073//Cutin, suberine and wax biosynthesis	K15404;K15404	-	GO:0070403//NAD+ binding	GO:0006631//fatty acid metabolic process
MA_10435519g0020	At4g36180	BAF79946.1 receptor-like kinase, partial [Marchantia polymorpha]	-	-	-	-	-	GO:0004672//protein kinase activity;GO:0005524//ATP binding	GO:0006468//protein phosphorylation
MA_10435531g0010	PEX5	KAF6155570.1 hypothetical protein GIB67_004564 [Kingdonia uniflora]	Cellular Processes	Transport and catabolism	ko04146//Peroxisome	K13342	-	-	-
MA_10435544g0010	--	ABK23630.1 unknown [Picea sitchensis]	-	-	-	-	-	-	-
MA_10435544g0020	--	ABK23630.1 unknown [Picea sitchensis]	-	-	-	-	GO:0005940//septin ring;GO:0016021//integral component of membrane	-	GO:0000921//septin ring assembly
MA_10435577g0010	PAB8	XP_006855143.1 polyadenylate-binding protein 2 [Amborella trichopoda]	Genetic Information Processing;Genetic Information Processing	Folding, sorting and degradation;Translation	ko03018//RNA degradation;ko03015//mRNA surveillance pathway	K13126;K13126	GO:0005575//cellular_component;GO:0005622//intracellular anatomical structure;GO:0005634//nucleus;GO:0005737//cytoplasm;GO:0005829//cytosol;GO:0043226//organelle;GO:0043227//membrane-bounded organelle;GO:0043229//intracellular organelle;GO:0043231//intracellular membrane-bounded organelle	GO:0003674//molecular_function;GO:0003676//nucleic acid binding;GO:0003723//RNA binding;GO:0003729//mRNA binding;GO:0003743//translation initiation factor activity;GO:0005488//binding;GO:0008135//translation factor activity, RNA binding;GO:0097159//organic cyclic compound binding;GO:1901363//heterocyclic compound binding	GO:0000184//nuclear-transcribed mRNA catabolic process, nonsense-mediated decay;GO:0000956//nuclear-transcribed mRNA catabolic process;GO:0006139//nucleobase-containing compound metabolic process;GO:0006401//RNA catabolic process;GO:0006402//mRNA catabolic process;GO:0006412//translation;GO:0006413//translational initiation;GO:0006417//regulation of translation;GO:0006446//regulation of translati…
MA_10435577g0020	--	-	-	-	-	-	-	-	-
MA_10435577g0030	--	-	-	-	-	-	-	-	-
MA_10435605g0010	ATM	KAH9331583.1 hypothetical protein KI387_003691, partial [Taxus chinensis]	Genetic Information Processing	Replication and repair	ko03440//Homologous recombination	K04728	GO:0000781//chromosome, telomeric region;GO:0005575//cellular_component;GO:0005622//intracellular anatomical structure;GO:0005634//nucleus;GO:0005654//nucleoplasm;GO:0005694//chromosome;GO:0005730//nucleolus;GO:0005737//cytoplasm;GO:0005819//spindle;GO:0005856//cytoskeleton;GO:0015630//microtubule cytoskeleton;GO:0031410//cytoplasmic vesicle;GO:0031974//membrane-enclosed lumen;GO:0031981//nuclear…	GO:0000166//nucleotide binding;GO:0003674//molecular_function;GO:0003676//nucleic acid binding;GO:0003677//DNA binding;GO:0003824//catalytic activity;GO:0004672//protein kinase activity;GO:0004674//protein serine/threonine kinase activity;GO:0004677//DNA-dependent protein kinase activity;GO:0005488//binding;GO:0005515//protein binding;GO:0005524//ATP binding;GO:0016301//kinase activity;GO:0016303…	GO:0000003//reproduction;GO:0000075//cell cycle checkpoint signaling;GO:0000077//DNA damage checkpoint signaling;GO:0000278//mitotic cell cycle;GO:0000280//nuclear division;GO:0000706//meiotic DNA double-strand break processing;GO:0000723//telomere maintenance;GO:0000724//double-strand break repair via homologous recombination;GO:0000725//recombinational repair;GO:0000729//DNA double-strand break…
MA_10435629g0010	At1g02150	ABR18022.1 unknown [Picea sitchensis]	-	-	-	-	GO:0005739//mitochondrion	GO:0005515//protein binding	-
MA_10435629g0020	--	-	-	-	-	-	-	-	-
MA_10435632g0010	--	ACN41041.1 unknown [Picea sitchensis]	Organismal Systems;Environmental Information Processing	Environmental adaptation;Signal transduction	ko04626//Plant-pathogen interaction;ko04016//MAPK signaling pathway - plant	K13420;K13420	-	GO:0005515//protein binding	-
MA_10435653g0010	yohF	XP_022880200.1 uncharacterized protein LOC111397481 [Olea europaea var. sylvestris] [Olea europaea]	-	-	-	-	-	GO:0004316//3-oxoacyl-[acyl-carrier-protein] reductase (NADPH) activity;GO:0008667//2,3-dihydro-2,3-dihydroxybenzoate dehydrogenase activity;GO:0008678//2-deoxy-D-gluconate 3-dehydrogenase activity;GO:0016491//oxidoreductase activity;GO:0051287//NAD binding	GO:0000272//polysaccharide catabolic process;GO:0006633//fatty acid biosynthetic process
MA_10435657g0010	--	KAH9299316.1 hypothetical protein KI387_030998, partial [Taxus chinensis]	Genetic Information Processing	Replication and repair	ko03430//Mismatch repair	K10858	GO:0005575//cellular_component;GO:0005622//intracellular anatomical structure;GO:0005634//nucleus;GO:0005654//nucleoplasm;GO:0005737//cytoplasm;GO:0005829//cytosol;GO:0005856//cytoskeleton;GO:0005886//plasma membrane;GO:0015630//microtubule cytoskeleton;GO:0016020//membrane;GO:0031974//membrane-enclosed lumen;GO:0031981//nuclear lumen;GO:0032300//mismatch repair complex;GO:0032389//MutLalpha comp…	GO:0000166//nucleotide binding;GO:0003674//molecular_function;GO:0003676//nucleic acid binding;GO:0003677//DNA binding;GO:0003690//double-stranded DNA binding;GO:0003697//single-stranded DNA binding;GO:0003824//catalytic activity;GO:0004518//nuclease activity;GO:0004519//endonuclease activity;GO:0005488//binding;GO:0005524//ATP binding;GO:0016462//pyrophosphatase activity;GO:0016787//hydrolase ac…	GO:0000003//reproduction;GO:0002200//somatic diversification of immune receptors;GO:0002376//immune system process;GO:0002377//immunoglobulin production;GO:0002440//production of molecular mediator of immune response;GO:0002520//immune system development;GO:0002566//somatic diversification of immune receptors via somatic mutation;GO:0003006//developmental process involved in reproduction;GO:00061…
MA_10435676g0010	--	-	-	-	-	-	-	-	-
MA_10435704g0010	--	KAH9287673.1 hypothetical protein KI387_031790, partial [Taxus chinensis]	-	-	-	-	-	-	-
MA_10435761g0010	CYP86A22	PPD71969.1 hypothetical protein GOBAR_DD31135 [Gossypium barbadense]	Metabolism;Metabolism	Global and overview maps;Lipid metabolism	ko01100//Metabolic pathways;ko00073//Cutin, suberine and wax biosynthesis	K15398;K15398	GO:0005575//cellular_component;GO:0016020//membrane;GO:0016021//integral component of membrane;GO:0031224//intrinsic component of membrane	GO:0003674//molecular_function;GO:0003824//catalytic activity;GO:0004497//monooxygenase activity;GO:0005488//binding;GO:0005506//iron ion binding;GO:0016491//oxidoreductase activity;GO:0016705//oxidoreductase activity, acting on paired donors, with incorporation or reduction of molecular oxygen;GO:0016712//oxidoreductase activity, acting on paired donors, with incorporation or reduction of molecu…	GO:0006082//organic acid metabolic process;GO:0006629//lipid metabolic process;GO:0006631//fatty acid metabolic process;GO:0006950//response to stress;GO:0006952//defense response;GO:0008150//biological_process;GO:0008152//metabolic process;GO:0009987//cellular process;GO:0019752//carboxylic acid metabolic process;GO:0032787//monocarboxylic acid metabolic process;GO:0043436//oxoacid metabolic pro…
MA_10435761g0020	CYP86A2	ATG29924.1 CYP86A149 [Taxus chinensis]	Metabolism;Metabolism	Global and overview maps;Lipid metabolism	ko01100//Metabolic pathways;ko00073//Cutin, suberine and wax biosynthesis	K15398;K15398	GO:0005575//cellular_component;GO:0016020//membrane;GO:0016021//integral component of membrane;GO:0031224//intrinsic component of membrane	GO:0003674//molecular_function;GO:0003824//catalytic activity;GO:0004497//monooxygenase activity;GO:0005488//binding;GO:0005506//iron ion binding;GO:0016491//oxidoreductase activity;GO:0016705//oxidoreductase activity, acting on paired donors, with incorporation or reduction of molecular oxygen;GO:0016712//oxidoreductase activity, acting on paired donors, with incorporation or reduction of molecu…	GO:0006082//organic acid metabolic process;GO:0006629//lipid metabolic process;GO:0006631//fatty acid metabolic process;GO:0006950//response to stress;GO:0006952//defense response;GO:0008150//biological_process;GO:0008152//metabolic process;GO:0009987//cellular process;GO:0019752//carboxylic acid metabolic process;GO:0032787//monocarboxylic acid metabolic process;GO:0043436//oxoacid metabolic pro…
MA_10435772g0010	XBAT32	KAH9304007.1 hypothetical protein KI387_008411 [Taxus chinensis]	-	-	-	-	-	GO:0003674//molecular_function;GO:0003824//catalytic activity;GO:0004842//ubiquitin-protein transferase activity;GO:0005488//binding;GO:0005515//protein binding;GO:0016740//transferase activity;GO:0019787//ubiquitin-like protein transferase activity;GO:0043167//ion binding;GO:0043169//cation binding;GO:0046872//metal ion binding;GO:0140096//catalytic activity, acting on a protein	GO:0006464//cellular protein modification process;GO:0006508//proteolysis;GO:0006511//ubiquitin-dependent protein catabolic process;GO:0006521//regulation of cellular amino acid metabolic process;GO:0006807//nitrogen compound metabolic process;GO:0007275//multicellular organism development;GO:0008150//biological_process;GO:0008152//metabolic process;GO:0009056//catabolic process;GO:0009057//macro…
MA_10435772g0020	XBOS32	KAH9304007.1 hypothetical protein KI387_008411 [Taxus chinensis]	-	-	-	-	-	GO:0003674//molecular_function;GO:0003824//catalytic activity;GO:0004842//ubiquitin-protein transferase activity;GO:0005488//binding;GO:0005515//protein binding;GO:0016740//transferase activity;GO:0019787//ubiquitin-like protein transferase activity;GO:0043167//ion binding;GO:0043169//cation binding;GO:0046872//metal ion binding;GO:0140096//catalytic activity, acting on a protein	GO:0006464//cellular protein modification process;GO:0006508//proteolysis;GO:0006511//ubiquitin-dependent protein catabolic process;GO:0006521//regulation of cellular amino acid metabolic process;GO:0006807//nitrogen compound metabolic process;GO:0007275//multicellular organism development;GO:0008150//biological_process;GO:0008152//metabolic process;GO:0009056//catabolic process;GO:0009057//macro…
MA_10435888g0010	DPEP	XP_031476425.1 4-alpha-glucanotransferase, chloroplastic/amyloplastic [Nymphaea colorata]	Metabolism;Metabolism;Metabolism	Global and overview maps;Global and overview maps;Carbohydrate metabolism	ko01100//Metabolic pathways;ko01110//Biosynthesis of secondary metabolites;ko00500//Starch and sucrose metabolism	K00705;K00705;K00705	-	GO:0004134//4-alpha-glucanotransferase activity	GO:0005975//carbohydrate metabolic process;GO:0005980//glycogen catabolic process
MA_10435917g0010	LDOX	ABK26270.1 unknown [Picea sitchensis]	Metabolism;Metabolism;Metabolism	Global and overview maps;Global and overview maps;Biosynthesis of other secondary metabolites	ko01100//Metabolic pathways;ko01110//Biosynthesis of secondary metabolites;ko00941//Flavonoid biosynthesis	K05277;K05277;K05277	-	GO:0003674//molecular_function;GO:0003824//catalytic activity;GO:0005488//binding;GO:0016491//oxidoreductase activity;GO:0016705//oxidoreductase activity, acting on paired donors, with incorporation or reduction of molecular oxygen;GO:0016706//2-oxoglutarate-dependent dioxygenase activity;GO:0019842//vitamin binding;GO:0030246//carbohydrate binding;GO:0031406//carboxylic acid binding;GO:0031418//…	GO:0001101//response to acid chemical;GO:0006725//cellular aromatic compound metabolic process;GO:0006950//response to stress;GO:0006996//organelle organization;GO:0007033//vacuole organization;GO:0008150//biological_process;GO:0008152//metabolic process;GO:0009058//biosynthetic process;GO:0009611//response to wounding;GO:0009698//phenylpropanoid metabolic process;GO:0009699//phenylpropanoid bios…
MA_10435917g0020	LDOX	ABK23166.1 unknown [Picea sitchensis]	Metabolism;Metabolism;Metabolism	Global and overview maps;Global and overview maps;Biosynthesis of other secondary metabolites	ko01100//Metabolic pathways;ko01110//Biosynthesis of secondary metabolites;ko00941//Flavonoid biosynthesis	K05277;K05277;K05277	-	GO:0003674//molecular_function;GO:0003824//catalytic activity;GO:0005488//binding;GO:0016491//oxidoreductase activity;GO:0016705//oxidoreductase activity, acting on paired donors, with incorporation or reduction of molecular oxygen;GO:0016706//2-oxoglutarate-dependent dioxygenase activity;GO:0019842//vitamin binding;GO:0030246//carbohydrate binding;GO:0031406//carboxylic acid binding;GO:0031418//…	GO:0001101//response to acid chemical;GO:0006725//cellular aromatic compound metabolic process;GO:0006950//response to stress;GO:0006996//organelle organization;GO:0007033//vacuole organization;GO:0008150//biological_process;GO:0008152//metabolic process;GO:0009058//biosynthetic process;GO:0009611//response to wounding;GO:0009698//phenylpropanoid metabolic process;GO:0009699//phenylpropanoid bios…
MA_10435961g0010	--	KAH9324061.1 hypothetical protein KI387_004239, partial [Taxus chinensis]	-	-	-	-	-	GO:0008270//zinc ion binding	-
MA_10435961g0020	--	-	-	-	-	-	-	-	-
MA_10435961g0030	MOD1	ABK25822.1 unknown [Picea sitchensis]	Metabolism;Metabolism;Metabolism;Metabolism;Metabolism	Global and overview maps;Global and overview maps;Global and overview maps;Lipid metabolism;Metabolism of cofactors and vitamins	ko01100//Metabolic pathways;ko01110//Biosynthesis of secondary metabolites;ko01212//Fatty acid metabolism;ko00061//Fatty acid biosynthesis;ko00780//Biotin metabolism	K00208;K00208;K00208;K00208;K00208	GO:0005575//cellular_component;GO:0005622//intracellular anatomical structure;GO:0005737//cytoplasm;GO:0005829//cytosol;GO:0005835//fatty acid synthase complex;GO:0009507//chloroplast;GO:0009526//plastid envelope;GO:0009532//plastid stroma;GO:0009536//plastid;GO:0009570//chloroplast stroma;GO:0009579//thylakoid;GO:0009941//chloroplast envelope;GO:0031967//organelle envelope;GO:0031975//envelope;G…	GO:0003674//molecular_function;GO:0003824//catalytic activity;GO:0004312//fatty acid synthase activity;GO:0004316//3-oxoacyl-[acyl-carrier-protein] reductase (NADPH) activity;GO:0004318//enoyl-[acyl-carrier-protein] reductase (NADH) activity;GO:0005488//binding;GO:0005507//copper ion binding;GO:0008667//2,3-dihydro-2,3-dihydroxybenzoate dehydrogenase activity;GO:0008678//2-deoxy-D-gluconate 3-deh…	GO:0000272//polysaccharide catabolic process;GO:0006082//organic acid metabolic process;GO:0006629//lipid metabolic process;GO:0006631//fatty acid metabolic process;GO:0006633//fatty acid biosynthetic process;GO:0008150//biological_process;GO:0008152//metabolic process;GO:0008610//lipid biosynthetic process;GO:0009058//biosynthetic process;GO:0009987//cellular process;GO:0016053//organic acid bio…
MA_10435961g0040	--	KAH9311920.1 hypothetical protein KI387_026955, partial [Taxus chinensis]	Genetic Information Processing	Translation	ko03008//Ribosome biogenesis in eukaryotes	K06943	GO:0005575//cellular_component;GO:0005622//intracellular anatomical structure;GO:0005634//nucleus;GO:0005730//nucleolus;GO:0030684//preribosome;GO:0030687//preribosome, large subunit precursor;GO:0031974//membrane-enclosed lumen;GO:0031981//nuclear lumen;GO:0032991//protein-containing complex;GO:0043226//organelle;GO:0043227//membrane-bounded organelle;GO:0043228//non-membrane-bounded organelle;G…	GO:0000166//nucleotide binding;GO:0001882//nucleoside binding;GO:0001883//purine nucleoside binding;GO:0003674//molecular_function;GO:0005488//binding;GO:0005525//GTP binding;GO:0017076//purine nucleotide binding;GO:0019001//guanyl nucleotide binding;GO:0032549//ribonucleoside binding;GO:0032550//purine ribonucleoside binding;GO:0032553//ribonucleotide binding;GO:0032555//purine ribonucleotide bi…	GO:0000054//ribosomal subunit export from nucleus;GO:0006139//nucleobase-containing compound metabolic process;GO:0006364//rRNA processing;GO:0006396//RNA processing;GO:0006403//RNA localization;GO:0006405//RNA export from nucleus;GO:0006611//protein export from nucleus;GO:0006725//cellular aromatic compound metabolic process;GO:0006807//nitrogen compound metabolic process;GO:0006810//transport;G…
MA_10436088g0010	abkC	ABR16334.1 unknown [Picea sitchensis]	-	-	-	-	-	GO:0016709//oxidoreductase activity, acting on paired donors, with incorporation or reduction of molecular oxygen, NAD(P)H as one donor, and incorporation of one atom of oxygen	GO:0006744//ubiquinone biosynthetic process
MA_10436135g0010	--	ABK22077.1 unknown [Picea sitchensis]	-	-	-	-	-	-	-
MA_10436167g0010	PAD1	ABK20969.1 unknown [Picea sitchensis]	Genetic Information Processing	Folding, sorting and degradation	ko03050//Proteasome	K02731	GO:0000502//proteasome complex;GO:0005575//cellular_component;GO:0005622//intracellular anatomical structure;GO:0005634//nucleus;GO:0005737//cytoplasm;GO:0005739//mitochondrion;GO:0005829//cytosol;GO:0005839//proteasome core complex;GO:0012505//endomembrane system;GO:0016020//membrane;GO:0019773//proteasome core complex, alpha-subunit complex;GO:0031597//cytosolic proteasome complex;GO:0031974//m…	GO:0003674//molecular_function;GO:0003824//catalytic activity;GO:0004175//endopeptidase activity;GO:0004298//threonine-type endopeptidase activity;GO:0005488//binding;GO:0005515//protein binding;GO:0008233//peptidase activity;GO:0016787//hydrolase activity;GO:0042802//identical protein binding;GO:0070003//threonine-type peptidase activity;GO:0140096//catalytic activity, acting on a protein	GO:0006508//proteolysis;GO:0006511//ubiquitin-dependent protein catabolic process;GO:0006807//nitrogen compound metabolic process;GO:0007088//regulation of mitotic nuclear division;GO:0007346//regulation of mitotic cell cycle;GO:0008150//biological_process;GO:0008152//metabolic process;GO:0009056//catabolic process;GO:0009057//macromolecule catabolic process;GO:0009896//positive regulation of cat…
MA_10436248g0010	OsI_016050	KAH9307440.1 hypothetical protein KI387_035351, partial [Taxus chinensis]	-	-	-	-	GO:0005575//cellular_component;GO:0005622//intracellular anatomical structure;GO:0005634//nucleus;GO:0005730//nucleolus;GO:0005737//cytoplasm;GO:0031974//membrane-enclosed lumen;GO:0031981//nuclear lumen;GO:0043226//organelle;GO:0043227//membrane-bounded organelle;GO:0043228//non-membrane-bounded organelle;GO:0043229//intracellular organelle;GO:0043231//intracellular membrane-bounded organelle;GO…	GO:0000166//nucleotide binding;GO:0003674//molecular_function;GO:0003676//nucleic acid binding;GO:0003690//double-stranded DNA binding;GO:0003723//RNA binding;GO:0003724//RNA helicase activity;GO:0003824//catalytic activity;GO:0004386//helicase activity;GO:0005488//binding;GO:0005515//protein binding;GO:0005524//ATP binding;GO:0008186//ATP-dependent activity, acting on RNA;GO:0016462//pyrophospha…	GO:0000460//maturation of 5.8S rRNA;GO:0000463//maturation of LSU-rRNA from tricistronic rRNA transcript (SSU-rRNA, 5.8S rRNA, LSU-rRNA);GO:0000466//maturation of 5.8S rRNA from tricistronic rRNA transcript (SSU-rRNA, 5.8S rRNA, LSU-rRNA);GO:0000470//maturation of LSU-rRNA;GO:0006139//nucleobase-containing compound metabolic process;GO:0006268//DNA unwinding involved in DNA replication;GO:0006281…
MA_10436248g0020	rplR	KAG9454664.1 hypothetical protein H6P81_007568 [Aristolochia fimbriata]	-	-	-	-	GO:0000315//organellar large ribosomal subunit;GO:0005840//ribosome;GO:0022625//cytosolic large ribosomal subunit	GO:0003735//structural constituent of ribosome	GO:0006412//translation
MA_10436283g0010	RPS3C	ABK23996.1 unknown [Picea sitchensis]	Genetic Information Processing	Translation	ko03010//Ribosome	K02985	GO:0000312//plastid small ribosomal subunit;GO:0022627//cytosolic small ribosomal subunit	GO:0003723//RNA binding;GO:0003735//structural constituent of ribosome	GO:0006412//translation
MA_10436283g0020	RPS3C	ABK23996.1 unknown [Picea sitchensis]	Genetic Information Processing	Translation	ko03010//Ribosome	K02985	GO:0000312//plastid small ribosomal subunit;GO:0022627//cytosolic small ribosomal subunit	GO:0003735//structural constituent of ribosome	GO:0006412//translation
MA_10436299g0010	--	KAH9329437.1 hypothetical protein KI387_001545, partial [Taxus chinensis]	-	-	-	-	-	-	-
MA_10436317g0010	--	-	-	-	-	-	-	GO:0003824//catalytic activity	GO:0009228//thiamine biosynthetic process
MA_10436317g0020	LEP	KAH9308085.1 hypothetical protein KI387_035996, partial [Taxus chinensis]	-	-	-	-	-	GO:0003677//DNA binding;GO:0003700//DNA-binding transcription factor activity	GO:0006355//regulation of transcription, DNA-templated
MA_10436317g0030	--	-	-	-	-	-	-	-	-
MA_10436330g0010	--	KAH9325617.1 hypothetical protein KI387_005795 [Taxus chinensis]	-	-	-	-	-	-	-
MA_10436423g0010	CEPR1	KAH9330520.1 hypothetical protein KI387_002628 [Taxus chinensis]	-	-	-	-	GO:0005575//cellular_component;GO:0005886//plasma membrane;GO:0016020//membrane;GO:0016021//integral component of membrane;GO:0031224//intrinsic component of membrane;GO:0071944//cell periphery	GO:0000166//nucleotide binding;GO:0001653//peptide receptor activity;GO:0003674//molecular_function;GO:0003824//catalytic activity;GO:0004672//protein kinase activity;GO:0004674//protein serine/threonine kinase activity;GO:0004713//protein tyrosine kinase activity;GO:0004714//transmembrane receptor protein tyrosine kinase activity;GO:0004888//transmembrane signaling receptor activity;GO:0005488//…	GO:0003002//regionalization;GO:0006464//cellular protein modification process;GO:0006468//protein phosphorylation;GO:0006793//phosphorus metabolic process;GO:0006796//phosphate-containing compound metabolic process;GO:0006807//nitrogen compound metabolic process;GO:0006810//transport;GO:0006811//ion transport;GO:0006820//anion transport;GO:0006950//response to stress;GO:0007154//cell communicatio…
MA_10436423g0020	--	KAH9330520.1 hypothetical protein KI387_002628 [Taxus chinensis]	-	-	-	-	GO:0005575//cellular_component;GO:0005886//plasma membrane;GO:0016020//membrane;GO:0016021//integral component of membrane;GO:0031224//intrinsic component of membrane;GO:0071944//cell periphery	GO:0000166//nucleotide binding;GO:0003674//molecular_function;GO:0003824//catalytic activity;GO:0004672//protein kinase activity;GO:0004674//protein serine/threonine kinase activity;GO:0004713//protein tyrosine kinase activity;GO:0004714//transmembrane receptor protein tyrosine kinase activity;GO:0004888//transmembrane signaling receptor activity;GO:0005488//binding;GO:0005515//protein binding;GO…	GO:0000003//reproduction;GO:0000272//polysaccharide catabolic process;GO:0003006//developmental process involved in reproduction;GO:0005975//carbohydrate metabolic process;GO:0005976//polysaccharide metabolic process;GO:0006464//cellular protein modification process;GO:0006468//protein phosphorylation;GO:0006793//phosphorus metabolic process;GO:0006796//phosphate-containing compound metabolic pro…
MA_10436423g0030	--	KAH9330523.1 hypothetical protein KI387_002631, partial [Taxus chinensis]	-	-	-	-	-	GO:0004672//protein kinase activity;GO:0005515//protein binding;GO:0005524//ATP binding	GO:0006468//protein phosphorylation
MA_10436487g0010	SPP1	KAH9331363.1 hypothetical protein KI387_003471, partial [Taxus chinensis]	Metabolism;Metabolism	Global and overview maps;Carbohydrate metabolism	ko01110//Biosynthesis of secondary metabolites;ko00500//Starch and sucrose metabolism	K07024;K07024	-	GO:0004615//phosphomannomutase activity;GO:0008967//phosphoglycolate phosphatase activity;GO:0016787//hydrolase activity;GO:0016791//phosphatase activity;GO:0046872//metal ion binding;GO:0050307//sucrose-phosphate phosphatase activity;GO:0051745//4-hydroxy-3-methylbut-2-en-1-yl diphosphate reductase activity	GO:0005986//sucrose biosynthetic process;GO:0008152//metabolic process;GO:0009298//GDP-mannose biosynthetic process;GO:0019288//isopentenyl diphosphate biosynthetic process, methylerythritol 4-phosphate pathway;GO:0050992//dimethylallyl diphosphate biosynthetic process
MA_10436493g0010	CCT2	ABR17982.1 unknown [Picea sitchensis]	Metabolism;Metabolism;Metabolism	Global and overview maps;Lipid metabolism;Metabolism of other amino acids	ko01100//Metabolic pathways;ko00564//Glycerophospholipid metabolism;ko00440//Phosphonate and phosphinate metabolism	K00968;K00968;K00968	GO:0005575//cellular_component;GO:0005622//intracellular anatomical structure;GO:0005737//cytoplasm;GO:0005783//endoplasmic reticulum;GO:0005789//endoplasmic reticulum membrane;GO:0012505//endomembrane system;GO:0016020//membrane;GO:0031984//organelle subcompartment;GO:0042175//nuclear outer membrane-endoplasmic reticulum membrane network;GO:0043226//organelle;GO:0043227//membrane-bounded organel…	GO:0003674//molecular_function;GO:0003824//catalytic activity;GO:0004105//choline-phosphate cytidylyltransferase activity;GO:0016740//transferase activity;GO:0016772//transferase activity, transferring phosphorus-containing groups;GO:0016779//nucleotidyltransferase activity;GO:0070567//cytidylyltransferase activity	GO:0000003//reproduction;GO:0001541//ovarian follicle development;GO:0003006//developmental process involved in reproduction;GO:0006629//lipid metabolic process;GO:0006644//phospholipid metabolic process;GO:0006650//glycerophospholipid metabolic process;GO:0006656//phosphatidylcholine biosynthetic process;GO:0006657//CDP-choline pathway;GO:0006793//phosphorus metabolic process;GO:0006796//phospha…
MA_10436493g0020	CCT2	ACN41091.1 unknown [Picea sitchensis]	Metabolism;Metabolism;Metabolism	Global and overview maps;Lipid metabolism;Metabolism of other amino acids	ko01100//Metabolic pathways;ko00564//Glycerophospholipid metabolism;ko00440//Phosphonate and phosphinate metabolism	K00968;K00968;K00968	-	GO:0003674//molecular_function;GO:0003824//catalytic activity;GO:0004105//choline-phosphate cytidylyltransferase activity;GO:0005524//ATP binding;GO:0008017//microtubule binding;GO:0016740//transferase activity;GO:0016772//transferase activity, transferring phosphorus-containing groups;GO:0016779//nucleotidyltransferase activity;GO:0047348//glycerol-3-phosphate cytidylyltransferase activity;GO:00…	GO:0006629//lipid metabolic process;GO:0006644//phospholipid metabolic process;GO:0006650//glycerophospholipid metabolic process;GO:0006656//phosphatidylcholine biosynthetic process;GO:0006657//CDP-choline pathway;GO:0006793//phosphorus metabolic process;GO:0006796//phosphate-containing compound metabolic process;GO:0006807//nitrogen compound metabolic process;GO:0007018//microtubule-based moveme…
MA_10436548g0010	--	-	-	-	-	-	-	-	-
MA_10436580g0010	PAP22	KAF8397837.1 hypothetical protein HHK36_016762 [Tetracentron sinense]	-	-	-	-	GO:0005575//cellular_component;GO:0005576//extracellular region;GO:0009288//bacterial-type flagellum	GO:0003674//molecular_function;GO:0003824//catalytic activity;GO:0003993//acid phosphatase activity;GO:0005488//binding;GO:0016787//hydrolase activity;GO:0016788//hydrolase activity, acting on ester bonds;GO:0016791//phosphatase activity;GO:0042578//phosphoric ester hydrolase activity;GO:0043167//ion binding;GO:0043169//cation binding;GO:0046872//metal ion binding	GO:0001539//cilium or flagellum-dependent cell motility;GO:0006793//phosphorus metabolic process;GO:0006796//phosphate-containing compound metabolic process;GO:0008150//biological_process;GO:0008152//metabolic process;GO:0009987//cellular process;GO:0016311//dephosphorylation;GO:0044237//cellular metabolic process
MA_10436580g0020	PAP18	ABR18355.1 unknown [Picea sitchensis]	-	-	-	-	GO:0005575//cellular_component;GO:0005576//extracellular region	GO:0003674//molecular_function;GO:0003824//catalytic activity;GO:0003993//acid phosphatase activity;GO:0005488//binding;GO:0016787//hydrolase activity;GO:0016788//hydrolase activity, acting on ester bonds;GO:0016791//phosphatase activity;GO:0042578//phosphoric ester hydrolase activity;GO:0043167//ion binding;GO:0043169//cation binding;GO:0046872//metal ion binding	GO:0006793//phosphorus metabolic process;GO:0006796//phosphate-containing compound metabolic process;GO:0008150//biological_process;GO:0008152//metabolic process;GO:0009987//cellular process;GO:0016311//dephosphorylation;GO:0044237//cellular metabolic process
MA_10436598g0010	--	ABK21122.1 unknown [Picea sitchensis]	-	-	-	-	-	-	-
MA_10436663g0010	CCR1	ABK24144.1 unknown [Picea sitchensis]	-	-	-	-	-	GO:0003824//catalytic activity;GO:0003854//3-beta-hydroxy-delta5-steroid dehydrogenase activity;GO:0003978//UDP-glucose 4-epimerase activity;GO:0004043//L-aminoadipate-semialdehyde dehydrogenase activity;GO:0004316//3-oxoacyl-[acyl-carrier-protein] reductase (NADPH) activity;GO:0008446//GDP-mannose 4,6-dehydratase activity;GO:0008460//dTDP-glucose 4,6-dehydratase activity;GO:0008667//2,3-dihydro-…	GO:0000271//polysaccharide biosynthetic process;GO:0005975//carbohydrate metabolic process;GO:0006012//galactose metabolic process;GO:0006633//fatty acid biosynthetic process;GO:0006694//steroid biosynthetic process;GO:0008152//metabolic process;GO:0009243//O antigen biosynthetic process;GO:0009244//lipopolysaccharide core region biosynthetic process;GO:0019305//dTDP-rhamnose biosynthetic process…
MA_10436812g0010	DCL4	ABR17101.1 unknown [Picea sitchensis]	-	-	-	-	GO:0005575//cellular_component;GO:0005622//intracellular anatomical structure;GO:0005634//nucleus;GO:0005737//cytoplasm;GO:0016442//RISC complex;GO:0031332//RNAi effector complex;GO:0032991//protein-containing complex;GO:0043226//organelle;GO:0043227//membrane-bounded organelle;GO:0043229//intracellular organelle;GO:0043231//intracellular membrane-bounded organelle;GO:1990904//ribonucleoprotein c…	GO:0000166//nucleotide binding;GO:0003674//molecular_function;GO:0003676//nucleic acid binding;GO:0003677//DNA binding;GO:0003723//RNA binding;GO:0003824//catalytic activity;GO:0004386//helicase activity;GO:0004518//nuclease activity;GO:0004519//endonuclease activity;GO:0004521//endoribonuclease activity;GO:0004525//ribonuclease III activity;GO:0004540//ribonuclease activity;GO:0005488//binding;G…	GO:0000003//reproduction;GO:0002252//immune effector process;GO:0002376//immune system process;GO:0003002//regionalization;GO:0003006//developmental process involved in reproduction;GO:0006139//nucleobase-containing compound metabolic process;GO:0006259//DNA metabolic process;GO:0006351//transcription, DNA-templated;GO:0006353//DNA-templated transcription, termination;GO:0006396//RNA processing;G…
MA_10436812g0020	DCL4	AJP06285.1 DCL4, partial [Pinus tabuliformis]	-	-	-	-	GO:0005575//cellular_component;GO:0005622//intracellular anatomical structure;GO:0005634//nucleus;GO:0005737//cytoplasm;GO:0016442//RISC complex;GO:0031332//RNAi effector complex;GO:0032991//protein-containing complex;GO:0043226//organelle;GO:0043227//membrane-bounded organelle;GO:0043229//intracellular organelle;GO:0043231//intracellular membrane-bounded organelle;GO:1990904//ribonucleoprotein c…	GO:0000166//nucleotide binding;GO:0003674//molecular_function;GO:0003676//nucleic acid binding;GO:0003677//DNA binding;GO:0003723//RNA binding;GO:0003824//catalytic activity;GO:0004386//helicase activity;GO:0004518//nuclease activity;GO:0004519//endonuclease activity;GO:0004521//endoribonuclease activity;GO:0004525//ribonuclease III activity;GO:0004540//ribonuclease activity;GO:0005488//binding;G…	GO:0000003//reproduction;GO:0002252//immune effector process;GO:0002376//immune system process;GO:0003002//regionalization;GO:0003006//developmental process involved in reproduction;GO:0006139//nucleobase-containing compound metabolic process;GO:0006259//DNA metabolic process;GO:0006351//transcription, DNA-templated;GO:0006353//DNA-templated transcription, termination;GO:0006396//RNA processing;G…
MA_10436847g0010	--	ACN41202.1 unknown [Picea sitchensis]	-	-	-	-	-	-	-
MA_10436906g0010	SPK1	KAH9295019.1 hypothetical protein KI387_038607 [Taxus chinensis]	-	-	-	-	GO:0005575//cellular_component;GO:0005622//intracellular anatomical structure;GO:0005634//nucleus;GO:0005737//cytoplasm;GO:0005783//endoplasmic reticulum;GO:0005789//endoplasmic reticulum membrane;GO:0005829//cytosol;GO:0005886//plasma membrane;GO:0012505//endomembrane system;GO:0016020//membrane;GO:0019898//extrinsic component of membrane;GO:0031984//organelle subcompartment;GO:0042175//nuclear …	GO:0003674//molecular_function;GO:0005085//guanyl-nucleotide exchange factor activity;GO:0005488//binding;GO:0005515//protein binding;GO:0019899//enzyme binding;GO:0031267//small GTPase binding;GO:0051020//GTPase binding;GO:0098772//molecular function regulator	GO:0006810//transport;GO:0007154//cell communication;GO:0007165//signal transduction;GO:0007264//small GTPase mediated signal transduction;GO:0007275//multicellular organism development;GO:0008064//regulation of actin polymerization or depolymerization;GO:0008150//biological_process;GO:0008360//regulation of cell shape;GO:0009605//response to external stimulus;GO:0009606//tropism;GO:0009628//resp…
MA_10436951g0010	--	KAH9329797.1 hypothetical protein KI387_001905, partial [Taxus chinensis]	-	-	-	-	GO:0000228//nuclear chromosome;GO:0000785//chromatin;GO:0005575//cellular_component;GO:0005622//intracellular anatomical structure;GO:0005634//nucleus;GO:0005694//chromosome;GO:0005737//cytoplasm;GO:0005829//cytosol;GO:0016514//SWI/SNF complex;GO:0016586//RSC-type complex;GO:0031974//membrane-enclosed lumen;GO:0031981//nuclear lumen;GO:0032991//protein-containing complex;GO:0043226//organelle;GO:…	GO:0000166//nucleotide binding;GO:0003674//molecular_function;GO:0003676//nucleic acid binding;GO:0003677//DNA binding;GO:0003678//DNA helicase activity;GO:0003824//catalytic activity;GO:0004386//helicase activity;GO:0005488//binding;GO:0005515//protein binding;GO:0005524//ATP binding;GO:0008094//ATP-dependent activity, acting on DNA;GO:0016462//pyrophosphatase activity;GO:0016787//hydrolase acti…	GO:0000003//reproduction;GO:0000160//phosphorelay signal transduction system;GO:0002831//regulation of response to biotic stimulus;GO:0003006//developmental process involved in reproduction;GO:0006139//nucleobase-containing compound metabolic process;GO:0006325//chromatin organization;GO:0006338//chromatin remodeling;GO:0006351//transcription, DNA-templated;GO:0006355//regulation of transcription…
MA_10436952g0010	PEX5	KAH9301941.1 hypothetical protein KI387_013524, partial [Taxus chinensis]	Cellular Processes	Transport and catabolism	ko04146//Peroxisome	K13342	GO:0005575//cellular_component;GO:0005622//intracellular anatomical structure;GO:0005737//cytoplasm;GO:0005777//peroxisome;GO:0005778//peroxisomal membrane;GO:0005829//cytosol;GO:0016020//membrane;GO:0031090//organelle membrane;GO:0031903//microbody membrane;GO:0042579//microbody;GO:0043226//organelle;GO:0043227//membrane-bounded organelle;GO:0043229//intracellular organelle;GO:0043231//intracell…	GO:0000268//peroxisome targeting sequence binding;GO:0003674//molecular_function;GO:0005048//signal sequence binding;GO:0005052//peroxisome matrix targeting signal-1 binding;GO:0005488//binding;GO:0005515//protein binding;GO:0033218//amide binding;GO:0042277//peptide binding	GO:0006605//protein targeting;GO:0006625//protein targeting to peroxisome;GO:0006810//transport;GO:0006886//intracellular protein transport;GO:0006996//organelle organization;GO:0007031//peroxisome organization;GO:0008104//protein localization;GO:0008150//biological_process;GO:0009719//response to endogenous stimulus;GO:0009725//response to hormone;GO:0009733//response to auxin;GO:0009987//cellul…
MA_10436979g0010	At3g02645	EOY25968.1 Uncharacterized protein TCM_027342 [Theobroma cacao]	-	-	-	-	-	-	-
MA_10436984g0010	--	AWH12139.1 putative domains rearranged methylase, partial [Pinus sylvestris]	-	-	-	-	-	-	-
MA_10436984g0020	GSVIVT00034021001	ADE77919.1 unknown [Picea sitchensis]	Genetic Information Processing	Translation	ko03010//Ribosome	K02998	GO:0000314//organellar small ribosomal subunit;GO:0005840//ribosome;GO:0022627//cytosolic small ribosomal subunit	GO:0003735//structural constituent of ribosome	GO:0006412//translation
MA_10436984g0030	RAP40	ADE77919.1 unknown [Picea sitchensis]	Genetic Information Processing	Translation	ko03010//Ribosome	K02998	GO:0022627//cytosolic small ribosomal subunit	GO:0003735//structural constituent of ribosome	GO:0006412//translation
MA_10436984g0040	RAP40	ADE77919.1 unknown [Picea sitchensis]	Genetic Information Processing	Translation	ko03010//Ribosome	K02998	GO:0005575//cellular_component;GO:0005622//intracellular anatomical structure;GO:0005737//cytoplasm;GO:0005840//ribosome;GO:0015935//small ribosomal subunit;GO:0022627//cytosolic small ribosomal subunit;GO:0032991//protein-containing complex;GO:0043226//organelle;GO:0043228//non-membrane-bounded organelle;GO:0043229//intracellular organelle;GO:0043232//intracellular non-membrane-bounded organelle…	GO:0003674//molecular_function;GO:0003735//structural constituent of ribosome;GO:0005198//structural molecule activity	GO:0006412//translation;GO:0006518//peptide metabolic process;GO:0006807//nitrogen compound metabolic process;GO:0008150//biological_process;GO:0008152//metabolic process;GO:0009058//biosynthetic process;GO:0009059//macromolecule biosynthetic process;GO:0009987//cellular process;GO:0010467//gene expression;GO:0019538//protein metabolic process;GO:0034641//cellular nitrogen compound metabolic proc…
MA_10436984g0050	PI206	ABD52117.1 dirigent protein pDIR6 [Picea engelmannii x Picea glauca]	-	-	-	-	-	-	-
MA_10436984g0060	--	KAH9310203.1 hypothetical protein KI387_038114, partial [Taxus chinensis]	-	-	-	-	-	-	-
MA_10437020g0010	MMK1	ACN39845.1 unknown [Picea sitchensis]	Organismal Systems;Environmental Information Processing;Environmental Information Processing	Environmental adaptation;Signal transduction;Signal transduction	ko04626//Plant-pathogen interaction;ko04075//Plant hormone signal transduction;ko04016//MAPK signaling pathway - plant	K14512;K14512;K14512	-	GO:0004672//protein kinase activity;GO:0005524//ATP binding	GO:0006468//protein phosphorylation
MA_10437035g0010	--	-	-	-	-	-	-	-	-
MA_10437035g0020	--	-	-	-	-	-	-	-	-
MA_10437035g0030	ROQ1	KAH9303641.1 hypothetical protein KI387_008045, partial [Taxus chinensis]	-	-	-	-	-	GO:0005515//protein binding;GO:0043531//ADP binding	GO:0007165//signal transduction
MA_10437035g0040	N	KAH9308031.1 hypothetical protein KI387_035942 [Taxus chinensis]	-	-	-	-	-	GO:0043531//ADP binding	-
MA_10437035g0050	--	-	-	-	-	-	-	-	-
MA_10437038g0010	BACOVA_02659	ABK24242.1 unknown [Picea sitchensis]	Metabolism;Metabolism;Metabolism;Metabolism;Metabolism	Global and overview maps;Global and overview maps;Carbohydrate metabolism;Biosynthesis of other secondary metabolites;Metabolism of other amino acids	ko01100//Metabolic pathways;ko01110//Biosynthesis of secondary metabolites;ko00500//Starch and sucrose metabolism;ko00999//Biosynthesis of various plant secondary metabolites;ko00460//Cyanoamino acid metabolism	K05349;K05349;K05349;K05349;K05349	GO:0005575//cellular_component;GO:0005886//plasma membrane;GO:0016020//membrane;GO:0042597//periplasmic space;GO:0071944//cell periphery	GO:0003674//molecular_function;GO:0003824//catalytic activity;GO:0004553//hydrolase activity, hydrolyzing O-glycosyl compounds;GO:0008422//beta-glucosidase activity;GO:0015926//glucosidase activity;GO:0016787//hydrolase activity;GO:0016798//hydrolase activity, acting on glycosyl bonds;GO:0102483//scopolin beta-glucosidase activity	GO:0000272//polysaccharide catabolic process;GO:0005975//carbohydrate metabolic process;GO:0005976//polysaccharide metabolic process;GO:0008150//biological_process;GO:0008152//metabolic process;GO:0009056//catabolic process;GO:0009057//macromolecule catabolic process;GO:0009251//glucan catabolic process;GO:0016052//carbohydrate catabolic process;GO:0043170//macromolecule metabolic process;GO:0044…
MA_10437038g0020	BACOVA_02659	ABK24242.1 unknown [Picea sitchensis]	Metabolism;Metabolism;Metabolism;Metabolism;Metabolism	Global and overview maps;Global and overview maps;Carbohydrate metabolism;Biosynthesis of other secondary metabolites;Metabolism of other amino acids	ko01100//Metabolic pathways;ko01110//Biosynthesis of secondary metabolites;ko00500//Starch and sucrose metabolism;ko00999//Biosynthesis of various plant secondary metabolites;ko00460//Cyanoamino acid metabolism	K05349;K05349;K05349;K05349;K05349	-	GO:0004553//hydrolase activity, hydrolyzing O-glycosyl compounds	GO:0005975//carbohydrate metabolic process
MA_10437081g0010	CNGC20	EFJ30735.1 hypothetical protein SELMODRAFT_89324 [Selaginella moellendorffii]	Organismal Systems	Environmental adaptation	ko04626//Plant-pathogen interaction	K05391	GO:0016020//membrane	GO:0005216//ion channel activity	GO:0006811//ion transport;GO:0055085//transmembrane transport
MA_10437085g0010	CIP73	KAH9315199.1 hypothetical protein KI387_023826, partial [Taxus chinensis]	-	-	-	-	-	-	-
MA_10437092g0010	CTR1	KAH9329686.1 hypothetical protein KI387_001794, partial [Taxus chinensis]	-	-	-	-	GO:0005575//cellular_component;GO:0005622//intracellular anatomical structure;GO:0005737//cytoplasm;GO:0005783//endoplasmic reticulum;GO:0005789//endoplasmic reticulum membrane;GO:0012505//endomembrane system;GO:0016020//membrane;GO:0031984//organelle subcompartment;GO:0042175//nuclear outer membrane-endoplasmic reticulum membrane network;GO:0043226//organelle;GO:0043227//membrane-bounded organel…	GO:0000166//nucleotide binding;GO:0003674//molecular_function;GO:0003824//catalytic activity;GO:0004672//protein kinase activity;GO:0004674//protein serine/threonine kinase activity;GO:0004712//protein serine/threonine/tyrosine kinase activity;GO:0005488//binding;GO:0005524//ATP binding;GO:0016301//kinase activity;GO:0016740//transferase activity;GO:0016772//transferase activity, transferring pho…	GO:0000160//phosphorelay signal transduction system;GO:0001666//response to hypoxia;GO:0006082//organic acid metabolic process;GO:0006464//cellular protein modification process;GO:0006468//protein phosphorylation;GO:0006629//lipid metabolic process;GO:0006720//isoprenoid metabolic process;GO:0006721//terpenoid metabolic process;GO:0006793//phosphorus metabolic process;GO:0006796//phosphate-contai…
MA_10437116g0010	ATJ16	XP_006836741.1 chaperone protein dnaJ 16 isoform X2 [Amborella trichopoda]	-	-	-	-	GO:0005575//cellular_component;GO:0016020//membrane	GO:0005515//protein binding	GO:0001101//response to acid chemical;GO:0006457//protein folding;GO:0008150//biological_process;GO:0009408//response to heat;GO:0009719//response to endogenous stimulus;GO:0009725//response to hormone;GO:0009737//response to abscisic acid;GO:0010033//response to organic substance;GO:0033993//response to lipid;GO:0042221//response to chemical;GO:0050896//response to stimulus;GO:0097305//response …
MA_10437129g0010	PHS2	XP_006848091.1 alpha-glucan phosphorylase, H isozyme [Amborella trichopoda]	Metabolism;Metabolism;Metabolism	Global and overview maps;Global and overview maps;Carbohydrate metabolism	ko01100//Metabolic pathways;ko01110//Biosynthesis of secondary metabolites;ko00500//Starch and sucrose metabolism	K00688;K00688;K00688	GO:0005575//cellular_component;GO:0005622//intracellular anatomical structure;GO:0005737//cytoplasm;GO:0005829//cytosol;GO:0009507//chloroplast;GO:0009536//plastid;GO:0043226//organelle;GO:0043227//membrane-bounded organelle;GO:0043229//intracellular organelle;GO:0043231//intracellular membrane-bounded organelle	GO:0003674//molecular_function;GO:0003824//catalytic activity;GO:0004645//1,4-alpha-oligoglucan phosphorylase activity;GO:0005488//binding;GO:0008184//glycogen phosphorylase activity;GO:0016740//transferase activity;GO:0016757//glycosyltransferase activity;GO:0016758//hexosyltransferase activity;GO:0019842//vitamin binding;GO:0030170//pyridoxal phosphate binding;GO:0036094//small molecule binding…	GO:0000272//polysaccharide catabolic process;GO:0001101//response to acid chemical;GO:0005975//carbohydrate metabolic process;GO:0005976//polysaccharide metabolic process;GO:0005977//glycogen metabolic process;GO:0005980//glycogen catabolic process;GO:0006073//cellular glucan metabolic process;GO:0006091//generation of precursor metabolites and energy;GO:0006112//energy reserve metabolic process;…
MA_10437184g0010	CXE18	ADE75646.1 unknown [Picea sitchensis]	-	-	-	-	GO:0005576//extracellular region	GO:0004315//3-oxoacyl-[acyl-carrier-protein] synthase activity;GO:0016787//hydrolase activity;GO:0018738//S-formylglutathione hydrolase activity	GO:0006633//fatty acid biosynthetic process;GO:0046292//formaldehyde metabolic process
MA_10437227g0010	At3g24670	ABR17766.1 unknown [Picea sitchensis]	Metabolism;Metabolism	Global and overview maps;Carbohydrate metabolism	ko01100//Metabolic pathways;ko00040//Pentose and glucuronate interconversions	K01728;K01728	-	-	-
MA_10437227g0020	At5g48900	ABR17766.1 unknown [Picea sitchensis]	Metabolism;Metabolism	Global and overview maps;Carbohydrate metabolism	ko01100//Metabolic pathways;ko00040//Pentose and glucuronate interconversions	K01728;K01728	-	-	-
MA_10437227g0030	At5g48900	OIW18306.1 hypothetical protein TanjilG_31446 [Lupinus angustifolius]	Metabolism;Metabolism	Global and overview maps;Carbohydrate metabolism	ko01100//Metabolic pathways;ko00040//Pentose and glucuronate interconversions	K01728;K01728	-	GO:0004478//methionine adenosyltransferase activity	GO:0006556//S-adenosylmethionine biosynthetic process
MA_10437245g0010	fmt	RWR94856.1 Formyl transferase [Cinnamomum micranthum f. kanehirae]	Metabolism;Genetic Information Processing;Metabolism	Global and overview maps;Translation;Metabolism of cofactors and vitamins	ko01100//Metabolic pathways;ko00970//Aminoacyl-tRNA biosynthesis;ko00670//One carbon pool by folate	K00604;K00604;K00604	GO:0005737//cytoplasm	GO:0003674//molecular_function;GO:0003824//catalytic activity;GO:0004479//methionyl-tRNA formyltransferase activity;GO:0004644//phosphoribosylglycinamide formyltransferase activity;GO:0008864//formyltetrahydrofolate deformylase activity;GO:0016740//transferase activity;GO:0016741//transferase activity, transferring one-carbon groups;GO:0016742//hydroxymethyl-, formyl- and related transferase acti…	GO:0006139//nucleobase-containing compound metabolic process;GO:0006396//RNA processing;GO:0006399//tRNA metabolic process;GO:0006400//tRNA modification;GO:0006412//translation;GO:0006413//translational initiation;GO:0006431//methionyl-tRNA aminoacylation;GO:0006464//cellular protein modification process;GO:0006518//peptide metabolic process;GO:0006725//cellular aromatic compound metabolic proces…
MA_10437245g0020	TMEM184A	KAH9320119.1 hypothetical protein KI387_021888, partial [Taxus chinensis]	-	-	-	-	GO:0005575//cellular_component;GO:0016020//membrane;GO:0016021//integral component of membrane;GO:0031224//intrinsic component of membrane	GO:0003674//molecular_function;GO:0005215//transporter activity;GO:0005488//binding;GO:0030246//carbohydrate binding	GO:0006950//response to stress;GO:0006952//defense response;GO:0007275//multicellular organism development;GO:0007399//nervous system development;GO:0008037//cell recognition;GO:0008038//neuron recognition;GO:0008039//synaptic target recognition;GO:0008150//biological_process;GO:0009605//response to external stimulus;GO:0009607//response to biotic stimulus;GO:0009620//response to fungus;GO:000998…
MA_10437253g0010	--	KAH9320521.1 hypothetical protein KI387_015160, partial [Taxus chinensis]	-	-	-	-	-	-	-
MA_105595g0010	GATC	A9P2J1.1 RecName: Full=Glutamyl-tRNA(Gln) amidotransferase subunit C, chloroplastic/mitochondrial; Short=Glu-AdT subunit C [Picea sitchensis]	-	-	-	-	-	-	-
MA_105934g0010	PCMP-H81	KAH9326989.1 hypothetical protein KI387_007167 [Taxus chinensis]	-	-	-	-	GO:0005575//cellular_component;GO:0005622//intracellular anatomical structure;GO:0005737//cytoplasm;GO:0005739//mitochondrion;GO:0043226//organelle;GO:0043227//membrane-bounded organelle;GO:0043229//intracellular organelle;GO:0043231//intracellular membrane-bounded organelle	GO:0003674//molecular_function;GO:0003676//nucleic acid binding;GO:0003723//RNA binding;GO:0003824//catalytic activity;GO:0004518//nuclease activity;GO:0004519//endonuclease activity;GO:0005488//binding;GO:0008270//zinc ion binding;GO:0016787//hydrolase activity;GO:0016788//hydrolase activity, acting on ester bonds;GO:0043167//ion binding;GO:0043169//cation binding;GO:0045182//translation regulat…	GO:0006139//nucleobase-containing compound metabolic process;GO:0006417//regulation of translation;GO:0006725//cellular aromatic compound metabolic process;GO:0006807//nitrogen compound metabolic process;GO:0008150//biological_process;GO:0008152//metabolic process;GO:0009451//RNA modification;GO:0009987//cellular process;GO:0016070//RNA metabolic process;GO:0034641//cellular nitrogen compound met…
MA_106158g0010	--	-	-	-	-	-	-	-	-
MA_106618g0010	ECT1	XP_024969086.1 uncharacterized protein LOC112508641 isoform X3 [Cynara cardunculus var. scolymus] [Cynara cardunculus]	-	-	-	-	-	GO:0003723//RNA binding	-
MA_10681g0010	PECT1	KAH9308979.1 hypothetical protein KI387_036890, partial [Taxus chinensis]	Metabolism;Metabolism;Metabolism	Global and overview maps;Lipid metabolism;Metabolism of other amino acids	ko01100//Metabolic pathways;ko00564//Glycerophospholipid metabolism;ko00440//Phosphonate and phosphinate metabolism	K00967;K00967;K00967	-	GO:0000309//nicotinamide-nucleotide adenylyltransferase activity;GO:0003824//catalytic activity;GO:0004595//pantetheine-phosphate adenylyltransferase activity;GO:0016779//nucleotidyltransferase activity;GO:0047348//glycerol-3-phosphate cytidylyltransferase activity	GO:0009058//biosynthetic process;GO:0009244//lipopolysaccharide core region biosynthetic process;GO:0009435//NAD biosynthetic process;GO:0015937//coenzyme A biosynthetic process
MA_107391g0010	PDIL5-2	KAH9292242.1 hypothetical protein KI387_042571 [Taxus chinensis]	Genetic Information Processing	Folding, sorting and degradation	ko04141//Protein processing in endoplasmic reticulum	K09580	GO:0019031//viral envelope	-	-
MA_107765g0010	ATL11	ABR16339.1 unknown [Picea sitchensis]	-	-	-	-	GO:0000109//nucleotide-excision repair complex;GO:0005575//cellular_component;GO:0005680//anaphase-promoting complex;GO:0005886//plasma membrane;GO:0016020//membrane;GO:0016021//integral component of membrane;GO:0031224//intrinsic component of membrane;GO:0071944//cell periphery	GO:0003674//molecular_function;GO:0003824//catalytic activity;GO:0004842//ubiquitin-protein transferase activity;GO:0005488//binding;GO:0008270//zinc ion binding;GO:0016740//transferase activity;GO:0019787//ubiquitin-like protein transferase activity;GO:0043167//ion binding;GO:0043169//cation binding;GO:0046872//metal ion binding;GO:0061630//ubiquitin protein ligase activity;GO:0061659//ubiquitin…	GO:0002376//immune system process;GO:0006289//nucleotide-excision repair;GO:0006464//cellular protein modification process;GO:0006508//proteolysis;GO:0006511//ubiquitin-dependent protein catabolic process;GO:0006807//nitrogen compound metabolic process;GO:0006950//response to stress;GO:0006952//defense response;GO:0006955//immune response;GO:0008150//biological_process;GO:0008152//metabolic proce…
MA_10785g0010	--	XP_042479392.1 uncharacterized protein LOC122060234 [Macadamia integrifolia]	-	-	-	-	-	-	-
MA_107950g0010	WRKY7	ADE77495.1 unknown [Picea sitchensis]	-	-	-	-	-	GO:0003700//DNA-binding transcription factor activity;GO:0043565//sequence-specific DNA binding	GO:0006355//regulation of transcription, DNA-templated
MA_107950g0020	--	-	-	-	-	-	-	-	-
MA_10811g0010	SMO1-1	PIA49981.1 hypothetical protein AQUCO_01300608v1 [Aquilegia coerulea]	Metabolism;Metabolism;Metabolism	Global and overview maps;Global and overview maps;Lipid metabolism	ko01100//Metabolic pathways;ko01110//Biosynthesis of secondary metabolites;ko00100//Steroid biosynthesis	K14423;K14423;K14423	-	GO:0003676//nucleic acid binding;GO:0005506//iron ion binding;GO:0016491//oxidoreductase activity	GO:0008610//lipid biosynthetic process
MA_108291g0010	--	KAH9330671.1 hypothetical protein KI387_002779, partial [Taxus chinensis]	-	-	-	-	GO:0005887//integral component of plasma membrane;GO:0055052//ATP-binding cassette (ABC) transporter complex, substrate-binding subunit-containing	GO:0015419//ABC-type sulfate transporter activity	GO:0008272//sulfate transport
MA_10862g0010	At1g80170	KAF5197535.1 Polygalacturonase [Thalictrum thalictroides]	-	-	-	-	GO:0005575//cellular_component;GO:0005576//extracellular region;GO:0005618//cell wall;GO:0009505//plant-type cell wall;GO:0030312//external encapsulating structure;GO:0071944//cell periphery	GO:0003674//molecular_function;GO:0003824//catalytic activity;GO:0004553//hydrolase activity, hydrolyzing O-glycosyl compounds;GO:0004650//polygalacturonase activity;GO:0016787//hydrolase activity;GO:0016798//hydrolase activity, acting on glycosyl bonds	GO:0005975//carbohydrate metabolic process;GO:0008150//biological_process;GO:0008152//metabolic process;GO:0009987//cellular process;GO:0016043//cellular component organization;GO:0044238//primary metabolic process;GO:0045229//external encapsulating structure organization;GO:0071554//cell wall organization or biogenesis;GO:0071555//cell wall organization;GO:0071704//organic substance metabolic pr…
MA_10865g0010	--	KAH9328760.1 hypothetical protein KI387_000868, partial [Taxus chinensis]	-	-	-	-	-	-	-
MA_109497g0010	--	ADE75711.1 unknown [Picea sitchensis]	-	-	-	-	-	-	-
MA_109942g0010	--	-	-	-	-	-	-	-	GO:0000350//generation of catalytic spliceosome for second transesterification step
MA_110122g0010	AMS	UFA45699.1 bHLH01 [Pinus massoniana]	-	-	-	-	-	GO:0046983//protein dimerization activity	-
MA_11041g0010	MAP3K12	KAH9288567.1 hypothetical protein KI387_032684, partial [Taxus chinensis]	-	-	-	-	GO:0005575//cellular_component;GO:0005622//intracellular anatomical structure;GO:0005737//cytoplasm;GO:0005783//endoplasmic reticulum;GO:0005789//endoplasmic reticulum membrane;GO:0012505//endomembrane system;GO:0016020//membrane;GO:0031984//organelle subcompartment;GO:0042175//nuclear outer membrane-endoplasmic reticulum membrane network;GO:0043226//organelle;GO:0043227//membrane-bounded organel…	GO:0000166//nucleotide binding;GO:0003674//molecular_function;GO:0003824//catalytic activity;GO:0004672//protein kinase activity;GO:0004674//protein serine/threonine kinase activity;GO:0004712//protein serine/threonine/tyrosine kinase activity;GO:0005488//binding;GO:0005515//protein binding;GO:0005524//ATP binding;GO:0016301//kinase activity;GO:0016740//transferase activity;GO:0016772//transferas…	GO:0000160//phosphorelay signal transduction system;GO:0001666//response to hypoxia;GO:0006082//organic acid metabolic process;GO:0006464//cellular protein modification process;GO:0006468//protein phosphorylation;GO:0006629//lipid metabolic process;GO:0006720//isoprenoid metabolic process;GO:0006721//terpenoid metabolic process;GO:0006793//phosphorus metabolic process;GO:0006796//phosphate-contai…
MA_111103g0010	CWINV1	KAH9297999.1 hypothetical protein KI387_029681, partial [Taxus chinensis]	Metabolism;Metabolism;Metabolism;Metabolism	Global and overview maps;Global and overview maps;Carbohydrate metabolism;Carbohydrate metabolism	ko01100//Metabolic pathways;ko01110//Biosynthesis of secondary metabolites;ko00500//Starch and sucrose metabolism;ko00052//Galactose metabolism	K01193;K01193;K01193;K01193	-	-	-
MA_111103g0020	CWINV2	KAH9301958.1 hypothetical protein KI387_013541 [Taxus chinensis]	Metabolism;Metabolism;Metabolism;Metabolism	Global and overview maps;Global and overview maps;Carbohydrate metabolism;Carbohydrate metabolism	ko01100//Metabolic pathways;ko01110//Biosynthesis of secondary metabolites;ko00500//Starch and sucrose metabolism;ko00052//Galactose metabolism	K01193;K01193;K01193;K01193	-	-	-
MA_111401g0010	--	-	-	-	-	-	-	-	-
MA_111462g0010	--	-	-	-	-	-	-	-	-
MA_11211g0010	--	XP_017250605.1 PREDICTED: uncharacterized protein LOC108221221 [Daucus carota subsp. sativus] [Daucus carota]	-	-	-	-	-	-	-
MA_11285g0010	--	-	-	-	-	-	-	-	-
MA_11285g0020	LBD1	ABR17919.1 unknown [Picea sitchensis]	-	-	-	-	-	GO:0000774//adenyl-nucleotide exchange factor activity;GO:0016773//phosphotransferase activity, alcohol group as acceptor;GO:0042803//protein homodimerization activity;GO:0051087//chaperone binding	GO:0005975//carbohydrate metabolic process;GO:0006457//protein folding
MA_1130522g0010	--	KAH9314484.1 hypothetical protein KI387_023111 [Taxus chinensis]	-	-	-	-	-	-	-
MA_1130522g0020	--	KAH9296658.1 hypothetical protein KI387_044238 [Taxus chinensis]	-	-	-	-	-	GO:0046983//protein dimerization activity	-
MA_11313g0010	--	ADE76241.1 unknown [Picea sitchensis]	-	-	-	-	-	-	GO:0006606//protein import into nucleus
MA_11336g0010	--	ABK24865.1 unknown [Picea sitchensis]	-	-	-	-	-	-	-
MA_113446g0010	ERF017	ABK22932.1 unknown [Picea sitchensis]	-	-	-	-	-	GO:0003700//DNA-binding transcription factor activity	GO:0006355//regulation of transcription, DNA-templated
MA_11348g0010	--	KAH9312943.1 hypothetical protein KI387_027978, partial [Taxus chinensis]	-	-	-	-	-	-	-
MA_11502g0010	--	-	-	-	-	-	-	-	-
MA_11552g0010	--	XP_006850180.2 putative uncharacterized protein DDB_G0287265 [Amborella trichopoda]	-	-	-	-	-	-	-
MA_115846g0010	CDC5	KAH9319779.1 hypothetical protein KI387_021548, partial [Taxus chinensis]	Genetic Information Processing	Transcription	ko03040//Spliceosome	K12860	-	-	-
MA_115993g0010	--	-	-	-	-	-	-	-	-
MA_116186g0010	PDK	GBG58838.1 hypothetical protein CBR_g238 [Chara braunii]	-	-	-	-	-	-	-
MA_116801g0010	--	-	-	-	-	-	-	-	-
MA_117044g0010	BHLH140	KAH9310082.1 hypothetical protein KI387_037993, partial [Taxus chinensis]	-	-	-	-	GO:0000228//nuclear chromosome;GO:0000785//chromatin;GO:0005575//cellular_component;GO:0005622//intracellular anatomical structure;GO:0005634//nucleus;GO:0005654//nucleoplasm;GO:0005694//chromosome;GO:0005730//nucleolus;GO:0005737//cytoplasm;GO:0031974//membrane-enclosed lumen;GO:0031981//nuclear lumen;GO:0043226//organelle;GO:0043227//membrane-bounded organelle;GO:0043228//non-membrane-bounded o…	GO:0000166//nucleotide binding;GO:0001882//nucleoside binding;GO:0001883//purine nucleoside binding;GO:0003674//molecular_function;GO:0003676//nucleic acid binding;GO:0003677//DNA binding;GO:0003682//chromatin binding;GO:0003684//damaged DNA binding;GO:0003690//double-stranded DNA binding;GO:0003697//single-stranded DNA binding;GO:0003723//RNA binding;GO:0003725//double-stranded RNA binding;GO:00…	GO:0000012//single strand break repair;GO:0000302//response to reactive oxygen species;GO:0006000//fructose metabolic process;GO:0006139//nucleobase-containing compound metabolic process;GO:0006163//purine nucleotide metabolic process;GO:0006259//DNA metabolic process;GO:0006260//DNA replication;GO:0006266//DNA ligation;GO:0006281//DNA repair;GO:0006298//mismatch repair;GO:0006302//double-strand …
MA_11711g0010	ABCB15	XP_030455713.1 ABC transporter B family member 15-like [Syzygium oleosum]	Environmental Information Processing	Membrane transport	ko02010//ABC transporters	K05658	GO:0005887//integral component of plasma membrane;GO:0016021//integral component of membrane;GO:0043190//ATP-binding cassette (ABC) transporter complex	GO:0005524//ATP binding;GO:0042626//ATPase-coupled transmembrane transporter activity	GO:0006810//transport;GO:0055085//transmembrane transport
MA_117445g0010	CATHB3	ABK21175.1 unknown [Picea sitchensis]	-	-	-	-	GO:0000323//lytic vacuole;GO:0005575//cellular_component;GO:0005576//extracellular region;GO:0005615//extracellular space;GO:0005622//intracellular anatomical structure;GO:0005737//cytoplasm;GO:0005764//lysosome;GO:0005773//vacuole;GO:0005829//cytosol;GO:0043226//organelle;GO:0043227//membrane-bounded organelle;GO:0043229//intracellular organelle;GO:0043231//intracellular membrane-bounded organel…	GO:0003674//molecular_function;GO:0003824//catalytic activity;GO:0004175//endopeptidase activity;GO:0004197//cysteine-type endopeptidase activity;GO:0008233//peptidase activity;GO:0008234//cysteine-type peptidase activity;GO:0016787//hydrolase activity;GO:0140096//catalytic activity, acting on a protein	GO:0006508//proteolysis;GO:0006807//nitrogen compound metabolic process;GO:0006950//response to stress;GO:0006952//defense response;GO:0008150//biological_process;GO:0008152//metabolic process;GO:0009056//catabolic process;GO:0009057//macromolecule catabolic process;GO:0009987//cellular process;GO:0019538//protein metabolic process;GO:0030163//protein catabolic process;GO:0043170//macromolecule m…
MA_11783g0010	GDH2	ABK23939.1 unknown [Picea sitchensis]	Metabolism;Metabolism;Metabolism;Metabolism;Metabolism	Global and overview maps;Global and overview maps;Global and overview maps;Carbohydrate metabolism;Amino acid metabolism	ko01100//Metabolic pathways;ko01110//Biosynthesis of secondary metabolites;ko01200//Carbon metabolism;ko00630//Glyoxylate and dicarboxylate metabolism;ko00260//Glycine, serine and threonine metabolism	K02437;K02437;K02437;K02437;K02437	GO:0005575//cellular_component;GO:0005622//intracellular anatomical structure;GO:0005737//cytoplasm;GO:0005739//mitochondrion;GO:0005960//glycine cleavage complex;GO:0009317//acetyl-CoA carboxylase complex;GO:0032991//protein-containing complex;GO:0043226//organelle;GO:0043227//membrane-bounded organelle;GO:0043229//intracellular organelle;GO:0043231//intracellular membrane-bounded organelle;GO:1…	GO:0000166//nucleotide binding;GO:0003674//molecular_function;GO:0003824//catalytic activity;GO:0003989//acetyl-CoA carboxylase activity;GO:0005488//binding;GO:0005524//ATP binding;GO:0017076//purine nucleotide binding;GO:0030554//adenyl nucleotide binding;GO:0032553//ribonucleotide binding;GO:0032555//purine ribonucleotide binding;GO:0032559//adenyl ribonucleotide binding;GO:0035639//purine ribo…	GO:0001505//regulation of neurotransmitter levels;GO:0006082//organic acid metabolic process;GO:0006520//cellular amino acid metabolic process;GO:0006544//glycine metabolic process;GO:0006546//glycine catabolic process;GO:0006633//fatty acid biosynthetic process;GO:0006807//nitrogen compound metabolic process;GO:0008150//biological_process;GO:0008152//metabolic process;GO:0009056//catabolic proce…
MA_11783g0020	NRPB7	KAH9306273.1 hypothetical protein KI387_010677, partial [Taxus chinensis]	Genetic Information Processing	Transcription	ko03020//RNA polymerase	K03015	GO:0000428//DNA-directed RNA polymerase complex;GO:0000932//P-body;GO:0005575//cellular_component;GO:0005622//intracellular anatomical structure;GO:0005634//nucleus;GO:0005654//nucleoplasm;GO:0005665//RNA polymerase II, core complex;GO:0005737//cytoplasm;GO:0016591//RNA polymerase II, holoenzyme;GO:0030880//RNA polymerase complex;GO:0031974//membrane-enclosed lumen;GO:0031981//nuclear lumen;GO:00…	GO:0003674//molecular_function;GO:0003676//nucleic acid binding;GO:0003677//DNA binding;GO:0003697//single-stranded DNA binding;GO:0003723//RNA binding;GO:0003727//single-stranded RNA binding;GO:0003824//catalytic activity;GO:0003899//DNA-directed 5'-3' RNA polymerase activity;GO:0005488//binding;GO:0005515//protein binding;GO:0016740//transferase activity;GO:0016772//transferase activity, transf…	GO:0000291//nuclear-transcribed mRNA catabolic process, exonucleolytic;GO:0000375//RNA splicing, via transesterification reactions;GO:0000377//RNA splicing, via transesterification reactions with bulged adenosine as nucleophile;GO:0000398//mRNA splicing, via spliceosome;GO:0000956//nuclear-transcribed mRNA catabolic process;GO:0001172//transcription, RNA-templated;GO:0006139//nucleobase-containin…
MA_117880g0010	ML4	ABR16149.1 unknown [Picea sitchensis]	-	-	-	-	-	GO:0003674//molecular_function;GO:0003676//nucleic acid binding;GO:0003723//RNA binding;GO:0003729//mRNA binding;GO:0005488//binding;GO:0097159//organic cyclic compound binding;GO:1901363//heterocyclic compound binding	GO:0000003//reproduction;GO:0006139//nucleobase-containing compound metabolic process;GO:0006351//transcription, DNA-templated;GO:0006355//regulation of transcription, DNA-templated;GO:0006725//cellular aromatic compound metabolic process;GO:0006807//nitrogen compound metabolic process;GO:0007049//cell cycle;GO:0008150//biological_process;GO:0008152//metabolic process;GO:0009058//biosynthetic pro…
MA_11792g0010	At1g73050	ABK25456.1 unknown [Picea sitchensis]	-	-	-	-	-	GO:0008812//choline dehydrogenase activity;GO:0016491//oxidoreductase activity;GO:0016614//oxidoreductase activity, acting on CH-OH group of donors;GO:0016701//oxidoreductase activity, acting on single donors with incorporation of molecular oxygen;GO:0045550//geranylgeranyl reductase activity;GO:0050660//flavin adenine dinucleotide binding	GO:0006744//ubiquinone biosynthetic process;GO:0015995//chlorophyll biosynthetic process;GO:0019285//glycine betaine biosynthetic process from choline;GO:0030494//bacteriochlorophyll biosynthetic process
MA_11792g0020	At1g73050	ABK22756.1 unknown [Picea sitchensis]	Metabolism;Metabolism;Metabolism	Global and overview maps;Global and overview maps;Metabolism of other amino acids	ko01100//Metabolic pathways;ko01110//Biosynthesis of secondary metabolites;ko00460//Cyanoamino acid metabolism	K08248;K08248;K08248	-	GO:0008812//choline dehydrogenase activity;GO:0016614//oxidoreductase activity, acting on CH-OH group of donors;GO:0050660//flavin adenine dinucleotide binding	GO:0019285//glycine betaine biosynthetic process from choline
MA_11792g0030	HNRNPF	KAH9293238.1 hypothetical protein KI387_041554, partial [Taxus chinensis]	-	-	-	-	-	GO:0003676//nucleic acid binding	-
MA_118278g0010	--	KAH7297148.1 hypothetical protein KP509_26G055900 [Ceratopteris richardii]	-	-	-	-	-	GO:0046983//protein dimerization activity	-
MA_118630g0010	At2g25060	ABK23627.1 unknown [Picea sitchensis]	-	-	-	-	-	GO:0009055//electron transfer activity	-
MA_1194g0010	At1g71691	KAH9299956.1 hypothetical protein KI387_011539 [Taxus chinensis]	-	-	-	-	-	GO:0016788//hydrolase activity, acting on ester bonds	-
MA_119807g0010	At2g19130	KAH9327305.1 hypothetical protein KI387_007483, partial [Taxus chinensis]	-	-	-	-	GO:0005575//cellular_component;GO:0016020//membrane;GO:0016021//integral component of membrane;GO:0031224//intrinsic component of membrane	GO:0000166//nucleotide binding;GO:0003674//molecular_function;GO:0003824//catalytic activity;GO:0004672//protein kinase activity;GO:0004674//protein serine/threonine kinase activity;GO:0005488//binding;GO:0005524//ATP binding;GO:0016301//kinase activity;GO:0016740//transferase activity;GO:0016772//transferase activity, transferring phosphorus-containing groups;GO:0016773//phosphotransferase activ…	GO:0000003//reproduction;GO:0006464//cellular protein modification process;GO:0006468//protein phosphorylation;GO:0006793//phosphorus metabolic process;GO:0006796//phosphate-containing compound metabolic process;GO:0006807//nitrogen compound metabolic process;GO:0007154//cell communication;GO:0008037//cell recognition;GO:0008150//biological_process;GO:0008152//metabolic process;GO:0009856//pollin…
MA_120841g0010	--	-	-	-	-	-	-	-	-
MA_121161g0010	GSDA	ABK27067.1 unknown [Picea sitchensis]	-	-	-	-	-	GO:0008251//tRNA-specific adenosine deaminase activity	GO:0002100//tRNA wobble adenosine to inosine editing
MA_12141g0010	AGD5	KAH9314150.1 hypothetical protein KI387_022777, partial [Taxus chinensis]	Cellular Processes	Transport and catabolism	ko04144//Endocytosis	K12486	-	-	-
MA_12141g0020	--	KAH9303687.1 hypothetical protein KI387_008091, partial [Taxus chinensis]	-	-	-	-	-	-	-
MA_12141g0030	DNMT2	ADE77228.1 unknown [Picea sitchensis]	-	-	-	-	GO:0005575//cellular_component;GO:0005622//intracellular anatomical structure;GO:0005634//nucleus;GO:0005737//cytoplasm;GO:0043226//organelle;GO:0043227//membrane-bounded organelle;GO:0043229//intracellular organelle;GO:0043231//intracellular membrane-bounded organelle	GO:0003674//molecular_function;GO:0003676//nucleic acid binding;GO:0003723//RNA binding;GO:0003824//catalytic activity;GO:0003886//DNA (cytosine-5-)-methyltransferase activity;GO:0005488//binding;GO:0008168//methyltransferase activity;GO:0008173//RNA methyltransferase activity;GO:0008175//tRNA methyltransferase activity;GO:0016740//transferase activity;GO:0016741//transferase activity, transferri…	GO:0001510//RNA methylation;GO:0006139//nucleobase-containing compound metabolic process;GO:0006304//DNA modification;GO:0006396//RNA processing;GO:0006399//tRNA metabolic process;GO:0006400//tRNA modification;GO:0006725//cellular aromatic compound metabolic process;GO:0006807//nitrogen compound metabolic process;GO:0008033//tRNA processing;GO:0008150//biological_process;GO:0008152//metabolic pro…
MA_121597g0010	UBC2	KAG6545506.1 hypothetical protein Mapa_013108 [Marchantia paleacea]	Genetic Information Processing	Folding, sorting and degradation	ko04120//Ubiquitin mediated proteolysis	K10573	-	-	-
MA_12171g0010	ERF016	ADE77618.1 unknown [Picea sitchensis]	-	-	-	-	-	GO:0003700//DNA-binding transcription factor activity	GO:0006355//regulation of transcription, DNA-templated
MA_12232g0010	AHL16	KAF3790230.1 AT-hook motif nuclear-localized protein 22 [Nymphaea thermarum]	-	-	-	-	-	-	-
MA_122492g0010	AVP1	ACN40474.1 unknown [Picea sitchensis]	-	-	-	-	GO:0005887//integral component of plasma membrane;GO:0016020//membrane	GO:0004427//inorganic diphosphatase activity;GO:0009678//pyrophosphate hydrolysis-driven proton transmembrane transporter activity	GO:1902600//proton transmembrane transport
MA_122763g0010	--	-	-	-	-	-	-	-	-
MA_123242g0010	RPP1	KAG0622301.1 hypothetical protein M758_3G088200 [Ceratodon purpureus]	-	-	-	-	-	GO:0005515//protein binding	GO:0007165//signal transduction
MA_123774g0010	--	ABK21484.1 unknown [Picea sitchensis]	-	-	-	-	GO:0000322//storage vacuole;GO:0000323//lytic vacuole;GO:0000324//fungal-type vacuole;GO:0000329//fungal-type vacuole membrane;GO:0005575//cellular_component;GO:0005622//intracellular anatomical structure;GO:0005737//cytoplasm;GO:0005739//mitochondrion;GO:0005768//endosome;GO:0005773//vacuole;GO:0005774//vacuolar membrane;GO:0010008//endosome membrane;GO:0012505//endomembrane system;GO:0016020//m…	GO:0003674//molecular_function	GO:0006605//protein targeting;GO:0006623//protein targeting to vacuole;GO:0006810//transport;GO:0006886//intracellular protein transport;GO:0007034//vacuolar transport;GO:0008104//protein localization;GO:0008150//biological_process;GO:0015031//protein transport;GO:0015833//peptide transport;GO:0016192//vesicle-mediated transport;GO:0016197//endosomal transport;GO:0032509//endosome transport via m…
MA_123774g0020	--	KAH9287672.1 hypothetical protein KI387_031789, partial [Taxus chinensis]	-	-	-	-	-	-	-
MA_123970g0010	AAE5	QID19984.1 acyl activating enzyme 6, partial [Taxus x media]	-	-	-	-	-	GO:0003987//acetate-CoA ligase activity;GO:0004043//L-aminoadipate-semialdehyde dehydrogenase activity;GO:0008668//(2,3-dihydroxybenzoyl)adenylate synthase activity;GO:0008756//o-succinylbenzoate-CoA ligase activity;GO:0030729//acetoacetate-CoA ligase activity;GO:0047473//D-alanine [D-alanyl carrier protein] ligase activity;GO:0050218//propionate-CoA ligase activity	GO:0009234//menaquinone biosynthetic process;GO:0019287//isopentenyl diphosphate biosynthetic process, mevalonate pathway;GO:0019290//siderophore biosynthetic process;GO:0019350//teichoic acid biosynthetic process;GO:0019427//acetyl-CoA biosynthetic process from acetate;GO:0019878//lysine biosynthetic process via aminoadipic acid
MA_12461g0010	--	-	-	-	-	-	-	-	-
MA_12547g0010	ERF023	KAH9297536.1 hypothetical protein KI387_029218, partial [Taxus chinensis]	-	-	-	-	GO:0005575//cellular_component;GO:0005622//intracellular anatomical structure;GO:0005634//nucleus;GO:0043226//organelle;GO:0043227//membrane-bounded organelle;GO:0043229//intracellular organelle;GO:0043231//intracellular membrane-bounded organelle	GO:0003674//molecular_function;GO:0003676//nucleic acid binding;GO:0003677//DNA binding;GO:0003700//DNA-binding transcription factor activity;GO:0005488//binding;GO:0097159//organic cyclic compound binding;GO:0140110//transcription regulator activity;GO:1901363//heterocyclic compound binding	GO:0000160//phosphorelay signal transduction system;GO:0006139//nucleobase-containing compound metabolic process;GO:0006351//transcription, DNA-templated;GO:0006355//regulation of transcription, DNA-templated;GO:0006725//cellular aromatic compound metabolic process;GO:0006807//nitrogen compound metabolic process;GO:0007154//cell communication;GO:0007165//signal transduction;GO:0008150//biological…
MA_125741g0010	At1g07740	KAF3790387.1 Pentatricopeptide repeat-containing protein [Nymphaea thermarum]	-	-	-	-	GO:0005575//cellular_component;GO:0005622//intracellular anatomical structure;GO:0005737//cytoplasm;GO:0005739//mitochondrion;GO:0043226//organelle;GO:0043227//membrane-bounded organelle;GO:0043229//intracellular organelle;GO:0043231//intracellular membrane-bounded organelle	GO:0003674//molecular_function;GO:0003676//nucleic acid binding;GO:0003723//RNA binding;GO:0003824//catalytic activity;GO:0004518//nuclease activity;GO:0004519//endonuclease activity;GO:0005488//binding;GO:0016787//hydrolase activity;GO:0016788//hydrolase activity, acting on ester bonds;GO:0045182//translation regulator activity;GO:0097159//organic cyclic compound binding;GO:1901363//heterocyclic…	GO:0006139//nucleobase-containing compound metabolic process;GO:0006417//regulation of translation;GO:0006725//cellular aromatic compound metabolic process;GO:0006807//nitrogen compound metabolic process;GO:0008150//biological_process;GO:0008152//metabolic process;GO:0009451//RNA modification;GO:0009987//cellular process;GO:0016070//RNA metabolic process;GO:0034641//cellular nitrogen compound met…
MA_126220g0010	--	-	-	-	-	-	-	-	-
MA_127066g0010	--	-	-	-	-	-	-	-	-
MA_12771g0010	KPNB1	XP_031494714.1 importin subunit beta-1-like [Nymphaea colorata]	Genetic Information Processing	Translation	ko03013//Nucleocytoplasmic transport	K14293	-	GO:0005515//protein binding;GO:0031267//small GTPase binding;GO:0060090//molecular adaptor activity	GO:0006886//intracellular protein transport;GO:0043248//proteasome assembly
MA_127807g0010	--	XP_042435765.1 uncharacterized protein LOC122021683 [Zingiber officinale]	-	-	-	-	-	-	-
MA_12794g0010	VHA-D	ABK21944.1 unknown [Picea sitchensis]	Metabolism;Metabolism;Cellular Processes	Global and overview maps;Energy metabolism;Transport and catabolism	ko01100//Metabolic pathways;ko00190//Oxidative phosphorylation;ko04145//Phagosome	K02149;K02149;K02149	GO:0016471//vacuolar proton-transporting V-type ATPase complex	GO:0008553//P-type proton-exporting transporter activity;GO:0042626//ATPase-coupled transmembrane transporter activity	-
MA_128277g0010	--	-	-	-	-	-	-	-	-
MA_1283g0010	ISE2	XP_010272118.2 PREDICTED: DExH-box ATP-dependent RNA helicase DExH15 chloroplastic [Nelumbo nucifera]	-	-	-	-	GO:0005575//cellular_component;GO:0005622//intracellular anatomical structure;GO:0005634//nucleus;GO:0005730//nucleolus;GO:0005737//cytoplasm;GO:0009507//chloroplast;GO:0009532//plastid stroma;GO:0009536//plastid;GO:0009570//chloroplast stroma;GO:0010494//cytoplasmic stress granule;GO:0031974//membrane-enclosed lumen;GO:0031981//nuclear lumen;GO:0032991//protein-containing complex;GO:0035770//rib…	GO:0000166//nucleotide binding;GO:0003674//molecular_function;GO:0003676//nucleic acid binding;GO:0003677//DNA binding;GO:0003678//DNA helicase activity;GO:0003723//RNA binding;GO:0003724//RNA helicase activity;GO:0003824//catalytic activity;GO:0003916//DNA topoisomerase activity;GO:0003917//DNA topoisomerase type I (single strand cut, ATP-independent) activity;GO:0004386//helicase activity;GO:00…	GO:0000003//reproduction;GO:0000373//Group II intron splicing;GO:0000375//RNA splicing, via transesterification reactions;GO:0000377//RNA splicing, via transesterification reactions with bulged adenosine as nucleophile;GO:0003006//developmental process involved in reproduction;GO:0006139//nucleobase-containing compound metabolic process;GO:0006265//DNA topological change;GO:0006268//DNA unwinding…
MA_128g0010	ATHB-13	ABK24625.1 unknown [Picea sitchensis]	-	-	-	-	-	GO:0003677//DNA binding;GO:0043565//sequence-specific DNA binding	GO:0006260//DNA replication;GO:0006355//regulation of transcription, DNA-templated
MA_12902g0010	--	-	-	-	-	-	-	GO:0005515//protein binding;GO:0043531//ADP binding	GO:0007165//signal transduction
MA_129444g0010	tal	ABR16241.1 unknown [Picea sitchensis]	Metabolism;Metabolism;Metabolism;Metabolism;Metabolism	Global and overview maps;Global and overview maps;Global and overview maps;Global and overview maps;Carbohydrate metabolism	ko01100//Metabolic pathways;ko01110//Biosynthesis of secondary metabolites;ko01230//Biosynthesis of amino acids;ko01200//Carbon metabolism;ko00030//Pentose phosphate pathway	K00616;K00616;K00616;K00616;K00616	-	GO:0003676//nucleic acid binding;GO:0004523//RNA-DNA hybrid ribonuclease activity;GO:0004801//transaldolase activity;GO:0016832//aldehyde-lyase activity	GO:0005975//carbohydrate metabolic process;GO:0006098//pentose-phosphate shunt
MA_129654g0010	ADH	ABK24931.1 unknown [Picea sitchensis]	Metabolism;Metabolism;Metabolism;Metabolism;Metabolism;Metabolism;Metabolism	Global and overview maps;Global and overview maps;Carbohydrate metabolism;Carbohydrate metabolism;Lipid metabolism;Lipid metabolism;Amino acid metabolism	ko01100//Metabolic pathways;ko01110//Biosynthesis of secondary metabolites;ko00010//Glycolysis / Gluconeogenesis;ko00620//Pyruvate metabolism;ko00071//Fatty acid degradation;ko00592//alpha-Linolenic acid metabolism;ko00350//Tyrosine metabolism	K18857;K18857;K18857;K18857;K18857;K18857;K18857	-	GO:0004024//alcohol dehydrogenase activity, zinc-dependent;GO:0008743//L-threonine 3-dehydrogenase activity;GO:0016491//oxidoreductase activity;GO:0050607//mycothiol-dependent formaldehyde dehydrogenase activity;GO:0051287//NAD binding;GO:0051903//S-(hydroxymethyl)glutathione dehydrogenase activity	GO:0006113//fermentation;GO:0006567//threonine catabolic process;GO:0009404//toxin metabolic process;GO:0010127//mycothiol-dependent detoxification
MA_129891g0010	CSN3	KAH9330357.1 hypothetical protein KI387_002465, partial [Taxus chinensis]	-	-	-	-	GO:0005575//cellular_component;GO:0005622//intracellular anatomical structure;GO:0005634//nucleus;GO:0005654//nucleoplasm;GO:0005737//cytoplasm;GO:0005829//cytosol;GO:0008180//COP9 signalosome;GO:0031974//membrane-enclosed lumen;GO:0031981//nuclear lumen;GO:0032991//protein-containing complex;GO:0043226//organelle;GO:0043227//membrane-bounded organelle;GO:0043229//intracellular organelle;GO:00432…	GO:0005515//protein binding	GO:0000003//reproduction;GO:0000338//protein deneddylation;GO:0000715//nucleotide-excision repair, DNA damage recognition;GO:0001701//in utero embryonic development;GO:0002009//morphogenesis of an epithelium;GO:0003006//developmental process involved in reproduction;GO:0006139//nucleobase-containing compound metabolic process;GO:0006259//DNA metabolic process;GO:0006281//DNA repair;GO:0006283//tr…
MA_130453g0010	RPL22B	ABK24654.1 unknown [Picea sitchensis]	Genetic Information Processing	Translation	ko03010//Ribosome	K02891	GO:0005840//ribosome	GO:0003735//structural constituent of ribosome	GO:0006412//translation
MA_13058g0010	--	KUM46906.1 hypothetical protein ABT39_MTgene6361 [Picea glauca]	-	-	-	-	-	-	-
MA_130648g0010	MYB58	PTQ44646.1 hypothetical protein MARPO_0019s0071 [Marchantia polymorpha]	-	-	-	-	-	-	-
MA_130745g0010	--	-	-	-	-	-	-	-	-
MA_130745g0020	--	ABK25920.1 unknown [Picea sitchensis]	-	-	-	-	-	GO:0003674//molecular_function;GO:0003824//catalytic activity;GO:0004414//homoserine O-acetyltransferase activity;GO:0008236//serine-type peptidase activity;GO:0016787//hydrolase activity;GO:0016788//hydrolase activity, acting on ester bonds;GO:0047570//3-oxoadipate enol-lactonase activity;GO:0070205//2-succinyl-6-hydroxy-2,4-cyclohexadiene-1-carboxylate synthase activity	GO:0006112//energy reserve metabolic process;GO:0006508//proteolysis;GO:0009058//biosynthetic process;GO:0009086//methionine biosynthetic process;GO:0009102//biotin biosynthetic process;GO:0009234//menaquinone biosynthetic process;GO:0015979//photosynthesis;GO:0042952//beta-ketoadipate pathway
MA_130952g0010	--	-	-	-	-	-	-	-	-
MA_131136g0010	--	KAH9325037.1 hypothetical protein KI387_005215 [Taxus chinensis]	-	-	-	-	-	GO:0016790//thiolester hydrolase activity	-
MA_131136g0020	--	-	-	-	-	-	-	-	-
MA_131343g0010	STY13	ABK25384.1 unknown [Picea sitchensis]	-	-	-	-	GO:0005575//cellular_component;GO:0005622//intracellular anatomical structure;GO:0005737//cytoplasm	GO:0000166//nucleotide binding;GO:0003674//molecular_function;GO:0003824//catalytic activity;GO:0004672//protein kinase activity;GO:0004674//protein serine/threonine kinase activity;GO:0005488//binding;GO:0005524//ATP binding;GO:0016301//kinase activity;GO:0016740//transferase activity;GO:0016772//transferase activity, transferring phosphorus-containing groups;GO:0016773//phosphotransferase activ…	GO:0006464//cellular protein modification process;GO:0006468//protein phosphorylation;GO:0006793//phosphorus metabolic process;GO:0006796//phosphate-containing compound metabolic process;GO:0006807//nitrogen compound metabolic process;GO:0007154//cell communication;GO:0007165//signal transduction;GO:0008150//biological_process;GO:0008152//metabolic process;GO:0009987//cellular process;GO:0016310/…
MA_131610g0010	PCMP-H85	KAH9318561.1 hypothetical protein KI387_020330 [Taxus chinensis]	-	-	-	-	-	GO:0045182//translation regulator activity;GO:0051011//microtubule minus-end binding	GO:0006417//regulation of translation;GO:0042981//regulation of apoptotic process
MA_131745g0010	--	KAH7297148.1 hypothetical protein KP509_26G055900 [Ceratopteris richardii]	-	-	-	-	GO:0032299//ribonuclease H2 complex	GO:0046983//protein dimerization activity	GO:0006401//RNA catabolic process
MA_131814g0010	--	KAH9325111.1 hypothetical protein KI387_005289, partial [Taxus chinensis]	-	-	-	-	-	-	-
MA_132211g0010	--	ABK23144.1 unknown [Picea sitchensis]	-	-	-	-	-	-	-
MA_132342g0010	At1g34300	KAH9295277.1 hypothetical protein KI387_038865, partial [Taxus chinensis]	-	-	-	-	GO:0005575//cellular_component;GO:0005886//plasma membrane;GO:0016020//membrane;GO:0016021//integral component of membrane;GO:0031224//intrinsic component of membrane;GO:0071944//cell periphery	GO:0000166//nucleotide binding;GO:0003674//molecular_function;GO:0003824//catalytic activity;GO:0004672//protein kinase activity;GO:0004674//protein serine/threonine kinase activity;GO:0005488//binding;GO:0005515//protein binding;GO:0005516//calmodulin binding;GO:0005524//ATP binding;GO:0016301//kinase activity;GO:0016740//transferase activity;GO:0016772//transferase activity, transferring phosph…	GO:0000003//reproduction;GO:0006464//cellular protein modification process;GO:0006468//protein phosphorylation;GO:0006793//phosphorus metabolic process;GO:0006796//phosphate-containing compound metabolic process;GO:0006807//nitrogen compound metabolic process;GO:0007154//cell communication;GO:0008037//cell recognition;GO:0008150//biological_process;GO:0008152//metabolic process;GO:0009856//pollin…
MA_13250g0010	TULP4	KAH9315139.1 hypothetical protein KI387_023766, partial [Taxus chinensis]	-	-	-	-	GO:0005575//cellular_component;GO:0005622//intracellular anatomical structure;GO:0005634//nucleus;GO:0005737//cytoplasm;GO:0005929//cilium;GO:0016028//rhabdomere;GO:0030424//axon;GO:0030425//dendrite;GO:0036477//somatodendritic compartment;GO:0042995//cell projection;GO:0043005//neuron projection;GO:0043025//neuronal cell body;GO:0043226//organelle;GO:0043227//membrane-bounded organelle;GO:004322…	GO:0003674//molecular_function;GO:0005488//binding;GO:0005543//phospholipid binding;GO:0008289//lipid binding;GO:0035091//phosphatidylinositol binding;GO:0043167//ion binding;GO:0043168//anion binding	GO:0003008//system process;GO:0006629//lipid metabolic process;GO:0006810//transport;GO:0006897//endocytosis;GO:0006935//chemotaxis;GO:0007600//sensory perception;GO:0007605//sensory perception of sound;GO:0008104//protein localization;GO:0008150//biological_process;GO:0008152//metabolic process;GO:0008277//regulation of G protein-coupled receptor signaling pathway;GO:0009605//response to externa…
MA_132668g0010	--	-	-	-	-	-	-	-	-
MA_133359g0010	--	-	-	-	-	-	-	-	-
MA_133359g0020	--	-	-	-	-	-	-	-	-
MA_133359g0030	YLS3	ABR16730.1 unknown [Picea sitchensis]	-	-	-	-	-	-	-
MA_13351g0010	--	XP_038721052.1 uncharacterized protein LOC120013346 isoform X1 [Tripterygium wilfordii]	-	-	-	-	-	-	-
MA_134282g0010	--	XP_010264420.1 PREDICTED: uncharacterized protein LOC104602432 [Nelumbo nucifera]	-	-	-	-	-	GO:0003676//nucleic acid binding;GO:0008270//zinc ion binding	-
MA_134435g0010	EB1B	ADE77132.1 unknown [Picea sitchensis]	-	-	-	-	-	GO:0003682//chromatin binding;GO:0005515//protein binding;GO:0008017//microtubule binding	-
MA_134695g0010	CYTB5-B	ABK22670.1 unknown [Picea sitchensis]	-	-	-	-	-	-	-
MA_135232g0010	ALS1	ABR16079.1 unknown [Picea sitchensis]	Metabolism;Metabolism;Metabolism;Metabolism;Metabolism;Metabolism;Metabolism;Metabolism	Global and overview maps;Global and overview maps;Global and overview maps;Global and overview maps;Metabolism of cofactors and vitamins;Carbohydrate metabolism;Amino acid metabolism;Carbohydrate metabolism	ko01100//Metabolic pathways;ko01110//Biosynthesis of secondary metabolites;ko01230//Biosynthesis of amino acids;ko01210//2-Oxocarboxylic acid metabolism;ko00770//Pantothenate and CoA biosynthesis;ko00650//Butanoate metabolism;ko00290//Valine, leucine and isoleucine biosynthesis;ko00660//C5-Branched dibasic acid metabolism	K01652;K01652;K01652;K01652;K01652;K01652;K01652;K01652	GO:0005840//ribosome;GO:0005948//acetolactate synthase complex	GO:0000287//magnesium ion binding;GO:0003735//structural constituent of ribosome;GO:0003824//catalytic activity;GO:0003984//acetolactate synthase activity;GO:0009028//tartronate-semialdehyde synthase activity;GO:0016823//hydrolase activity, acting on acid carbon-carbon bonds, in ketonic substances;GO:0030976//thiamine pyrophosphate binding;GO:0033980//phosphonopyruvate decarboxylase activity;GO:0…	GO:0006113//fermentation;GO:0006412//translation;GO:0009097//isoleucine biosynthetic process;GO:0009099//valine biosynthetic process;GO:0009444//pyruvate oxidation;GO:0009684//indoleacetic acid biosynthetic process;GO:0017000//antibiotic biosynthetic process;GO:0019310//inositol catabolic process;GO:0019529//taurine catabolic process;GO:0045151//acetoin biosynthetic process
MA_13598g0010	IP5P7	KAH9326328.1 hypothetical protein KI387_006506, partial [Taxus chinensis]	-	-	-	-	-	-	-
MA_13617g0010	LAR	AHB89627.1 leucoanthocyanidin reductase 1 [Picea abies]	Metabolism;Metabolism	Global and overview maps;Biosynthesis of other secondary metabolites	ko01110//Biosynthesis of secondary metabolites;ko00941//Flavonoid biosynthesis	K13081;K13081	-	-	-
MA_136322g0010	--	ABK24899.1 unknown [Picea sitchensis]	-	-	-	-	-	-	-
MA_13649g0010	--	-	-	-	-	-	-	-	-
MA_137071g0010	--	-	-	-	-	-	-	-	-
MA_137071g0020	--	-	-	-	-	-	-	-	-
MA_13740g0010	CYP57	XP_023883697.1 peptidyl-prolyl cis-trans isomerase CYP57 [Quercus suber]	-	-	-	-	GO:0005575//cellular_component;GO:0005622//intracellular anatomical structure;GO:0005634//nucleus;GO:0005654//nucleoplasm;GO:0005681//spliceosomal complex;GO:0005684//U2-type spliceosomal complex;GO:0005737//cytoplasm;GO:0005911//cell-cell junction;GO:0009506//plasmodesma;GO:0030054//cell junction;GO:0031974//membrane-enclosed lumen;GO:0031981//nuclear lumen;GO:0032991//protein-containing complex…	GO:0003674//molecular_function;GO:0003755//peptidyl-prolyl cis-trans isomerase activity;GO:0003824//catalytic activity;GO:0016853//isomerase activity;GO:0016859//cis-trans isomerase activity;GO:0140096//catalytic activity, acting on a protein	GO:0000413//protein peptidyl-prolyl isomerization;GO:0006139//nucleobase-containing compound metabolic process;GO:0006396//RNA processing;GO:0006397//mRNA processing;GO:0006457//protein folding;GO:0006464//cellular protein modification process;GO:0006725//cellular aromatic compound metabolic process;GO:0006807//nitrogen compound metabolic process;GO:0008150//biological_process;GO:0008152//metabol…
MA_137434g0010	AEE21	GFS39451.1 AMP-dependent synthetase and ligase family protein [Actinidia rufa]	-	-	-	-	-	-	-
MA_137618g0010	RPL24	KHG02992.1 60S ribosomal L24 [Gossypium arboreum]	Genetic Information Processing	Translation	ko03010//Ribosome	K02896	-	-	-
MA_137985g0010	--	ABK22892.1 unknown [Picea sitchensis]	-	-	-	-	-	GO:0046872//metal ion binding	-
MA_138256g0010	WRKY35	XP_034697059.1 probable WRKY transcription factor 14 [Vitis riparia]	-	-	-	-	GO:0005575//cellular_component;GO:0005622//intracellular anatomical structure;GO:0005634//nucleus;GO:0043226//organelle;GO:0043227//membrane-bounded organelle;GO:0043229//intracellular organelle;GO:0043231//intracellular membrane-bounded organelle	GO:0003674//molecular_function;GO:0003676//nucleic acid binding;GO:0003677//DNA binding;GO:0003700//DNA-binding transcription factor activity;GO:0005488//binding;GO:0043565//sequence-specific DNA binding;GO:0097159//organic cyclic compound binding;GO:0140110//transcription regulator activity;GO:1901363//heterocyclic compound binding	GO:0000003//reproduction;GO:0003006//developmental process involved in reproduction;GO:0006139//nucleobase-containing compound metabolic process;GO:0006351//transcription, DNA-templated;GO:0006355//regulation of transcription, DNA-templated;GO:0006725//cellular aromatic compound metabolic process;GO:0006807//nitrogen compound metabolic process;GO:0007275//multicellular organism development;GO:000…
MA_138694g0010	--	ERN04871.1 hypothetical protein AMTR_s00146p00098380 [Amborella trichopoda]	Genetic Information Processing	Transcription	ko03040//Spliceosome	K12870	-	-	GO:0000350//generation of catalytic spliceosome for second transesterification step
MA_138753g0010	--	ABK21648.1 unknown [Picea sitchensis]	-	-	-	-	-	-	GO:0009234//menaquinone biosynthetic process
MA_13946g0010	ISPH	ACN40284.1 unknown [Picea sitchensis]	Metabolism;Metabolism;Metabolism	Global and overview maps;Global and overview maps;Metabolism of terpenoids and polyketides	ko01100//Metabolic pathways;ko01110//Biosynthesis of secondary metabolites;ko00900//Terpenoid backbone biosynthesis	K03527;K03527;K03527	GO:0005575//cellular_component;GO:0005622//intracellular anatomical structure;GO:0005737//cytoplasm;GO:0009507//chloroplast;GO:0009532//plastid stroma;GO:0009536//plastid;GO:0009570//chloroplast stroma;GO:0043226//organelle;GO:0043227//membrane-bounded organelle;GO:0043229//intracellular organelle;GO:0043231//intracellular membrane-bounded organelle	GO:0003674//molecular_function;GO:0003824//catalytic activity;GO:0005488//binding;GO:0016491//oxidoreductase activity;GO:0016725//oxidoreductase activity, acting on CH or CH2 groups;GO:0016726//oxidoreductase activity, acting on CH or CH2 groups, NAD or NADP as acceptor;GO:0043167//ion binding;GO:0043169//cation binding;GO:0046429//4-hydroxy-3-methylbut-2-en-1-yl diphosphate synthase activity;GO:…	GO:0006081//cellular aldehyde metabolic process;GO:0006082//organic acid metabolic process;GO:0006090//pyruvate metabolic process;GO:0006629//lipid metabolic process;GO:0006644//phospholipid metabolic process;GO:0006720//isoprenoid metabolic process;GO:0006793//phosphorus metabolic process;GO:0006796//phosphate-containing compound metabolic process;GO:0008150//biological_process;GO:0008152//metab…
MA_13954g0010	ubi	PPS07937.1 hypothetical protein GOBAR_AA12705 [Gossypium barbadense]	Genetic Information Processing	Folding, sorting and degradation	ko04120//Ubiquitin mediated proteolysis	K08770	-	GO:0005515//protein binding	-
MA_139604g0010	LOG3	TKY52931.1 Cytokinin riboside 5'-monophosphate phosphoribohydrolase LOG3 [Spatholobus suberectus]	-	-	-	-	-	-	-
MA_13965g0010	NAA15	KAH9296041.1 hypothetical protein KI387_039629, partial [Taxus chinensis]	-	-	-	-	GO:0016592//mediator complex	GO:0003712//transcription coregulator activity;GO:0005515//protein binding	GO:0006357//regulation of transcription by RNA polymerase II
MA_13982g0010	SFH11	ADE76504.1 unknown [Picea sitchensis]	-	-	-	-	-	GO:0005515//protein binding	-
MA_13982g0020	CBWD1	ABK22016.1 unknown [Picea sitchensis]	-	-	-	-	GO:0005575//cellular_component;GO:0005622//intracellular anatomical structure;GO:0005737//cytoplasm;GO:0009380//excinuclease repair complex	GO:0000166//nucleotide binding;GO:0003674//molecular_function;GO:0003824//catalytic activity;GO:0003924//GTPase activity;GO:0005488//binding;GO:0005524//ATP binding;GO:0005525//GTP binding;GO:0009381//excinuclease ABC activity;GO:0016772//transferase activity, transferring phosphorus-containing groups;GO:0016887//ATP hydrolysis activity;GO:0017076//purine nucleotide binding;GO:0030554//adenyl nuc…	GO:0006289//nucleotide-excision repair;GO:0008150//biological_process;GO:0009236//cobalamin biosynthetic process;GO:0009306//protein secretion;GO:0015809//arginine transport;GO:0015819//lysine transport;GO:0015822//ornithine transport
MA_13984g0010	--	KAF6168996.1 hypothetical protein GIB67_038493 [Kingdonia uniflora]	-	-	-	-	-	-	-
MA_13984g0020	--	XP_028063495.1 uncharacterized protein LOC114266775 isoform X1 [Camellia sinensis]	-	-	-	-	-	-	-
MA_14008g0010	CSA	ASR18104.1 R2R3MYB19 [Ginkgo biloba]	-	-	-	-	GO:0005575//cellular_component;GO:0005622//intracellular anatomical structure;GO:0005634//nucleus;GO:0043226//organelle;GO:0043227//membrane-bounded organelle;GO:0043229//intracellular organelle;GO:0043231//intracellular membrane-bounded organelle	GO:0000981//DNA-binding transcription factor activity, RNA polymerase II-specific;GO:0001067//transcription regulatory region nucleic acid binding;GO:0003674//molecular_function;GO:0003676//nucleic acid binding;GO:0003677//DNA binding;GO:0003700//DNA-binding transcription factor activity;GO:0005488//binding;GO:0043565//sequence-specific DNA binding;GO:0097159//organic cyclic compound binding;GO:0…	GO:0001101//response to acid chemical;GO:0006139//nucleobase-containing compound metabolic process;GO:0006351//transcription, DNA-templated;GO:0006355//regulation of transcription, DNA-templated;GO:0006357//regulation of transcription by RNA polymerase II;GO:0006725//cellular aromatic compound metabolic process;GO:0006807//nitrogen compound metabolic process;GO:0006950//response to stress;GO:0006…
MA_140175g0010	At1g49730	KAH9311704.1 hypothetical protein KI387_026739, partial [Taxus chinensis]	-	-	-	-	GO:0005575//cellular_component;GO:0005886//plasma membrane;GO:0016020//membrane;GO:0016021//integral component of membrane;GO:0031224//intrinsic component of membrane;GO:0071944//cell periphery	GO:0000166//nucleotide binding;GO:0003674//molecular_function;GO:0003824//catalytic activity;GO:0004672//protein kinase activity;GO:0004674//protein serine/threonine kinase activity;GO:0005488//binding;GO:0005524//ATP binding;GO:0016301//kinase activity;GO:0016740//transferase activity;GO:0016772//transferase activity, transferring phosphorus-containing groups;GO:0016773//phosphotransferase activ…	GO:0006464//cellular protein modification process;GO:0006468//protein phosphorylation;GO:0006793//phosphorus metabolic process;GO:0006796//phosphate-containing compound metabolic process;GO:0006807//nitrogen compound metabolic process;GO:0008150//biological_process;GO:0008152//metabolic process;GO:0009987//cellular process;GO:0016310//phosphorylation;GO:0019538//protein metabolic process;GO:00362…
MA_140585g0010	SEC15B	KAH9305644.1 hypothetical protein KI387_010048 [Taxus chinensis]	-	-	-	-	GO:0000145//exocyst;GO:0005575//cellular_component;GO:0005622//intracellular anatomical structure;GO:0005737//cytoplasm;GO:0005829//cytosol;GO:0005938//cell cortex;GO:0032991//protein-containing complex;GO:0071944//cell periphery;GO:0099023//vesicle tethering complex;GO:0099568//cytoplasmic region	GO:0004163//diphosphomevalonate decarboxylase activity	GO:0000003//reproduction;GO:0000902//cell morphogenesis;GO:0000904//cell morphogenesis involved in differentiation;GO:0003006//developmental process involved in reproduction;GO:0006810//transport;GO:0006887//exocytosis;GO:0006904//vesicle docking involved in exocytosis;GO:0007154//cell communication;GO:0008037//cell recognition;GO:0008150//biological_process;GO:0009653//anatomical structure morph…
MA_140946g0010	--	-	-	-	-	-	-	-	-
MA_14099g0010	--	-	-	-	-	-	-	-	-
MA_141239g0010	ARI2	XP_010254990.1 PREDICTED: probable E3 ubiquitin-protein ligase ARI2 isoform X1 [Nelumbo nucifera]	-	-	-	-	-	GO:0046872//metal ion binding	-
MA_141875g0010	--	KAH9321033.1 hypothetical protein KI387_015672 [Taxus chinensis]	-	-	-	-	-	GO:0003677//DNA binding	-
MA_14210g0010	--	-	-	-	-	-	-	-	-
MA_14272g0010	Slc25a44	KAG9457720.1 hypothetical protein H6P81_002228 [Aristolochia fimbriata]	-	-	-	-	-	-	-
MA_14341g0010	FLZ2	ADE77804.1 unknown [Picea sitchensis]	-	-	-	-	-	-	-
MA_14467g0010	RPN8A	ABK21177.1 unknown [Picea sitchensis]	Genetic Information Processing	Folding, sorting and degradation	ko03050//Proteasome	K03038	-	GO:0005515//protein binding;GO:0008237//metallopeptidase activity;GO:0070122//isopeptidase activity	-
MA_14467g0020	--	-	-	-	-	-	-	-	-
MA_14475g0010	atad-3	XP_022744852.1 ATPase family AAA domain-containing protein 3-like [Durio zibethinus]	-	-	-	-	GO:0000502//proteasome complex;GO:0009360//DNA polymerase III complex;GO:0009368//endopeptidase Clp complex;GO:0009379//Holliday junction helicase complex	GO:0003723//RNA binding;GO:0003724//RNA helicase activity;GO:0003887//DNA-directed DNA polymerase activity;GO:0004176//ATP-dependent peptidase activity;GO:0004222//metalloendopeptidase activity;GO:0004252//serine-type endopeptidase activity;GO:0005524//ATP binding;GO:0009378//four-way junction helicase activity;GO:0016887//ATP hydrolysis activity	GO:0002949//tRNA threonylcarbamoyladenosine modification;GO:0006260//DNA replication;GO:0006281//DNA repair;GO:0006310//DNA recombination;GO:0006508//proteolysis;GO:0009306//protein secretion;GO:0010498//proteasomal protein catabolic process;GO:0019941//modification-dependent protein catabolic process;GO:0030436//asexual sporulation;GO:0043335//protein unfolding;GO:0051301//cell division
MA_14477g0010	--	ABR17240.1 unknown [Picea sitchensis]	-	-	-	-	-	-	-
MA_14581g0010	PHO1	KAH9323012.1 hypothetical protein KI387_017651, partial [Taxus chinensis]	Metabolism;Metabolism;Metabolism	Global and overview maps;Global and overview maps;Carbohydrate metabolism	ko01100//Metabolic pathways;ko01110//Biosynthesis of secondary metabolites;ko00500//Starch and sucrose metabolism	K00688;K00688;K00688	GO:0005575//cellular_component;GO:0005622//intracellular anatomical structure;GO:0005737//cytoplasm;GO:0009501//amyloplast;GO:0009507//chloroplast;GO:0009536//plastid;GO:0031237//intrinsic component of periplasmic side of plasma membrane;GO:0043226//organelle;GO:0043227//membrane-bounded organelle;GO:0043229//intracellular organelle;GO:0043231//intracellular membrane-bounded organelle	GO:0003674//molecular_function;GO:0003824//catalytic activity;GO:0004645//1,4-alpha-oligoglucan phosphorylase activity;GO:0005215//transporter activity;GO:0005488//binding;GO:0008184//glycogen phosphorylase activity;GO:0016740//transferase activity;GO:0016757//glycosyltransferase activity;GO:0016758//hexosyltransferase activity;GO:0019842//vitamin binding;GO:0030170//pyridoxal phosphate binding;G…	GO:0005975//carbohydrate metabolic process;GO:0005977//glycogen metabolic process;GO:0006810//transport;GO:0008150//biological_process;GO:0008152//metabolic process;GO:0044238//primary metabolic process;GO:0071704//organic substance metabolic process
MA_14607g0010	LIP	KAH9328775.1 hypothetical protein KI387_000883, partial [Taxus chinensis]	-	-	-	-	-	GO:0003674//molecular_function;GO:0003824//catalytic activity;GO:0004806//triglyceride lipase activity;GO:0005488//binding;GO:0008236//serine-type peptidase activity;GO:0016298//lipase activity;GO:0016787//hydrolase activity;GO:0016788//hydrolase activity, acting on ester bonds;GO:0043167//ion binding;GO:0043169//cation binding;GO:0046872//metal ion binding;GO:0052689//carboxylic ester hydrolase …	GO:0006508//proteolysis;GO:0006629//lipid metabolic process;GO:0008150//biological_process;GO:0008152//metabolic process;GO:0009056//catabolic process;GO:0016042//lipid catabolic process;GO:0044238//primary metabolic process;GO:0071704//organic substance metabolic process;GO:1901575//organic substance catabolic process
MA_147662g0010	--	-	-	-	-	-	-	-	-
MA_147662g0020	PER40	AJP06326.1 MCE1 [Pinus tabuliformis]	Metabolism;Metabolism;Metabolism	Global and overview maps;Global and overview maps;Biosynthesis of other secondary metabolites	ko01100//Metabolic pathways;ko01110//Biosynthesis of secondary metabolites;ko00940//Phenylpropanoid biosynthesis	K00430;K00430;K00430	GO:0005575//cellular_component;GO:0005576//extracellular region	GO:0003674//molecular_function;GO:0003824//catalytic activity;GO:0004601//peroxidase activity;GO:0005488//binding;GO:0016209//antioxidant activity;GO:0016491//oxidoreductase activity;GO:0016684//oxidoreductase activity, acting on peroxide as acceptor;GO:0020037//heme binding;GO:0043167//ion binding;GO:0043169//cation binding;GO:0046872//metal ion binding;GO:0046906//tetrapyrrole binding;GO:009715…	GO:0006950//response to stress;GO:0006979//response to oxidative stress;GO:0007155//cell adhesion;GO:0008150//biological_process;GO:0008152//metabolic process;GO:0009056//catabolic process;GO:0009636//response to toxic substance;GO:0009987//cellular process;GO:0016999//antibiotic metabolic process;GO:0017001//antibiotic catabolic process;GO:0042221//response to chemical;GO:0042743//hydrogen perox…
MA_14949g0010	PSKR1	XP_021292716.1 probable leucine-rich repeat receptor-like protein kinase At1g35710 [Herrania umbratica]	-	-	-	-	GO:0005575//cellular_component;GO:0005622//intracellular anatomical structure;GO:0005737//cytoplasm;GO:0005768//endosome;GO:0005886//plasma membrane;GO:0010008//endosome membrane;GO:0012505//endomembrane system;GO:0016020//membrane;GO:0016021//integral component of membrane;GO:0031090//organelle membrane;GO:0031224//intrinsic component of membrane;GO:0031410//cytoplasmic vesicle;GO:0031982//vesic…	GO:0000166//nucleotide binding;GO:0003674//molecular_function;GO:0003824//catalytic activity;GO:0004672//protein kinase activity;GO:0004674//protein serine/threonine kinase activity;GO:0004675//transmembrane receptor protein serine/threonine kinase activity;GO:0004888//transmembrane signaling receptor activity;GO:0005488//binding;GO:0005515//protein binding;GO:0005524//ATP binding;GO:0016301//kin…	GO:0006464//cellular protein modification process;GO:0006468//protein phosphorylation;GO:0006793//phosphorus metabolic process;GO:0006796//phosphate-containing compound metabolic process;GO:0006807//nitrogen compound metabolic process;GO:0006810//transport;GO:0006897//endocytosis;GO:0006898//receptor-mediated endocytosis;GO:0006950//response to stress;GO:0006952//defense response;GO:0007154//cell…
MA_15005g0010	RRP44A	ATB19628.1 putative ATRRP44A [Cupressus duclouxiana]	Genetic Information Processing	Folding, sorting and degradation	ko03018//RNA degradation	K12585	GO:0000176//nuclear exosome (RNase complex);GO:0000177//cytoplasmic exosome (RNase complex);GO:0000178//exosome (RNase complex);GO:0000228//nuclear chromosome;GO:0000785//chromatin;GO:0005575//cellular_component;GO:0005622//intracellular anatomical structure;GO:0005634//nucleus;GO:0005652//nuclear lamina;GO:0005654//nucleoplasm;GO:0005694//chromosome;GO:0005730//nucleolus;GO:0005737//cytoplasm;GO…	GO:0000049//tRNA binding;GO:0000175//3'-5'-exoribonuclease activity;GO:0003674//molecular_function;GO:0003676//nucleic acid binding;GO:0003723//RNA binding;GO:0003824//catalytic activity;GO:0004518//nuclease activity;GO:0004519//endonuclease activity;GO:0004521//endoribonuclease activity;GO:0004527//exonuclease activity;GO:0004532//exoribonuclease activity;GO:0004540//ribonuclease activity;GO:000…	GO:0000184//nuclear-transcribed mRNA catabolic process, nonsense-mediated decay;GO:0000278//mitotic cell cycle;GO:0000288//nuclear-transcribed mRNA catabolic process, deadenylation-dependent decay;GO:0000291//nuclear-transcribed mRNA catabolic process, exonucleolytic;GO:0000459//exonucleolytic trimming involved in rRNA processing;GO:0000460//maturation of 5.8S rRNA;GO:0000465//exonucleolytic trim…
MA_15103g0010	SAUR32	KAF1889767.1 hypothetical protein Lal_00025095 [Lupinus albus]	Environmental Information Processing	Signal transduction	ko04075//Plant hormone signal transduction	K14488	-	-	GO:0009733//response to auxin
MA_15103g0020	SAUR32	THU74310.1 hypothetical protein C4D60_Mb04t32010 [Musa balbisiana]	Environmental Information Processing	Signal transduction	ko04075//Plant hormone signal transduction	K14488	-	-	GO:0006464//cellular protein modification process;GO:0009733//response to auxin
MA_15155g0010	--	-	-	-	-	-	-	-	-
MA_15155g0020	--	-	-	-	-	-	-	-	-
MA_152333g0010	--	-	-	-	-	-	-	-	-
MA_15258g0010	--	-	-	-	-	-	-	-	-
MA_15258g0020	--	-	-	-	-	-	-	-	-
MA_1542g0010	--	KAF2575213.1 hypothetical protein F2Q70_00005180 [Brassica cretica]	-	-	-	-	GO:0005575//cellular_component;GO:0005622//intracellular anatomical structure;GO:0005634//nucleus;GO:0005654//nucleoplasm;GO:0005694//chromosome;GO:0005737//cytoplasm;GO:0005783//endoplasmic reticulum;GO:0005829//cytosol;GO:0012505//endomembrane system;GO:0016604//nuclear body;GO:0016605//PML body;GO:0031974//membrane-enclosed lumen;GO:0031981//nuclear lumen;GO:0043226//organelle;GO:0043227//memb…	GO:0000976//transcription cis-regulatory region binding;GO:0000977//RNA polymerase II transcription regulatory region sequence-specific DNA binding;GO:0000981//DNA-binding transcription factor activity, RNA polymerase II-specific;GO:0001067//transcription regulatory region nucleic acid binding;GO:0001227//DNA-binding transcription repressor activity, RNA polymerase II-specific;GO:0003674//molecul…	GO:0000122//negative regulation of transcription by RNA polymerase II;GO:0006139//nucleobase-containing compound metabolic process;GO:0006259//DNA metabolic process;GO:0006265//DNA topological change;GO:0006351//transcription, DNA-templated;GO:0006355//regulation of transcription, DNA-templated;GO:0006357//regulation of transcription by RNA polymerase II;GO:0006725//cellular aromatic compound met…
MA_15488g0010	--	KAH9294379.1 hypothetical protein KI387_040416 [Taxus chinensis]	Organismal Systems;Environmental Information Processing	Environmental adaptation;Signal transduction	ko04626//Plant-pathogen interaction;ko04016//MAPK signaling pathway - plant	K13420;K13420	-	GO:0004672//protein kinase activity;GO:0005515//protein binding;GO:0005524//ATP binding	GO:0006468//protein phosphorylation
MA_156089g0010	--	-	-	-	-	-	-	-	-
MA_15687g0010	MYB78	KAF8053788.1 hypothetical protein N665_1374s0009 [Sinapis alba]	-	-	-	-	-	-	-
MA_15758g0010	SMC1	KAH7287580.1 hypothetical protein KP509_32G063300 [Ceratopteris richardii]	-	-	-	-	GO:0000793//condensed chromosome;GO:0005575//cellular_component;GO:0005622//intracellular anatomical structure;GO:0005634//nucleus;GO:0005694//chromosome;GO:0005737//cytoplasm;GO:0008278//cohesin complex;GO:0009507//chloroplast;GO:0009536//plastid;GO:0009538//photosystem I reaction center;GO:0009898//cytoplasmic side of plasma membrane;GO:0032991//protein-containing complex;GO:0043190//ATP-bindin…	GO:0000166//nucleotide binding;GO:0003674//molecular_function;GO:0003682//chromatin binding;GO:0003697//single-stranded DNA binding;GO:0004527//exonuclease activity;GO:0005215//transporter activity;GO:0005488//binding;GO:0005515//protein binding;GO:0005524//ATP binding;GO:0009055//electron transfer activity;GO:0015415//ATPase-coupled phosphate ion transmembrane transporter activity;GO:0015416//AB…	GO:0000003//reproduction;GO:0000070//mitotic sister chromatid segregation;GO:0000278//mitotic cell cycle;GO:0000280//nuclear division;GO:0000819//sister chromatid segregation;GO:0006139//nucleobase-containing compound metabolic process;GO:0006259//DNA metabolic process;GO:0006260//DNA replication;GO:0006281//DNA repair;GO:0006310//DNA recombination;GO:0006725//cellular aromatic compound metabolic…
MA_15777g0010	ATAD3A	XP_024642058.1 ATPase family AAA domain-containing protein 3 isoform X2 [Medicago truncatula]	-	-	-	-	-	-	-
MA_15819g0010	GTE1	ADE76909.1 unknown [Picea sitchensis]	-	-	-	-	-	GO:0005515//protein binding	-
MA_1587g0010	--	ADE77583.1 unknown [Picea sitchensis]	-	-	-	-	-	-	-
MA_158g0010	--	ABR17067.1 unknown [Picea sitchensis]	-	-	-	-	-	-	-
MA_158g0020	--	-	-	-	-	-	-	-	-
MA_15906g0010	PCMP-H41	KAH9295688.1 hypothetical protein KI387_039276 [Taxus chinensis]	-	-	-	-	GO:0005575//cellular_component;GO:0005622//intracellular anatomical structure;GO:0005737//cytoplasm;GO:0009507//chloroplast;GO:0009536//plastid;GO:0043226//organelle;GO:0043227//membrane-bounded organelle;GO:0043229//intracellular organelle;GO:0043231//intracellular membrane-bounded organelle	GO:0003674//molecular_function;GO:0003676//nucleic acid binding;GO:0003723//RNA binding;GO:0003824//catalytic activity;GO:0004518//nuclease activity;GO:0004519//endonuclease activity;GO:0004650//polygalacturonase activity;GO:0005488//binding;GO:0008270//zinc ion binding;GO:0016787//hydrolase activity;GO:0016788//hydrolase activity, acting on ester bonds;GO:0043167//ion binding;GO:0043169//cation …	GO:0000003//reproduction;GO:0003006//developmental process involved in reproduction;GO:0005975//carbohydrate metabolic process;GO:0006139//nucleobase-containing compound metabolic process;GO:0006725//cellular aromatic compound metabolic process;GO:0006807//nitrogen compound metabolic process;GO:0007275//multicellular organism development;GO:0008150//biological_process;GO:0008152//metabolic proces…
MA_160567g0010	PCS1	KAH9315995.1 hypothetical protein KI387_024622 [Taxus chinensis]	-	-	-	-	GO:0005575//cellular_component;GO:0005576//extracellular region	GO:0003674//molecular_function;GO:0003824//catalytic activity;GO:0004175//endopeptidase activity;GO:0004190//aspartic-type endopeptidase activity;GO:0008233//peptidase activity;GO:0016787//hydrolase activity;GO:0070001//aspartic-type peptidase activity;GO:0140096//catalytic activity, acting on a protein	GO:0006508//proteolysis;GO:0006807//nitrogen compound metabolic process;GO:0008150//biological_process;GO:0008152//metabolic process;GO:0019538//protein metabolic process;GO:0043170//macromolecule metabolic process;GO:0044238//primary metabolic process;GO:0071704//organic substance metabolic process;GO:1901564//organonitrogen compound metabolic process
MA_161034g0010	RBL20	ADE77792.1 unknown [Picea sitchensis]	-	-	-	-	GO:0005887//integral component of plasma membrane;GO:0016021//integral component of membrane	GO:0004252//serine-type endopeptidase activity	GO:0019538//protein metabolic process
MA_161562g0010	At5g41330	KAH9324406.1 hypothetical protein KI387_004584 [Taxus chinensis]	-	-	-	-	-	-	GO:0051260//protein homooligomerization
MA_161816g0010	--	KUM45097.1 hypothetical protein ABT39_MTgene4068 [Picea glauca]	-	-	-	-	GO:0016021//integral component of membrane	GO:0004842//ubiquitin-protein transferase activity;GO:0015501//glutamate:sodium symporter activity	GO:0015813//L-glutamate transmembrane transport;GO:0016567//protein ubiquitination
MA_16264g0010	--	ADE76730.1 unknown [Picea sitchensis]	-	-	-	-	GO:0016021//integral component of membrane	-	-
MA_16264g0020	FLA4	ERN01493.1 hypothetical protein AMTR_s00002p00270100 [Amborella trichopoda]	-	-	-	-	GO:0005575//cellular_component;GO:0005886//plasma membrane;GO:0009897//external side of plasma membrane;GO:0009986//cell surface;GO:0016020//membrane;GO:0031224//intrinsic component of membrane;GO:0031225//anchored component of membrane;GO:0031226//intrinsic component of plasma membrane;GO:0046658//anchored component of plasma membrane;GO:0071944//cell periphery;GO:0098552//side of membrane	GO:0003674//molecular_function;GO:0005488//binding;GO:0030246//carbohydrate binding;GO:0030247//polysaccharide binding	GO:0000003//reproduction;GO:0003006//developmental process involved in reproduction;GO:0006950//response to stress;GO:0006970//response to osmotic stress;GO:0007155//cell adhesion;GO:0007275//multicellular organism development;GO:0008150//biological_process;GO:0008152//metabolic process;GO:0009058//biosynthetic process;GO:0009628//response to abiotic stimulus;GO:0009651//response to salt stress;G…
MA_16266g0010	--	-	-	-	-	-	-	-	-
MA_163150g0010	--	-	-	-	-	-	-	-	-
MA_16344g0010	--	KAH9315354.1 hypothetical protein KI387_023981, partial [Taxus chinensis]	Genetic Information Processing	Translation	ko03013//Nucleocytoplasmic transport	K25203	GO:0005575//cellular_component;GO:0005622//intracellular anatomical structure;GO:0005634//nucleus;GO:0005635//nuclear envelope;GO:0005643//nuclear pore;GO:0005654//nucleoplasm;GO:0005737//cytoplasm;GO:0005829//cytosol;GO:0012505//endomembrane system;GO:0031967//organelle envelope;GO:0031974//membrane-enclosed lumen;GO:0031975//envelope;GO:0031981//nuclear lumen;GO:0032991//protein-containing comp…	GO:0003674//molecular_function;GO:0005049//nuclear export signal receptor activity;GO:0005488//binding;GO:0005515//protein binding;GO:0019899//enzyme binding;GO:0031267//small GTPase binding;GO:0051020//GTPase binding;GO:0140104//molecular carrier activity;GO:0140142//nucleocytoplasmic carrier activity	GO:0006611//protein export from nucleus;GO:0006810//transport;GO:0006886//intracellular protein transport;GO:0006913//nucleocytoplasmic transport;GO:0008104//protein localization;GO:0008150//biological_process;GO:0015031//protein transport;GO:0015833//peptide transport;GO:0032386//regulation of intracellular transport;GO:0032388//positive regulation of intracellular transport;GO:0032879//regulati…
MA_16353g0010	--	-	-	-	-	-	-	-	-
MA_16379g0010	MED21	ADE77310.1 unknown [Picea sitchensis]	-	-	-	-	GO:0000151//ubiquitin ligase complex;GO:0000428//DNA-directed RNA polymerase complex;GO:0005575//cellular_component;GO:0005622//intracellular anatomical structure;GO:0005634//nucleus;GO:0005654//nucleoplasm;GO:0005667//transcription regulator complex;GO:0016591//RNA polymerase II, holoenzyme;GO:0016592//mediator complex;GO:0030880//RNA polymerase complex;GO:0031974//membrane-enclosed lumen;GO:003…	GO:0003674//molecular_function;GO:0003712//transcription coregulator activity;GO:0003713//transcription coactivator activity;GO:0003714//transcription corepressor activity;GO:0003824//catalytic activity;GO:0003899//DNA-directed 5'-3' RNA polymerase activity;GO:0004842//ubiquitin-protein transferase activity;GO:0005488//binding;GO:0005515//protein binding;GO:0008047//enzyme activator activity;GO:0…	GO:0000122//negative regulation of transcription by RNA polymerase II;GO:0001701//in utero embryonic development;GO:0001824//blastocyst development;GO:0001932//regulation of protein phosphorylation;GO:0001934//positive regulation of protein phosphorylation;GO:0002376//immune system process;GO:0006139//nucleobase-containing compound metabolic process;GO:0006351//transcription, DNA-templated;GO:000…
MA_165800g0010	--	-	-	-	-	-	-	-	-
MA_165913g0010	--	-	-	-	-	-	-	-	-
MA_165913g0020	TUBB1	KAG7012572.1 Tubulin beta-3 chain [Cucurbita argyrosperma subsp. argyrosperma] [Cucurbita argyrosperma]	Cellular Processes	Transport and catabolism	ko04145//Phagosome	K07375	-	GO:0003924//GTPase activity	-
MA_166386g0010	PER51	ABK21900.1 unknown [Picea sitchensis]	Metabolism;Metabolism;Metabolism	Global and overview maps;Global and overview maps;Biosynthesis of other secondary metabolites	ko01100//Metabolic pathways;ko01110//Biosynthesis of secondary metabolites;ko00940//Phenylpropanoid biosynthesis	K00430;K00430;K00430	-	GO:0004096//catalase activity;GO:0004601//peroxidase activity;GO:0020037//heme binding	GO:0006979//response to oxidative stress
MA_166404g0010	--	ABK21744.1 unknown [Picea sitchensis]	-	-	-	-	-	-	-
MA_166433g0010	At2g30020	ABR16214.1 unknown [Picea sitchensis]	-	-	-	-	GO:0005575//cellular_component;GO:0005622//intracellular anatomical structure;GO:0005634//nucleus;GO:0005737//cytoplasm;GO:0009536//plastid;GO:0043226//organelle;GO:0043227//membrane-bounded organelle;GO:0043229//intracellular organelle;GO:0043231//intracellular membrane-bounded organelle	GO:0003674//molecular_function;GO:0003824//catalytic activity;GO:0004721//phosphoprotein phosphatase activity;GO:0004722//protein serine/threonine phosphatase activity;GO:0005488//binding;GO:0016787//hydrolase activity;GO:0016788//hydrolase activity, acting on ester bonds;GO:0016791//phosphatase activity;GO:0042578//phosphoric ester hydrolase activity;GO:0043167//ion binding;GO:0043169//cation bi…	GO:0001101//response to acid chemical;GO:0006464//cellular protein modification process;GO:0006470//protein dephosphorylation;GO:0006793//phosphorus metabolic process;GO:0006796//phosphate-containing compound metabolic process;GO:0006807//nitrogen compound metabolic process;GO:0006950//response to stress;GO:0006952//defense response;GO:0007154//cell communication;GO:0007165//signal transduction;G…
MA_166433g0020	At2g30020	ABR16214.1 unknown [Picea sitchensis]	-	-	-	-	-	GO:0016791//phosphatase activity	-
MA_167260g0010	--	-	-	-	-	-	-	-	-
MA_16730g0010	ASF1B	KAH9315510.1 hypothetical protein KI387_024137 [Taxus chinensis]	-	-	-	-	GO:0000228//nuclear chromosome;GO:0000785//chromatin;GO:0005575//cellular_component;GO:0005622//intracellular anatomical structure;GO:0005634//nucleus;GO:0005654//nucleoplasm;GO:0005694//chromosome;GO:0005700//polytene chromosome;GO:0005737//cytoplasm;GO:0017053//transcription repressor complex;GO:0031974//membrane-enclosed lumen;GO:0031981//nuclear lumen;GO:0032991//protein-containing complex;GO…	GO:0003674//molecular_function;GO:0003682//chromatin binding;GO:0005488//binding;GO:0005515//protein binding;GO:0008134//transcription factor binding;GO:0042393//histone binding	GO:0000075//cell cycle checkpoint signaling;GO:0000122//negative regulation of transcription by RNA polymerase II;GO:0000278//mitotic cell cycle;GO:0000724//double-strand break repair via homologous recombination;GO:0000725//recombinational repair;GO:0000902//cell morphogenesis;GO:0000904//cell morphogenesis involved in differentiation;GO:0001503//ossification;GO:0001649//osteoblast differentiati…
MA_167677g0010	--	-	-	-	-	-	-	-	-
MA_168723g0010	--	-	-	-	-	-	-	-	-
MA_168817g0010	--	-	-	-	-	-	-	-	-
MA_169091g0010	--	KAH9297666.1 hypothetical protein KI387_029348, partial [Taxus chinensis]	-	-	-	-	-	GO:0008270//zinc ion binding	-
MA_169198g0010	--	-	-	-	-	-	-	-	-
MA_16979g0010	TPR3	KAH9313101.1 hypothetical protein KI387_028136 [Taxus chinensis]	-	-	-	-	GO:0005575//cellular_component;GO:0005622//intracellular anatomical structure;GO:0005634//nucleus;GO:0043226//organelle;GO:0043227//membrane-bounded organelle;GO:0043229//intracellular organelle;GO:0043231//intracellular membrane-bounded organelle	GO:0005515//protein binding	GO:0000003//reproduction;GO:0003006//developmental process involved in reproduction;GO:0006139//nucleobase-containing compound metabolic process;GO:0006351//transcription, DNA-templated;GO:0006355//regulation of transcription, DNA-templated;GO:0006725//cellular aromatic compound metabolic process;GO:0006807//nitrogen compound metabolic process;GO:0007275//multicellular organism development;GO:000…
MA_16979g0020	TPL	KAH9313101.1 hypothetical protein KI387_028136 [Taxus chinensis]	-	-	-	-	-	GO:0005515//protein binding	-
MA_170093g0010	PLDDELTA	KAH9294063.1 hypothetical protein KI387_040732, partial [Taxus chinensis]	Metabolism;Metabolism;Cellular Processes;Metabolism;Metabolism	Global and overview maps;Global and overview maps;Transport and catabolism;Lipid metabolism;Lipid metabolism	ko01100//Metabolic pathways;ko01110//Biosynthesis of secondary metabolites;ko04144//Endocytosis;ko00564//Glycerophospholipid metabolism;ko00565//Ether lipid metabolism	K01115;K01115;K01115;K01115;K01115	GO:0005575//cellular_component;GO:0005622//intracellular anatomical structure;GO:0005737//cytoplasm;GO:0005773//vacuole;GO:0005886//plasma membrane;GO:0005911//cell-cell junction;GO:0009506//plasmodesma;GO:0016020//membrane;GO:0030054//cell junction;GO:0043226//organelle;GO:0043227//membrane-bounded organelle;GO:0043229//intracellular organelle;GO:0043231//intracellular membrane-bounded organelle…	GO:0003674//molecular_function;GO:0003824//catalytic activity;GO:0004620//phospholipase activity;GO:0004630//phospholipase D activity;GO:0005488//binding;GO:0005509//calcium ion binding;GO:0008081//phosphoric diester hydrolase activity;GO:0016298//lipase activity;GO:0016787//hydrolase activity;GO:0016788//hydrolase activity, acting on ester bonds;GO:0042578//phosphoric ester hydrolase activity;GO…	GO:0006629//lipid metabolic process;GO:0006644//phospholipid metabolic process;GO:0006650//glycerophospholipid metabolic process;GO:0006793//phosphorus metabolic process;GO:0006796//phosphate-containing compound metabolic process;GO:0006807//nitrogen compound metabolic process;GO:0006950//response to stress;GO:0008150//biological_process;GO:0008152//metabolic process;GO:0008219//cell death;GO:000…
MA_170449g0010	PER36	CAD92857.1 peroxidase [Picea abies]	Metabolism;Metabolism;Metabolism	Global and overview maps;Global and overview maps;Biosynthesis of other secondary metabolites	ko01100//Metabolic pathways;ko01110//Biosynthesis of secondary metabolites;ko00940//Phenylpropanoid biosynthesis	K00430;K00430;K00430	GO:0005575//cellular_component;GO:0005576//extracellular region	GO:0003674//molecular_function;GO:0003824//catalytic activity;GO:0004601//peroxidase activity;GO:0005488//binding;GO:0016209//antioxidant activity;GO:0016491//oxidoreductase activity;GO:0016684//oxidoreductase activity, acting on peroxide as acceptor;GO:0020037//heme binding;GO:0043167//ion binding;GO:0043169//cation binding;GO:0046872//metal ion binding;GO:0046906//tetrapyrrole binding;GO:009715…	GO:0006950//response to stress;GO:0006979//response to oxidative stress;GO:0008150//biological_process;GO:0008152//metabolic process;GO:0009056//catabolic process;GO:0009636//response to toxic substance;GO:0009987//cellular process;GO:0016999//antibiotic metabolic process;GO:0017001//antibiotic catabolic process;GO:0042221//response to chemical;GO:0042743//hydrogen peroxide metabolic process;GO:0…
MA_17049g0010	--	ABK23680.1 unknown [Picea sitchensis]	-	-	-	-	-	-	GO:0006950//response to stress;GO:0008150//biological_process;GO:0050896//response to stimulus
MA_170568g0010	--	-	-	-	-	-	-	-	-
MA_170568g0020	--	-	-	-	-	-	-	-	-
MA_170695g0010	--	ABR18080.1 unknown [Picea sitchensis]	-	-	-	-	-	-	-
MA_171103g0010	At3g63340	KAH9318303.1 hypothetical protein KI387_020072, partial [Taxus chinensis]	-	-	-	-	GO:0005575//cellular_component;GO:0005622//intracellular anatomical structure;GO:0005634//nucleus;GO:0005737//cytoplasm;GO:0016020//membrane;GO:0016021//integral component of membrane;GO:0031224//intrinsic component of membrane;GO:0043226//organelle;GO:0043227//membrane-bounded organelle;GO:0043229//intracellular organelle;GO:0043231//intracellular membrane-bounded organelle	GO:0000166//nucleotide binding;GO:0003674//molecular_function;GO:0003824//catalytic activity;GO:0004672//protein kinase activity;GO:0004674//protein serine/threonine kinase activity;GO:0004721//phosphoprotein phosphatase activity;GO:0004722//protein serine/threonine phosphatase activity;GO:0005488//binding;GO:0005524//ATP binding;GO:0016301//kinase activity;GO:0016740//transferase activity;GO:001…	GO:0006464//cellular protein modification process;GO:0006468//protein phosphorylation;GO:0006470//protein dephosphorylation;GO:0006793//phosphorus metabolic process;GO:0006796//phosphate-containing compound metabolic process;GO:0006807//nitrogen compound metabolic process;GO:0007154//cell communication;GO:0007165//signal transduction;GO:0008150//biological_process;GO:0008152//metabolic process;GO…
MA_171750g0010	--	KAH9298896.1 hypothetical protein KI387_030578, partial [Taxus chinensis]	-	-	-	-	-	-	-
MA_172105g0010	--	ABK26901.1 unknown [Picea sitchensis]	-	-	-	-	-	-	-
MA_17226g0010	At3g19508	ABK21035.1 unknown [Picea sitchensis]	-	-	-	-	-	-	-
MA_172452g0010	AIR9	KAH9288233.1 hypothetical protein KI387_032350, partial [Taxus chinensis]	-	-	-	-	-	-	-
MA_174275g0010	--	XP_004306482.1 PREDICTED: E3 ubiquitin-protein ligase RING1-like isoform X2 [Fragaria vesca subsp. vesca] [Fragaria vesca]	-	-	-	-	GO:0005575//cellular_component;GO:0005622//intracellular anatomical structure;GO:0005680//anaphase-promoting complex;GO:0005737//cytoplasm;GO:0009501//amyloplast;GO:0009536//plastid;GO:0043226//organelle;GO:0043227//membrane-bounded organelle;GO:0043229//intracellular organelle;GO:0043231//intracellular membrane-bounded organelle	GO:0003674//molecular_function;GO:0003824//catalytic activity;GO:0004842//ubiquitin-protein transferase activity;GO:0005488//binding;GO:0008270//zinc ion binding;GO:0016740//transferase activity;GO:0019787//ubiquitin-like protein transferase activity;GO:0043167//ion binding;GO:0043169//cation binding;GO:0046872//metal ion binding;GO:0061630//ubiquitin protein ligase activity;GO:0061659//ubiquitin…	GO:0000209//protein polyubiquitination;GO:0006464//cellular protein modification process;GO:0006508//proteolysis;GO:0006511//ubiquitin-dependent protein catabolic process;GO:0006807//nitrogen compound metabolic process;GO:0008150//biological_process;GO:0008152//metabolic process;GO:0009056//catabolic process;GO:0009057//macromolecule catabolic process;GO:0009605//response to external stimulus;GO:…
MA_17466g0010	MYBS3	ABR18214.1 unknown [Picea sitchensis]	-	-	-	-	GO:0005575//cellular_component;GO:0005622//intracellular anatomical structure;GO:0005634//nucleus;GO:0005737//cytoplasm;GO:0005829//cytosol;GO:0043226//organelle;GO:0043227//membrane-bounded organelle;GO:0043229//intracellular organelle;GO:0043231//intracellular membrane-bounded organelle	GO:0000976//transcription cis-regulatory region binding;GO:0001067//transcription regulatory region nucleic acid binding;GO:0003674//molecular_function;GO:0003676//nucleic acid binding;GO:0003677//DNA binding;GO:0003690//double-stranded DNA binding;GO:0003700//DNA-binding transcription factor activity;GO:0005488//binding;GO:0008270//zinc ion binding;GO:0043167//ion binding;GO:0043169//cation bind…	GO:0000122//negative regulation of transcription by RNA polymerase II;GO:0001101//response to acid chemical;GO:0001558//regulation of cell growth;GO:0006139//nucleobase-containing compound metabolic process;GO:0006351//transcription, DNA-templated;GO:0006355//regulation of transcription, DNA-templated;GO:0006357//regulation of transcription by RNA polymerase II;GO:0006725//cellular aromatic compo…
MA_17478g0010	GSTU6	AAC32139.1 probable glutathione S-transferase [Picea mariana]	Metabolism;Metabolism	Global and overview maps;Metabolism of other amino acids	ko01100//Metabolic pathways;ko00480//Glutathione metabolism	K00799;K00799	-	GO:0005515//protein binding;GO:0015035//protein-disulfide reductase activity;GO:0016034//maleylacetoacetate isomerase activity	GO:0006559//L-phenylalanine catabolic process;GO:0006572//tyrosine catabolic process;GO:0006749//glutathione metabolic process;GO:0006790//sulfur compound metabolic process;GO:0045454//cell redox homeostasis
MA_17552g0010	DIS1	KZV54438.1 hypothetical protein F511_09753 [Dorcoceras hygrometricum]	Genetic Information Processing	Folding, sorting and degradation	ko04120//Ubiquitin mediated proteolysis	K04506	GO:0005575//cellular_component;GO:0005622//intracellular anatomical structure;GO:0005634//nucleus;GO:0005737//cytoplasm;GO:0043226//organelle;GO:0043227//membrane-bounded organelle;GO:0043229//intracellular organelle;GO:0043231//intracellular membrane-bounded organelle	GO:0003674//molecular_function;GO:0003824//catalytic activity;GO:0004842//ubiquitin-protein transferase activity;GO:0005488//binding;GO:0008270//zinc ion binding;GO:0016740//transferase activity;GO:0019787//ubiquitin-like protein transferase activity;GO:0043167//ion binding;GO:0043169//cation binding;GO:0046872//metal ion binding;GO:0046914//transition metal ion binding;GO:0061630//ubiquitin prot…	GO:0006464//cellular protein modification process;GO:0006508//proteolysis;GO:0006511//ubiquitin-dependent protein catabolic process;GO:0006807//nitrogen compound metabolic process;GO:0007275//multicellular organism development;GO:0008150//biological_process;GO:0008152//metabolic process;GO:0009056//catabolic process;GO:0009057//macromolecule catabolic process;GO:0009987//cellular process;GO:00165…
MA_175672g0010	--	ABK21442.1 unknown [Picea sitchensis]	-	-	-	-	-	-	-
MA_175932g0010	--	-	-	-	-	-	-	-	-
MA_175932g0020	--	-	-	-	-	-	-	-	-
MA_17621g0010	--	ABK23844.1 unknown [Picea sitchensis]	-	-	-	-	-	-	-
MA_17678g0010	SIS8	RWR82610.1 hypothetical protein CKAN_01133800 [Cinnamomum micranthum f. kanehirae]	-	-	-	-	-	GO:0004672//protein kinase activity;GO:0005524//ATP binding	GO:0006468//protein phosphorylation
MA_17704g0010	BPM4	ABK24368.1 unknown [Picea sitchensis]	-	-	-	-	-	GO:0005515//protein binding	-
MA_177230g0010	PCMP-H32	KAH9322530.1 hypothetical protein KI387_017169 [Taxus chinensis]	-	-	-	-	-	GO:0005515//protein binding;GO:0008270//zinc ion binding;GO:0045182//translation regulator activity	GO:0006417//regulation of translation
MA_17739g0010	--	ABK23844.1 unknown [Picea sitchensis]	-	-	-	-	-	-	-
MA_177428g0010	Vps8	KAH9322060.1 hypothetical protein KI387_016699, partial [Taxus chinensis]	-	-	-	-	GO:0005575//cellular_component;GO:0005622//intracellular anatomical structure;GO:0005737//cytoplasm;GO:0005768//endosome;GO:0005769//early endosome;GO:0012505//endomembrane system;GO:0031410//cytoplasmic vesicle;GO:0031982//vesicle;GO:0032991//protein-containing complex;GO:0033263//CORVET complex;GO:0043226//organelle;GO:0043227//membrane-bounded organelle;GO:0043229//intracellular organelle;GO:0…	GO:0003674//molecular_function;GO:0005488//binding;GO:0043167//ion binding;GO:0043169//cation binding;GO:0046872//metal ion binding	GO:0006810//transport;GO:0006886//intracellular protein transport;GO:0006906//vesicle fusion;GO:0006996//organelle organization;GO:0008150//biological_process;GO:0009987//cellular process;GO:0016043//cellular component organization;GO:0016050//vesicle organization;GO:0016192//vesicle-mediated transport;GO:0034058//endosomal vesicle fusion;GO:0048284//organelle fusion;GO:0051179//localization;GO:0…
MA_17763g0010	RBP2	ADE77166.1 unknown [Picea sitchensis]	-	-	-	-	-	GO:0003676//nucleic acid binding	-
MA_17795g0010	H2B-3	ABK22321.1 unknown [Picea sitchensis]	-	-	-	-	GO:0000785//chromatin;GO:0000786//nucleosome;GO:0005575//cellular_component;GO:0005622//intracellular anatomical structure;GO:0005634//nucleus;GO:0005669//transcription factor TFIID complex;GO:0005694//chromosome;GO:0032991//protein-containing complex;GO:0032993//protein-DNA complex;GO:0043226//organelle;GO:0043227//membrane-bounded organelle;GO:0043228//non-membrane-bounded organelle;GO:0043229/…	GO:0003674//molecular_function;GO:0003676//nucleic acid binding;GO:0003677//DNA binding;GO:0005488//binding;GO:0005515//protein binding;GO:0046982//protein heterodimerization activity;GO:0046983//protein dimerization activity;GO:0097159//organic cyclic compound binding;GO:1901363//heterocyclic compound binding	GO:0006352//DNA-templated transcription, initiation
MA_17795g0020	IRL1	ABK23542.1 unknown [Picea sitchensis]	-	-	-	-	-	GO:0003824//catalytic activity;GO:0051287//NAD binding	-
MA_178029g0010	MLO6	POF11390.1 mlo protein like 1 [Quercus suber]	-	-	-	-	GO:0016021//integral component of membrane	-	GO:0006952//defense response
MA_179199g0010	DJ1B	ABK26894.1 unknown [Picea sitchensis]	-	-	-	-	-	GO:0008234//cysteine-type peptidase activity	GO:0006508//proteolysis
MA_179629g0010	BOR1	XP_024981384.1 boron transporter 1-like isoform X2 [Cynara cardunculus var. scolymus] [Cynara cardunculus]	-	-	-	-	GO:0005575//cellular_component;GO:0005886//plasma membrane;GO:0005887//integral component of plasma membrane;GO:0016020//membrane;GO:0016021//integral component of membrane;GO:0031224//intrinsic component of membrane;GO:0031226//intrinsic component of plasma membrane;GO:0071944//cell periphery	GO:0003674//molecular_function;GO:0005215//transporter activity;GO:0005452//inorganic anion exchanger activity;GO:0008509//anion transmembrane transporter activity;GO:0015075//ion transmembrane transporter activity;GO:0015103//inorganic anion transmembrane transporter activity;GO:0015291//secondary active transmembrane transporter activity;GO:0015297//antiporter activity;GO:0015301//anion:anion a…	GO:0006810//transport;GO:0006811//ion transport;GO:0006820//anion transport;GO:0006873//cellular ion homeostasis;GO:0006885//regulation of pH;GO:0007275//multicellular organism development;GO:0008150//biological_process;GO:0009987//cellular process;GO:0015698//inorganic anion transport;GO:0019725//cellular homeostasis;GO:0022622//root system development;GO:0030003//cellular cation homeostasis;GO:…
MA_179666g0010	--	-	-	-	-	-	-	-	-
MA_17967g0010	--	-	-	-	-	-	-	-	-
MA_18002g0010	BLH1	KAH9317070.1 hypothetical protein KI387_018839 [Taxus chinensis]	-	-	-	-	GO:0005575//cellular_component;GO:0005622//intracellular anatomical structure;GO:0005634//nucleus;GO:0005737//cytoplasm;GO:0043226//organelle;GO:0043227//membrane-bounded organelle;GO:0043229//intracellular organelle;GO:0043231//intracellular membrane-bounded organelle	GO:0003674//molecular_function;GO:0003676//nucleic acid binding;GO:0003677//DNA binding;GO:0003700//DNA-binding transcription factor activity;GO:0005488//binding;GO:0005515//protein binding;GO:0042802//identical protein binding;GO:0042803//protein homodimerization activity;GO:0046982//protein heterodimerization activity;GO:0046983//protein dimerization activity;GO:0097159//organic cyclic compound…	GO:0000741//karyogamy;GO:0001101//response to acid chemical;GO:0006139//nucleobase-containing compound metabolic process;GO:0006351//transcription, DNA-templated;GO:0006355//regulation of transcription, DNA-templated;GO:0006725//cellular aromatic compound metabolic process;GO:0006807//nitrogen compound metabolic process;GO:0006996//organelle organization;GO:0006997//nucleus organization;GO:000727…
MA_180040g0010	SWEET1A	KAH9319841.1 hypothetical protein KI387_021610, partial [Taxus chinensis]	-	-	-	-	GO:0016021//integral component of membrane	-	-
MA_180079g0010	THA2	ABR18450.1 unknown [Picea sitchensis]	Metabolism;Metabolism;Metabolism;Metabolism	Global and overview maps;Global and overview maps;Global and overview maps;Amino acid metabolism	ko01100//Metabolic pathways;ko01110//Biosynthesis of secondary metabolites;ko01230//Biosynthesis of amino acids;ko00260//Glycine, serine and threonine metabolism	K01620;K01620;K01620;K01620	-	GO:0003842//1-pyrroline-5-carboxylate dehydrogenase activity;GO:0004121//cystathionine beta-lyase activity;GO:0004491//methylmalonate-semialdehyde dehydrogenase (acylating) activity;GO:0004777//succinate-semialdehyde dehydrogenase (NAD+) activity;GO:0008802//betaine-aldehyde dehydrogenase activity;GO:0009013//succinate-semialdehyde dehydrogenase [NAD(P)+] activity;GO:0016491//oxidoreductase activ…	GO:0006520//cellular amino acid metabolic process;GO:0006527//arginine catabolic process;GO:0006562//proline catabolic process;GO:0006574//valine catabolic process;GO:0006578//amino-acid betaine biosynthetic process;GO:0009086//methionine biosynthetic process;GO:0009450//gamma-aminobutyric acid catabolic process;GO:0019344//cysteine biosynthetic process;GO:0019346//transsulfuration
MA_180079g0020	--	KAH9322757.1 hypothetical protein KI387_017396 [Taxus chinensis]	-	-	-	-	-	GO:0004672//protein kinase activity;GO:0005524//ATP binding	GO:0006468//protein phosphorylation
MA_18011g0010	--	ADE77692.1 unknown [Picea sitchensis]	-	-	-	-	-	-	-
MA_180418g0010	AKR1	ACN40212.1 unknown [Picea sitchensis]	-	-	-	-	-	GO:0003674//molecular_function;GO:0003824//catalytic activity;GO:0016491//oxidoreductase activity;GO:0047834//D-threo-aldose 1-dehydrogenase activity	GO:0008150//biological_process;GO:0008152//metabolic process
MA_180488g0010	--	-	-	-	-	-	-	-	-
MA_18052g0010	--	-	-	-	-	-	-	-	-
MA_180564g0010	--	-	-	-	-	-	-	-	-
MA_1806g0010	--	ACN40716.1 unknown [Picea sitchensis]	-	-	-	-	-	-	-
MA_18091g0010	--	ADE76533.1 unknown [Picea sitchensis]	-	-	-	-	-	-	-
MA_18103g0010	--	-	-	-	-	-	GO:0005576//extracellular region	GO:0008083//growth factor activity	GO:0008283//cell population proliferation
MA_181094g0010	--	KAH9310527.1 hypothetical protein KI387_025562, partial [Taxus chinensis]	-	-	-	-	-	-	-
MA_181094g0020	--	KAH9324635.1 hypothetical protein KI387_004813 [Taxus chinensis]	-	-	-	-	-	-	-
MA_181094g0030	--	KAH9310527.1 hypothetical protein KI387_025562, partial [Taxus chinensis]	-	-	-	-	-	-	-
MA_181165g0010	--	ADE76064.1 unknown [Picea sitchensis]	-	-	-	-	-	-	-
MA_18123g0010	Herc6	KAF3796201.1 Ultraviolet-B receptor [Nymphaea thermarum]	-	-	-	-	-	GO:0005515//protein binding	-
MA_18137g0010	--	KAH9294344.1 hypothetical protein KI387_040452, partial [Taxus chinensis]	-	-	-	-	-	-	GO:0009733//response to auxin
MA_18142g0010	AGT1	ACN39798.1 unknown [Picea sitchensis]	Metabolism;Metabolism;Metabolism;Cellular Processes;Metabolism;Metabolism;Metabolism	Global and overview maps;Global and overview maps;Global and overview maps;Transport and catabolism;Carbohydrate metabolism;Amino acid metabolism;Amino acid metabolism	ko01100//Metabolic pathways;ko01110//Biosynthesis of secondary metabolites;ko01200//Carbon metabolism;ko04146//Peroxisome;ko00630//Glyoxylate and dicarboxylate metabolism;ko00250//Alanine, aspartate and glutamate metabolism;ko00260//Glycine, serine and threonine metabolism	K00830;K00830;K00830;K00830;K00830;K00830;K00830	GO:0005575//cellular_component;GO:0005576//extracellular region;GO:0005622//intracellular anatomical structure;GO:0005737//cytoplasm;GO:0005777//peroxisome;GO:0005886//plasma membrane;GO:0009507//chloroplast;GO:0009532//plastid stroma;GO:0009536//plastid;GO:0009570//chloroplast stroma;GO:0016020//membrane;GO:0042579//microbody;GO:0043226//organelle;GO:0043227//membrane-bounded organelle;GO:004322…	GO:0003674//molecular_function;GO:0003824//catalytic activity;GO:0004373//glycogen (starch) synthase activity;GO:0004648//O-phospho-L-serine:2-oxoglutarate aminotransferase activity;GO:0004760//serine-pyruvate transaminase activity;GO:0008453//alanine-glyoxylate transaminase activity;GO:0008483//transaminase activity;GO:0009011//starch synthase activity;GO:0016740//transferase activity;GO:0016769…	GO:0001505//regulation of neurotransmitter levels;GO:0005978//glycogen biosynthetic process;GO:0006082//organic acid metabolic process;GO:0006520//cellular amino acid metabolic process;GO:0006544//glycine metabolic process;GO:0006545//glycine biosynthetic process;GO:0006564//L-serine biosynthetic process;GO:0006807//nitrogen compound metabolic process;GO:0008150//biological_process;GO:0008152//me…
MA_182125g0010	--	ABR16567.1 unknown [Picea sitchensis]	-	-	-	-	-	GO:0043130//ubiquitin binding	-
MA_18240g0010	SBT1.7	AKZ18606.1 SDD1 protein, partial [Picea obovata]	-	-	-	-	-	GO:0008236//serine-type peptidase activity	GO:0006508//proteolysis;GO:0009306//protein secretion
MA_182579g0010	--	ABR18056.1 unknown [Picea sitchensis]	-	-	-	-	GO:0005575//cellular_component;GO:0005622//intracellular anatomical structure;GO:0005737//cytoplasm;GO:0005777//peroxisome;GO:0005886//plasma membrane;GO:0016020//membrane;GO:0016021//integral component of membrane;GO:0031224//intrinsic component of membrane;GO:0042579//microbody;GO:0043226//organelle;GO:0043227//membrane-bounded organelle;GO:0043229//intracellular organelle;GO:0043231//intracell…	GO:0000166//nucleotide binding;GO:0003674//molecular_function;GO:0003824//catalytic activity;GO:0004672//protein kinase activity;GO:0004674//protein serine/threonine kinase activity;GO:0005488//binding;GO:0005515//protein binding;GO:0005524//ATP binding;GO:0016301//kinase activity;GO:0016740//transferase activity;GO:0016772//transferase activity, transferring phosphorus-containing groups;GO:00167…	GO:0000003//reproduction;GO:0000578//embryonic axis specification;GO:0001101//response to acid chemical;GO:0003002//regionalization;GO:0003006//developmental process involved in reproduction;GO:0006464//cellular protein modification process;GO:0006468//protein phosphorylation;GO:0006793//phosphorus metabolic process;GO:0006796//phosphate-containing compound metabolic process;GO:0006807//nitrogen …
MA_18266g0010	--	-	-	-	-	-	-	-	-
MA_18295g0010	--	-	-	-	-	-	-	-	-
MA_18295g0020	FLZ6	ADE77804.1 unknown [Picea sitchensis]	-	-	-	-	-	-	-
MA_183622g0010	FBL15	BAK61873.1 F-box / LRR-repeat protein [Citrus unshiu]	-	-	-	-	-	GO:0005515//protein binding	-
MA_18381g0010	--	XP_037450938.1 vacuolar protein sorting-associated protein 2 homolog 3-like [Triticum dicoccoides]	Cellular Processes	Transport and catabolism	ko04144//Endocytosis	K12192	-	-	GO:0007034//vacuolar transport
MA_18388g0010	--	-	-	-	-	-	GO:0005634//nucleus;GO:0005737//cytoplasm	GO:0003723//RNA binding;GO:0004535//poly(A)-specific ribonuclease activity;GO:0046872//metal ion binding	GO:0006402//mRNA catabolic process
MA_1839g0010	RPL19A	ABK24210.1 unknown [Picea sitchensis]	Genetic Information Processing	Translation	ko03010//Ribosome	K02885	GO:0005840//ribosome	GO:0003735//structural constituent of ribosome	GO:0006412//translation
MA_184149g0010	--	ADE76758.1 unknown [Picea sitchensis]	-	-	-	-	-	-	-
MA_184289g0010	--	KAH9315452.1 hypothetical protein KI387_024079, partial [Taxus chinensis]	Metabolism;Metabolism;Environmental Information Processing	Global and overview maps;Carbohydrate metabolism;Signal transduction	ko01100//Metabolic pathways;ko00562//Inositol phosphate metabolism;ko04070//Phosphatidylinositol signaling system	K03084;K03084;K03084	GO:0005575//cellular_component;GO:0005622//intracellular anatomical structure;GO:0005634//nucleus;GO:0005737//cytoplasm;GO:0005929//cilium;GO:0030424//axon;GO:0030425//dendrite;GO:0036477//somatodendritic compartment;GO:0042995//cell projection;GO:0043005//neuron projection;GO:0043025//neuronal cell body;GO:0043226//organelle;GO:0043227//membrane-bounded organelle;GO:0043229//intracellular organe…	GO:0003674//molecular_function;GO:0003824//catalytic activity;GO:0016787//hydrolase activity	GO:0000003//reproduction;GO:0006629//lipid metabolic process;GO:0006644//phospholipid metabolic process;GO:0006650//glycerophospholipid metabolic process;GO:0006793//phosphorus metabolic process;GO:0006796//phosphate-containing compound metabolic process;GO:0008150//biological_process;GO:0008152//metabolic process;GO:0009566//fertilization;GO:0009893//positive regulation of metabolic process;GO:0…
MA_184516g0010	PU1	KAH9326335.1 hypothetical protein KI387_006513, partial [Taxus chinensis]	-	-	-	-	-	GO:0004553//hydrolase activity, hydrolyzing O-glycosyl compounds;GO:0051060//pullulanase activity	GO:0005975//carbohydrate metabolic process;GO:0005983//starch catabolic process;GO:0051678//pullulan catabolic process
MA_184572g0010	--	KAH9330646.1 hypothetical protein KI387_002754, partial [Taxus chinensis]	-	-	-	-	-	-	-
MA_184760g0010	RAC6	ADE75718.1 unknown [Picea sitchensis]	Cellular Processes	Transport and catabolism	ko04145//Phagosome	K04392	-	GO:0003924//GTPase activity;GO:0005525//GTP binding	-
MA_184912g0010	ALS	ABR16079.1 unknown [Picea sitchensis]	Metabolism;Metabolism;Metabolism;Metabolism;Metabolism;Metabolism;Metabolism;Metabolism	Global and overview maps;Global and overview maps;Global and overview maps;Global and overview maps;Metabolism of cofactors and vitamins;Carbohydrate metabolism;Amino acid metabolism;Carbohydrate metabolism	ko01100//Metabolic pathways;ko01110//Biosynthesis of secondary metabolites;ko01230//Biosynthesis of amino acids;ko01210//2-Oxocarboxylic acid metabolism;ko00770//Pantothenate and CoA biosynthesis;ko00650//Butanoate metabolism;ko00290//Valine, leucine and isoleucine biosynthesis;ko00660//C5-Branched dibasic acid metabolism	K01652;K01652;K01652;K01652;K01652;K01652;K01652;K01652	GO:0005575//cellular_component;GO:0005622//intracellular anatomical structure;GO:0005737//cytoplasm;GO:0005948//acetolactate synthase complex;GO:0009507//chloroplast;GO:0009536//plastid;GO:0043226//organelle;GO:0043227//membrane-bounded organelle;GO:0043229//intracellular organelle;GO:0043231//intracellular membrane-bounded organelle	GO:0000166//nucleotide binding;GO:0000287//magnesium ion binding;GO:0003674//molecular_function;GO:0003824//catalytic activity;GO:0003984//acetolactate synthase activity;GO:0005488//binding;GO:0009028//tartronate-semialdehyde synthase activity;GO:0016740//transferase activity;GO:0016744//transketolase or transaldolase activity;GO:0016823//hydrolase activity, acting on acid carbon-carbon bonds, in…	GO:0006082//organic acid metabolic process;GO:0006520//cellular amino acid metabolic process;GO:0006549//isoleucine metabolic process;GO:0006573//valine metabolic process;GO:0006807//nitrogen compound metabolic process;GO:0006950//response to stress;GO:0008150//biological_process;GO:0008152//metabolic process;GO:0008652//cellular amino acid biosynthetic process;GO:0009058//biosynthetic process;GO…
MA_18522g0010	--	QHR90587.1 hypothetical protein Q903MT_gene4612 [Picea sitchensis]	-	-	-	-	-	-	-
MA_185270g0010	SKP1	GAU31217.1 hypothetical protein TSUD_210740 [Trifolium subterraneum]	Genetic Information Processing;Genetic Information Processing	Folding, sorting and degradation;Folding, sorting and degradation	ko04141//Protein processing in endoplasmic reticulum;ko04120//Ubiquitin mediated proteolysis	K03094;K03094	-	-	GO:0006511//ubiquitin-dependent protein catabolic process
MA_18528g0010	--	ABK24269.1 unknown [Picea sitchensis]	-	-	-	-	-	-	-
MA_18543g0010	CPK15	KAH9310566.1 hypothetical protein KI387_025601, partial [Taxus chinensis]	Organismal Systems	Environmental adaptation	ko04626//Plant-pathogen interaction	K13412	GO:0005575//cellular_component;GO:0005622//intracellular anatomical structure;GO:0005634//nucleus;GO:0005737//cytoplasm;GO:0005773//vacuole;GO:0005829//cytosol;GO:0005886//plasma membrane;GO:0016020//membrane;GO:0043226//organelle;GO:0043227//membrane-bounded organelle;GO:0043229//intracellular organelle;GO:0043231//intracellular membrane-bounded organelle;GO:0071944//cell periphery	GO:0000166//nucleotide binding;GO:0003674//molecular_function;GO:0003824//catalytic activity;GO:0004672//protein kinase activity;GO:0004674//protein serine/threonine kinase activity;GO:0004683//calmodulin-dependent protein kinase activity;GO:0004812//aminoacyl-tRNA ligase activity;GO:0005488//binding;GO:0005509//calcium ion binding;GO:0005515//protein binding;GO:0005516//calmodulin binding;GO:000…	GO:0001101//response to acid chemical;GO:0006418//tRNA aminoacylation for protein translation;GO:0006464//cellular protein modification process;GO:0006468//protein phosphorylation;GO:0006793//phosphorus metabolic process;GO:0006796//phosphate-containing compound metabolic process;GO:0006807//nitrogen compound metabolic process;GO:0006950//response to stress;GO:0006970//response to osmotic stress;…
MA_18602g0010	RS41	KAH9328602.1 hypothetical protein KI387_000710, partial [Taxus chinensis]	Genetic Information Processing	Transcription	ko03040//Spliceosome	K12893	-	GO:0003676//nucleic acid binding	-
MA_18602g0020	HSL1	ABF73316.1 clavata-like receptor [Picea glauca]	-	-	-	-	-	GO:0004672//protein kinase activity;GO:0005515//protein binding;GO:0005524//ATP binding	GO:0006468//protein phosphorylation
MA_18665g0010	TOM5	ABK20900.1 unknown [Picea sitchensis]	-	-	-	-	GO:0044284//mitochondrial crista junction;GO:0061617//MICOS complex	-	GO:0042407//cristae formation
MA_18697g0010	RCH2	CAC20842.1 receptor protein kinase [Pinus sylvestris]	-	-	-	-	GO:0005575//cellular_component;GO:0005886//plasma membrane;GO:0016020//membrane;GO:0016021//integral component of membrane;GO:0031224//intrinsic component of membrane;GO:0071944//cell periphery	GO:0000166//nucleotide binding;GO:0003674//molecular_function;GO:0003824//catalytic activity;GO:0004672//protein kinase activity;GO:0004674//protein serine/threonine kinase activity;GO:0005488//binding;GO:0005515//protein binding;GO:0005524//ATP binding;GO:0016301//kinase activity;GO:0016740//transferase activity;GO:0016772//transferase activity, transferring phosphorus-containing groups;GO:00167…	GO:0006464//cellular protein modification process;GO:0006468//protein phosphorylation;GO:0006793//phosphorus metabolic process;GO:0006796//phosphate-containing compound metabolic process;GO:0006807//nitrogen compound metabolic process;GO:0007275//multicellular organism development;GO:0008150//biological_process;GO:0008152//metabolic process;GO:0009888//tissue development;GO:0009987//cellular proc…
MA_18701g0010	At1g71810	ABR16662.1 unknown [Picea sitchensis]	-	-	-	-	-	-	-
MA_18702g0010	--	ADE77051.1 unknown [Picea sitchensis]	-	-	-	-	-	GO:0004725//protein tyrosine phosphatase activity	GO:0006470//protein dephosphorylation
MA_18749g0010	--	KAH9306605.1 hypothetical protein KI387_011009, partial [Taxus chinensis]	-	-	-	-	-	-	-
MA_18751g0010	DRAP1	KAH9315301.1 hypothetical protein KI387_023928, partial [Taxus chinensis]	-	-	-	-	GO:0005575//cellular_component;GO:0005622//intracellular anatomical structure;GO:0005634//nucleus;GO:0043226//organelle;GO:0043227//membrane-bounded organelle;GO:0043229//intracellular organelle;GO:0043231//intracellular membrane-bounded organelle	GO:0003674//molecular_function;GO:0003676//nucleic acid binding;GO:0003677//DNA binding;GO:0005488//binding;GO:0005515//protein binding;GO:0042802//identical protein binding;GO:0046982//protein heterodimerization activity;GO:0046983//protein dimerization activity;GO:0097159//organic cyclic compound binding;GO:1901363//heterocyclic compound binding	GO:0006139//nucleobase-containing compound metabolic process;GO:0006351//transcription, DNA-templated;GO:0006355//regulation of transcription, DNA-templated;GO:0006725//cellular aromatic compound metabolic process;GO:0006807//nitrogen compound metabolic process;GO:0008150//biological_process;GO:0008152//metabolic process;GO:0009058//biosynthetic process;GO:0009059//macromolecule biosynthetic proc…
MA_18755g0010	IAA13	KAH9315489.1 hypothetical protein KI387_024116, partial [Taxus chinensis]	Environmental Information Processing	Signal transduction	ko04075//Plant hormone signal transduction	K14484	-	-	-
MA_18777g0010	--	-	-	-	-	-	-	-	-
MA_18777g0020	BHLH	KAH9290725.1 hypothetical protein KI387_034842, partial [Taxus chinensis]	-	-	-	-	GO:0005575//cellular_component;GO:0005622//intracellular anatomical structure;GO:0005634//nucleus;GO:0043226//organelle;GO:0043227//membrane-bounded organelle;GO:0043229//intracellular organelle;GO:0043231//intracellular membrane-bounded organelle	GO:0003674//molecular_function;GO:0003676//nucleic acid binding;GO:0003677//DNA binding;GO:0003700//DNA-binding transcription factor activity;GO:0005488//binding;GO:0005515//protein binding;GO:0046983//protein dimerization activity;GO:0097159//organic cyclic compound binding;GO:0140110//transcription regulator activity;GO:1901363//heterocyclic compound binding	GO:0006139//nucleobase-containing compound metabolic process;GO:0006351//transcription, DNA-templated;GO:0006355//regulation of transcription, DNA-templated;GO:0006725//cellular aromatic compound metabolic process;GO:0006807//nitrogen compound metabolic process;GO:0008150//biological_process;GO:0008152//metabolic process;GO:0009058//biosynthetic process;GO:0009059//macromolecule biosynthetic proc…
MA_187850g0010	At4g30825	XP_016440564.1 PREDICTED: LOW QUALITY PROTEIN: pentatricopeptide repeat-containing protein At4g30825, chloroplastic-like [Nicotiana tabacum]	-	-	-	-	GO:0005739//mitochondrion	-	-
MA_18814g0010	--	-	-	-	-	-	-	-	-
MA_18814g0020	--	KAH9313241.1 hypothetical protein KI387_028276 [Taxus chinensis]	-	-	-	-	-	-	-
MA_18961g0010	--	-	-	-	-	-	-	-	-
MA_18961g0020	RBX1A	XP_020251599.1 RING-box protein 1a-like [Asparagus officinalis]	Genetic Information Processing;Genetic Information Processing;Genetic Information Processing	Folding, sorting and degradation;Folding, sorting and degradation;Replication and repair	ko04141//Protein processing in endoplasmic reticulum;ko04120//Ubiquitin mediated proteolysis;ko03420//Nucleotide excision repair	K03868;K03868;K03868	GO:0005680//anaphase-promoting complex	GO:0008270//zinc ion binding;GO:0046872//metal ion binding;GO:0061630//ubiquitin protein ligase activity;GO:0097602//cullin family protein binding	GO:0031145//anaphase-promoting complex-dependent catabolic process
MA_190530g0010	--	-	-	-	-	-	-	-	-
MA_19054g0010	CXE16	KAH9301597.1 hypothetical protein KI387_013180 [Taxus chinensis]	-	-	-	-	-	GO:0003674//molecular_function;GO:0003824//catalytic activity;GO:0016787//hydrolase activity;GO:0016788//hydrolase activity, acting on ester bonds;GO:0052689//carboxylic ester hydrolase activity	GO:0008150//biological_process;GO:0008152//metabolic process;GO:0009056//catabolic process
MA_19057g0010	PGL1	ABR16440.1 unknown [Picea sitchensis]	-	-	-	-	-	-	-
MA_191290g0010	PTI5	XP_043699322.1 ethylene-responsive transcription factor ERF094-like [Telopea speciosissima]	-	-	-	-	GO:0005575//cellular_component;GO:0005622//intracellular anatomical structure;GO:0005634//nucleus;GO:0043226//organelle;GO:0043227//membrane-bounded organelle;GO:0043229//intracellular organelle;GO:0043231//intracellular membrane-bounded organelle	GO:0003674//molecular_function;GO:0003676//nucleic acid binding;GO:0003677//DNA binding;GO:0003700//DNA-binding transcription factor activity;GO:0005488//binding;GO:0097159//organic cyclic compound binding;GO:0140110//transcription regulator activity;GO:1901363//heterocyclic compound binding	GO:0000160//phosphorelay signal transduction system;GO:0006139//nucleobase-containing compound metabolic process;GO:0006351//transcription, DNA-templated;GO:0006355//regulation of transcription, DNA-templated;GO:0006725//cellular aromatic compound metabolic process;GO:0006807//nitrogen compound metabolic process;GO:0007154//cell communication;GO:0007165//signal transduction;GO:0008150//biological…
MA_19207g0010	MYB4	VFQ92196.1 unnamed protein product [Cuscuta campestris]	-	-	-	-	GO:0005575//cellular_component;GO:0005622//intracellular anatomical structure;GO:0005634//nucleus;GO:0043226//organelle;GO:0043227//membrane-bounded organelle;GO:0043229//intracellular organelle;GO:0043231//intracellular membrane-bounded organelle	GO:0003674//molecular_function;GO:0003676//nucleic acid binding;GO:0003677//DNA binding;GO:0005488//binding;GO:0005524//ATP binding;GO:0016818//hydrolase activity, acting on acid anhydrides, in phosphorus-containing anhydrides;GO:0097159//organic cyclic compound binding;GO:1901363//heterocyclic compound binding	GO:0006139//nucleobase-containing compound metabolic process;GO:0006338//chromatin remodeling;GO:0006351//transcription, DNA-templated;GO:0006355//regulation of transcription, DNA-templated;GO:0006725//cellular aromatic compound metabolic process;GO:0006807//nitrogen compound metabolic process;GO:0008150//biological_process;GO:0008152//metabolic process;GO:0009058//biosynthetic process;GO:0009059…
MA_19485g0010	--	-	-	-	-	-	-	-	-
MA_19582g0010	SCE1	ABK23228.1 unknown [Picea sitchensis]	Genetic Information Processing;Genetic Information Processing	Folding, sorting and degradation;Translation	ko04120//Ubiquitin mediated proteolysis;ko03013//Nucleocytoplasmic transport	K10577;K10577	-	-	-
MA_19601g0010	SULTR3;1	KAH9290443.1 hypothetical protein KI387_034560 [Taxus chinensis]	-	-	-	-	GO:0005575//cellular_component;GO:0005622//intracellular anatomical structure;GO:0005737//cytoplasm;GO:0005886//plasma membrane;GO:0005887//integral component of plasma membrane;GO:0009507//chloroplast;GO:0009536//plastid;GO:0016020//membrane;GO:0016021//integral component of membrane;GO:0031224//intrinsic component of membrane;GO:0031226//intrinsic component of plasma membrane;GO:0043226//organe…	GO:0003674//molecular_function;GO:0005215//transporter activity;GO:0008271//secondary active sulfate transmembrane transporter activity;GO:0008509//anion transmembrane transporter activity;GO:0015075//ion transmembrane transporter activity;GO:0015103//inorganic anion transmembrane transporter activity;GO:0015116//sulfate transmembrane transporter activity;GO:0015291//secondary active transmembran…	GO:0006810//transport;GO:0006811//ion transport;GO:0006820//anion transport;GO:0008150//biological_process;GO:0008272//sulfate transport;GO:0015698//inorganic anion transport;GO:0034220//ion transmembrane transport;GO:0051179//localization;GO:0051234//establishment of localization;GO:0055085//transmembrane transport;GO:0072348//sulfur compound transport;GO:0098656//anion transmembrane transport;G…
MA_19613g0010	HCR9-0	OAY67163.1 Receptor-like protein 12 [Ananas comosus]	-	-	-	-	-	GO:0005515//protein binding	-
MA_19613g0020	--	-	-	-	-	-	-	-	-
MA_19648g0010	--	ABR18472.1 unknown [Picea sitchensis]	-	-	-	-	-	-	-
MA_19676g0010	--	-	-	-	-	-	GO:0005887//integral component of plasma membrane;GO:0055052//ATP-binding cassette (ABC) transporter complex, substrate-binding subunit-containing	-	GO:0015837//amine transport
MA_19827g0010	CNX1	ACN41018.1 unknown [Picea sitchensis]	Genetic Information Processing;Cellular Processes	Folding, sorting and degradation;Transport and catabolism	ko04141//Protein processing in endoplasmic reticulum;ko04145//Phagosome	K08054;K08054	GO:0005575//cellular_component;GO:0005618//cell wall;GO:0005622//intracellular anatomical structure;GO:0005737//cytoplasm;GO:0005739//mitochondrion;GO:0005773//vacuole;GO:0005774//vacuolar membrane;GO:0005783//endoplasmic reticulum;GO:0005789//endoplasmic reticulum membrane;GO:0005886//plasma membrane;GO:0005911//cell-cell junction;GO:0009505//plant-type cell wall;GO:0009506//plasmodesma;GO:00095…	GO:0003674//molecular_function;GO:0005488//binding;GO:0005509//calcium ion binding;GO:0005515//protein binding;GO:0030246//carbohydrate binding;GO:0043167//ion binding;GO:0043169//cation binding;GO:0046872//metal ion binding;GO:0051082//unfolded protein binding	GO:0006457//protein folding;GO:0006508//proteolysis;GO:0006511//ubiquitin-dependent protein catabolic process;GO:0006807//nitrogen compound metabolic process;GO:0006950//response to stress;GO:0007154//cell communication;GO:0008150//biological_process;GO:0008152//metabolic process;GO:0009056//catabolic process;GO:0009057//macromolecule catabolic process;GO:0009266//response to temperature stimulus…
MA_19875g0010	--	-	-	-	-	-	-	-	-
MA_19933g0010	PCMP-H81	KAH9297554.1 hypothetical protein KI387_029236 [Taxus chinensis]	-	-	-	-	-	GO:0005515//protein binding;GO:0008270//zinc ion binding;GO:0042802//identical protein binding;GO:0045182//translation regulator activity	GO:0006417//regulation of translation
MA_19933g0020	--	-	-	-	-	-	-	-	-
MA_19933g0030	--	KAH9322137.1 hypothetical protein KI387_016776, partial [Taxus chinensis]	-	-	-	-	GO:0030127//COPII vesicle coat	GO:0008270//zinc ion binding	GO:0006886//intracellular protein transport;GO:0006888//endoplasmic reticulum to Golgi vesicle-mediated transport
MA_19983g0010	--	KAH9307642.1 hypothetical protein KI387_035553 [Taxus chinensis]	Environmental Information Processing	Signal transduction	ko04075//Plant hormone signal transduction	K14488	-	-	GO:0009733//response to auxin
MA_20012g0010	LBD12	ABK26854.1 unknown [Picea sitchensis]	-	-	-	-	-	-	GO:0070206//protein trimerization
MA_200421g0010	VPS51	ATG70787.1 VPS51 unhinged vacuolar protein sorting 51 [Juniperus procera]	-	-	-	-	GO:0000938//GARP complex;GO:0005575//cellular_component;GO:0005622//intracellular anatomical structure;GO:0005737//cytoplasm;GO:0005768//endosome;GO:0005770//late endosome;GO:0005794//Golgi apparatus;GO:0005829//cytosol;GO:0012505//endomembrane system;GO:0016020//membrane;GO:0016021//integral component of membrane;GO:0031224//intrinsic component of membrane;GO:0031410//cytoplasmic vesicle;GO:0031…	-	GO:0003002//regionalization;GO:0006810//transport;GO:0006869//lipid transport;GO:0006914//autophagy;GO:0006996//organelle organization;GO:0007030//Golgi organization;GO:0007034//vacuolar transport;GO:0007041//lysosomal transport;GO:0007275//multicellular organism development;GO:0007389//pattern specification process;GO:0008104//protein localization;GO:0008150//biological_process;GO:0008152//metab…
MA_20088g0010	rplR	PSS03038.1 50S ribosomal protein [Actinidia chinensis var. chinensis] [Actinidia chinensis]	-	-	-	-	GO:0000315//organellar large ribosomal subunit;GO:0005840//ribosome;GO:0022625//cytosolic large ribosomal subunit	GO:0003735//structural constituent of ribosome;GO:0019843//rRNA binding	GO:0006364//rRNA processing;GO:0006396//RNA processing;GO:0006412//translation
MA_20133g0010	--	-	-	-	-	-	-	-	-
MA_20133g0020	--	-	-	-	-	-	-	-	-
MA_20142g0010	--	AAL05053.1 antimicrobial peptide 2 [Pinus sylvestris]	-	-	-	-	-	-	GO:0006952//defense response;GO:0045926//negative regulation of growth
MA_20165g0010	--	-	-	-	-	-	-	-	-
MA_20165g0020	--	-	-	-	-	-	-	-	-
MA_20165g0030	LUG	KAH9558982.1 hypothetical protein CY35_06G035600 [Sphagnum magellanicum]	-	-	-	-	GO:0005887//integral component of plasma membrane;GO:0030117//membrane coat;GO:0055052//ATP-binding cassette (ABC) transporter complex, substrate-binding subunit-containing	GO:0005198//structural molecule activity;GO:0005515//protein binding;GO:0015415//ATPase-coupled phosphate ion transmembrane transporter activity	GO:0006817//phosphate ion transport;GO:0006886//intracellular protein transport;GO:0016192//vesicle-mediated transport
MA_20189g0010	--	XP_020108117.1 uncharacterized protein LOC109723975 [Ananas comosus]	-	-	-	-	-	-	-
MA_20192g0010	arl2	ABK25781.1 unknown [Picea sitchensis]	-	-	-	-	GO:0000139//Golgi membrane;GO:0005575//cellular_component;GO:0005622//intracellular anatomical structure;GO:0005737//cytoplasm;GO:0005794//Golgi apparatus;GO:0005802//trans-Golgi network;GO:0005829//cytosol;GO:0012505//endomembrane system;GO:0016020//membrane;GO:0031090//organelle membrane;GO:0031984//organelle subcompartment;GO:0032588//trans-Golgi network membrane;GO:0042175//nuclear outer memb…	GO:0000166//nucleotide binding;GO:0001882//nucleoside binding;GO:0001883//purine nucleoside binding;GO:0003674//molecular_function;GO:0003824//catalytic activity;GO:0003924//GTPase activity;GO:0005488//binding;GO:0005525//GTP binding;GO:0016462//pyrophosphatase activity;GO:0016787//hydrolase activity;GO:0016817//hydrolase activity, acting on acid anhydrides;GO:0016818//hydrolase activity, acting …	GO:0006810//transport;GO:0006886//intracellular protein transport;GO:0006892//post-Golgi vesicle-mediated transport;GO:0006893//Golgi to plasma membrane transport;GO:0006950//response to stress;GO:0007154//cell communication;GO:0007165//signal transduction;GO:0007264//small GTPase mediated signal transduction;GO:0007275//multicellular organism development;GO:0007369//gastrulation;GO:0008104//prot…
MA_20215g0010	--	KAH9306480.1 hypothetical protein KI387_010884, partial [Taxus chinensis]	-	-	-	-	-	-	-
MA_20270g0010	--	ABR16614.1 unknown [Picea sitchensis]	-	-	-	-	-	-	-
MA_20279g0010	HIPP23	KAH9297662.1 hypothetical protein KI387_029344 [Taxus chinensis]	-	-	-	-	-	GO:0005507//copper ion binding;GO:0045340//mercury ion binding;GO:0046872//metal ion binding	GO:0006825//copper ion transport;GO:0015694//mercury ion transport
MA_2045g0010	--	-	-	-	-	-	-	-	-
MA_20519g0010	EMF2	QCB64890.1 EMBRYONIC FLOWER 2 [Ginkgo biloba]	-	-	-	-	GO:0000228//nuclear chromosome;GO:0000785//chromatin;GO:0000792//heterochromatin;GO:0000803//sex chromosome;GO:0001739//sex chromatin;GO:0005575//cellular_component;GO:0005622//intracellular anatomical structure;GO:0005634//nucleus;GO:0005654//nucleoplasm;GO:0005694//chromosome;GO:0005730//nucleolus;GO:0016586//RSC-type complex;GO:0016604//nuclear body;GO:0031519//PcG protein complex;GO:0031974//…	GO:0000976//transcription cis-regulatory region binding;GO:0000977//RNA polymerase II transcription regulatory region sequence-specific DNA binding;GO:0000978//RNA polymerase II cis-regulatory region sequence-specific DNA binding;GO:0000987//cis-regulatory region sequence-specific DNA binding;GO:0001067//transcription regulatory region nucleic acid binding;GO:0003674//molecular_function;GO:000367…	GO:0000003//reproduction;GO:0000122//negative regulation of transcription by RNA polymerase II;GO:0001817//regulation of cytokine production;GO:0001818//negative regulation of cytokine production;GO:0001932//regulation of protein phosphorylation;GO:0001933//negative regulation of protein phosphorylation;GO:0003006//developmental process involved in reproduction;GO:0006139//nucleobase-containing c…
MA_20519g0020	--	-	-	-	-	-	-	-	-
MA_20538g0010	--	KAH9318124.1 hypothetical protein KI387_019893, partial [Taxus chinensis]	-	-	-	-	-	-	-
MA_20538g0020	At3g03770	ADE75684.1 unknown [Picea sitchensis]	-	-	-	-	GO:0005575//cellular_component;GO:0005886//plasma membrane;GO:0016020//membrane;GO:0016021//integral component of membrane;GO:0031224//intrinsic component of membrane;GO:0071944//cell periphery	GO:0000166//nucleotide binding;GO:0003674//molecular_function;GO:0003824//catalytic activity;GO:0004672//protein kinase activity;GO:0005488//binding;GO:0005515//protein binding;GO:0005524//ATP binding;GO:0016301//kinase activity;GO:0016740//transferase activity;GO:0016772//transferase activity, transferring phosphorus-containing groups;GO:0016773//phosphotransferase activity, alcohol group as acc…	GO:0006464//cellular protein modification process;GO:0006468//protein phosphorylation;GO:0006793//phosphorus metabolic process;GO:0006796//phosphate-containing compound metabolic process;GO:0006807//nitrogen compound metabolic process;GO:0008150//biological_process;GO:0008152//metabolic process;GO:0009987//cellular process;GO:0016310//phosphorylation;GO:0019538//protein metabolic process;GO:00362…
MA_2054g0010	--	-	-	-	-	-	-	-	-
MA_20550g0010	HVA22A	ACN41137.1 unknown [Picea sitchensis]	-	-	-	-	GO:0005575//cellular_component;GO:0005911//cell-cell junction;GO:0009506//plasmodesma;GO:0016020//membrane;GO:0016021//integral component of membrane;GO:0030054//cell junction;GO:0031224//intrinsic component of membrane;GO:0055044//symplast	-	GO:0001101//response to acid chemical;GO:0006950//response to stress;GO:0006970//response to osmotic stress;GO:0006972//hyperosmotic response;GO:0008150//biological_process;GO:0009414//response to water deprivation;GO:0009415//response to water;GO:0009628//response to abiotic stimulus;GO:0009651//response to salt stress;GO:0009719//response to endogenous stimulus;GO:0009725//response to hormone;G…
MA_20571g0010	--	XP_015873809.1 uncharacterized protein LOC107410844 [Ziziphus jujuba]	-	-	-	-	-	-	-
MA_20585g0010	SCRM2	UFA45760.1 bHLH48, partial [Pinus massoniana]	-	-	-	-	-	GO:0008773//[protein-PII] uridylyltransferase activity;GO:0046983//protein dimerization activity	GO:0018177//protein uridylylation
MA_20585g0020	PCMP-H32	KAH9317133.1 hypothetical protein KI387_018902, partial [Taxus chinensis]	-	-	-	-	GO:0005575//cellular_component;GO:0005622//intracellular anatomical structure;GO:0005643//nuclear pore;GO:0043226//organelle;GO:0043227//membrane-bounded organelle;GO:0043229//intracellular organelle;GO:0043231//intracellular membrane-bounded organelle	GO:0003674//molecular_function;GO:0003676//nucleic acid binding;GO:0003723//RNA binding;GO:0003824//catalytic activity;GO:0004518//nuclease activity;GO:0004519//endonuclease activity;GO:0005488//binding;GO:0008270//zinc ion binding;GO:0016787//hydrolase activity;GO:0016788//hydrolase activity, acting on ester bonds;GO:0017056//structural constituent of nuclear pore;GO:0043167//ion binding;GO:0043…	GO:0006139//nucleobase-containing compound metabolic process;GO:0006417//regulation of translation;GO:0006725//cellular aromatic compound metabolic process;GO:0006807//nitrogen compound metabolic process;GO:0008150//biological_process;GO:0008152//metabolic process;GO:0009451//RNA modification;GO:0009987//cellular process;GO:0016070//RNA metabolic process;GO:0034641//cellular nitrogen compound met…
MA_20598g0010	OEP64	ACN40706.1 unknown [Picea sitchensis]	-	-	-	-	GO:0005575//cellular_component;GO:0005622//intracellular anatomical structure;GO:0005737//cytoplasm;GO:0009507//chloroplast;GO:0009526//plastid envelope;GO:0009527//plastid outer membrane;GO:0009536//plastid;GO:0009707//chloroplast outer membrane;GO:0009941//chloroplast envelope;GO:0016020//membrane;GO:0016021//integral component of membrane;GO:0019867//outer membrane;GO:0030956//glutamyl-tRNA(Gl…	GO:0003674//molecular_function;GO:0003824//catalytic activity;GO:0004039//allophanate hydrolase activity;GO:0004040//amidase activity;GO:0016787//hydrolase activity;GO:0016810//hydrolase activity, acting on carbon-nitrogen (but not peptide) bonds;GO:0016811//hydrolase activity, acting on carbon-nitrogen (but not peptide) bonds, in linear amides;GO:0050567//glutaminyl-tRNA synthase (glutamine-hydr…	GO:0006424//glutamyl-tRNA aminoacylation;GO:0006810//transport;GO:0008104//protein localization;GO:0008150//biological_process;GO:0015031//protein transport;GO:0015833//peptide transport;GO:0019627//urea metabolic process;GO:0033036//macromolecule localization;GO:0042886//amide transport;GO:0045184//establishment of protein localization;GO:0051179//localization;GO:0051234//establishment of locali…
MA_208236g0010	--	KAH9300786.1 hypothetical protein KI387_012369, partial [Taxus chinensis]	-	-	-	-	-	-	-
MA_210089g0010	PCMP-H40	KAH9287824.1 hypothetical protein KI387_031941 [Taxus chinensis]	-	-	-	-	-	GO:0008270//zinc ion binding	GO:0042981//regulation of apoptotic process
MA_210497g0010	RRP41L	ADE77845.1 unknown [Picea sitchensis]	Genetic Information Processing	Folding, sorting and degradation	ko03018//RNA degradation	K12587	GO:0000176//nuclear exosome (RNase complex);GO:0000177//cytoplasmic exosome (RNase complex);GO:0000178//exosome (RNase complex);GO:0005575//cellular_component;GO:0005622//intracellular anatomical structure;GO:0005634//nucleus;GO:0005730//nucleolus;GO:0005737//cytoplasm;GO:0031974//membrane-enclosed lumen;GO:0031981//nuclear lumen;GO:0032991//protein-containing complex;GO:0043226//organelle;GO:004…	GO:0003674//molecular_function;GO:0003676//nucleic acid binding;GO:0003723//RNA binding;GO:0003824//catalytic activity;GO:0004518//nuclease activity;GO:0004527//exonuclease activity;GO:0005488//binding;GO:0008408//3'-5' exonuclease activity;GO:0016787//hydrolase activity;GO:0016788//hydrolase activity, acting on ester bonds;GO:0097159//organic cyclic compound binding;GO:1901363//heterocyclic comp…	GO:0000291//nuclear-transcribed mRNA catabolic process, exonucleolytic;GO:0000956//nuclear-transcribed mRNA catabolic process;GO:0006139//nucleobase-containing compound metabolic process;GO:0006364//rRNA processing;GO:0006396//RNA processing;GO:0006401//RNA catabolic process;GO:0006402//mRNA catabolic process;GO:0006725//cellular aromatic compound metabolic process;GO:0006807//nitrogen compound m…
MA_210951g0010	RD21B	ABK24495.1 unknown [Picea sitchensis]	-	-	-	-	-	GO:0008234//cysteine-type peptidase activity;GO:0016853//isomerase activity;GO:0051539//4 iron, 4 sulfur cluster binding	GO:0006508//proteolysis;GO:0008152//metabolic process
MA_213298g0010	--	KAH9320719.1 hypothetical protein KI387_015358, partial [Taxus chinensis]	-	-	-	-	GO:0009279//cell outer membrane	GO:0000062//fatty-acyl-CoA binding;GO:0005515//protein binding	-
MA_21460g0010	HAT14	ABK21195.1 unknown [Picea sitchensis]	-	-	-	-	-	GO:0003677//DNA binding;GO:0043565//sequence-specific DNA binding	GO:0006355//regulation of transcription, DNA-templated
MA_21529g0010	--	KAH9296658.1 hypothetical protein KI387_044238 [Taxus chinensis]	-	-	-	-	-	GO:0046983//protein dimerization activity	-
MA_216314g0010	--	KAH9293707.1 hypothetical protein KI387_041087, partial [Taxus chinensis]	-	-	-	-	-	-	-
MA_21699g0010	CIPK9	ADM75459.1 CBL-interacting protein kinase-like protein, partial [Picea sitchensis]	-	-	-	-	GO:0005575//cellular_component;GO:0005622//intracellular anatomical structure;GO:0005634//nucleus;GO:0005737//cytoplasm;GO:0043226//organelle;GO:0043227//membrane-bounded organelle;GO:0043229//intracellular organelle;GO:0043231//intracellular membrane-bounded organelle	GO:0000166//nucleotide binding;GO:0003674//molecular_function;GO:0003824//catalytic activity;GO:0004672//protein kinase activity;GO:0004674//protein serine/threonine kinase activity;GO:0005488//binding;GO:0005524//ATP binding;GO:0016301//kinase activity;GO:0016740//transferase activity;GO:0016772//transferase activity, transferring phosphorus-containing groups;GO:0016773//phosphotransferase activ…	GO:0006464//cellular protein modification process;GO:0006468//protein phosphorylation;GO:0006793//phosphorus metabolic process;GO:0006796//phosphate-containing compound metabolic process;GO:0006807//nitrogen compound metabolic process;GO:0006950//response to stress;GO:0006970//response to osmotic stress;GO:0007154//cell communication;GO:0007165//signal transduction;GO:0008150//biological_process;…
MA_21699g0020	SUVH9	KAH9295500.1 hypothetical protein KI387_039088, partial [Taxus chinensis]	Metabolism;Metabolism	Global and overview maps;Amino acid metabolism	ko01100//Metabolic pathways;ko00310//Lysine degradation	K11420;K11420	GO:0005634//nucleus	GO:0005515//protein binding;GO:0008270//zinc ion binding;GO:0018024//histone-lysine N-methyltransferase activity	GO:0034968//histone lysine methylation
MA_218844g0010	--	XP_006843822.1 protein TOO MANY MOUTHS [Amborella trichopoda]	-	-	-	-	-	GO:0005515//protein binding	-
MA_219385g0010	LRK10L-1.2	KAH9306328.1 hypothetical protein KI387_010732 [Taxus chinensis]	-	-	-	-	-	GO:0004672//protein kinase activity;GO:0005524//ATP binding	GO:0006468//protein phosphorylation
MA_220041g0010	--	KAH9303618.1 hypothetical protein KI387_008022, partial [Taxus chinensis]	-	-	-	-	-	GO:0003994//aconitate hydratase activity	GO:0006099//tricarboxylic acid cycle
MA_221187g0010	CYP86B1	ABK25134.1 unknown [Picea sitchensis]	Metabolism	Lipid metabolism	ko00073//Cutin, suberine and wax biosynthesis	K15402	GO:0005575//cellular_component;GO:0005622//intracellular anatomical structure;GO:0005737//cytoplasm;GO:0005783//endoplasmic reticulum;GO:0005789//endoplasmic reticulum membrane;GO:0012505//endomembrane system;GO:0016020//membrane;GO:0016021//integral component of membrane;GO:0031224//intrinsic component of membrane;GO:0031984//organelle subcompartment;GO:0042175//nuclear outer membrane-endoplasmi…	GO:0003674//molecular_function;GO:0003824//catalytic activity;GO:0004497//monooxygenase activity;GO:0005488//binding;GO:0005506//iron ion binding;GO:0016491//oxidoreductase activity;GO:0016705//oxidoreductase activity, acting on paired donors, with incorporation or reduction of molecular oxygen;GO:0020037//heme binding;GO:0043167//ion binding;GO:0043169//cation binding;GO:0046872//metal ion bindi…	GO:0000038//very long-chain fatty acid metabolic process;GO:0006082//organic acid metabolic process;GO:0006629//lipid metabolic process;GO:0006631//fatty acid metabolic process;GO:0006633//fatty acid biosynthetic process;GO:0006725//cellular aromatic compound metabolic process;GO:0008150//biological_process;GO:0008152//metabolic process;GO:0008610//lipid biosynthetic process;GO:0009058//biosynthe…
MA_22458g0010	HSP22.7	KAH9331710.1 hypothetical protein KI387_003818, partial [Taxus chinensis]	-	-	-	-	-	-	-
MA_22458g0020	--	-	-	-	-	-	-	-	-
MA_22739g0010	--	-	-	-	-	-	-	-	-
MA_23092g0010	At1g73050	ABK25456.1 unknown [Picea sitchensis]	-	-	-	-	GO:0005575//cellular_component;GO:0005576//extracellular region	GO:0000166//nucleotide binding;GO:0003674//molecular_function;GO:0003824//catalytic activity;GO:0005488//binding;GO:0008767//UDP-galactopyranose mutase activity;GO:0008812//choline dehydrogenase activity;GO:0016491//oxidoreductase activity;GO:0016614//oxidoreductase activity, acting on CH-OH group of donors;GO:0016829//lyase activity;GO:0016830//carbon-carbon lyase activity;GO:0016832//aldehyde-l…	GO:0006082//organic acid metabolic process;GO:0006629//lipid metabolic process;GO:0006631//fatty acid metabolic process;GO:0007154//cell communication;GO:0007267//cell-cell signaling;GO:0007275//multicellular organism development;GO:0008150//biological_process;GO:0008152//metabolic process;GO:0009273//peptidoglycan-based cell wall biogenesis;GO:0009553//embryo sac development;GO:0009987//cellular…
MA_2315g0010	DIOX2	AHW42455.1 GA2ox5, partial [Pinus tabuliformis]	-	-	-	-	-	GO:0016491//oxidoreductase activity	-
MA_2327g0010	--	AEK86261.1 putative ABI4-like protein [Pinus taeda]	-	-	-	-	-	-	-
MA_23324g0010	--	ADE77901.1 unknown [Picea sitchensis]	-	-	-	-	-	-	-
MA_23511g0010	TIC22	KAG6552678.1 hypothetical protein Mapa_005625 [Marchantia paleacea]	-	-	-	-	-	-	GO:0015031//protein transport
MA_235485g0010	PER53	XP_031496311.1 peroxidase N-like [Nymphaea colorata]	Metabolism;Metabolism;Metabolism	Global and overview maps;Global and overview maps;Biosynthesis of other secondary metabolites	ko01100//Metabolic pathways;ko01110//Biosynthesis of secondary metabolites;ko00940//Phenylpropanoid biosynthesis	K00430;K00430;K00430	-	GO:0004601//peroxidase activity;GO:0020037//heme binding	GO:0006979//response to oxidative stress
MA_2382g0010	--	ABR17864.1 unknown [Picea sitchensis]	-	-	-	-	-	GO:0005515//protein binding	-
MA_23931g0010	--	ABR16615.1 unknown [Picea sitchensis]	-	-	-	-	-	-	-
MA_23931g0020	--	ADE76415.1 unknown [Picea sitchensis]	-	-	-	-	-	GO:0004197//cysteine-type endopeptidase activity	GO:0043687//post-translational protein modification
MA_2394g0010	--	-	-	-	-	-	-	-	-
MA_24094g0010	--	ABK24016.1 unknown [Picea sitchensis]	-	-	-	-	-	-	-
MA_24252g0010	--	ACN39825.1 unknown [Picea sitchensis]	-	-	-	-	GO:0016020//membrane	-	-
MA_24469g0010	SCPL45	ABK25202.1 unknown [Picea sitchensis]	-	-	-	-	GO:0005575//cellular_component;GO:0005576//extracellular region;GO:0005618//cell wall;GO:0005911//cell-cell junction;GO:0009505//plant-type cell wall;GO:0009506//plasmodesma;GO:0030054//cell junction;GO:0030312//external encapsulating structure;GO:0055044//symplast;GO:0071944//cell periphery	GO:0003674//molecular_function;GO:0003824//catalytic activity;GO:0004180//carboxypeptidase activity;GO:0004185//serine-type carboxypeptidase activity;GO:0008233//peptidase activity;GO:0008236//serine-type peptidase activity;GO:0008238//exopeptidase activity;GO:0016787//hydrolase activity;GO:0017171//serine hydrolase activity;GO:0070008//serine-type exopeptidase activity;GO:0140096//catalytic acti…	GO:0006508//proteolysis;GO:0006807//nitrogen compound metabolic process;GO:0008150//biological_process;GO:0008152//metabolic process;GO:0009056//catabolic process;GO:0009057//macromolecule catabolic process;GO:0009987//cellular process;GO:0019538//protein metabolic process;GO:0030163//protein catabolic process;GO:0043170//macromolecule metabolic process;GO:0044237//cellular metabolic process;GO:0…
MA_24477g0010	ARF	KAH1198189.1 ADP-ribosylation factor 2 [Glycine max]	Cellular Processes	Transport and catabolism	ko04144//Endocytosis	K07937	GO:0005575//cellular_component;GO:0005622//intracellular anatomical structure;GO:0005737//cytoplasm;GO:0005794//Golgi apparatus;GO:0012505//endomembrane system;GO:0043226//organelle;GO:0043227//membrane-bounded organelle;GO:0043229//intracellular organelle;GO:0043231//intracellular membrane-bounded organelle;GO:0048501//signal recognition particle, plasma membrane targeting	GO:0000166//nucleotide binding;GO:0001882//nucleoside binding;GO:0001883//purine nucleoside binding;GO:0003674//molecular_function;GO:0003873//6-phosphofructo-2-kinase activity;GO:0003924//GTPase activity;GO:0005048//signal sequence binding;GO:0005488//binding;GO:0005524//ATP binding;GO:0005525//GTP binding;GO:0017076//purine nucleotide binding;GO:0019001//guanyl nucleotide binding;GO:0031683//G-…	GO:0006000//fructose metabolic process;GO:0006810//transport;GO:0007186//G protein-coupled receptor signaling pathway;GO:0008104//protein localization;GO:0008150//biological_process;GO:0009306//protein secretion;GO:0015031//protein transport;GO:0015833//peptide transport;GO:0016192//vesicle-mediated transport;GO:0033036//macromolecule localization;GO:0042254//ribosome biogenesis;GO:0042886//amide…
MA_24522g0010	--	-	-	-	-	-	-	-	-
MA_24522g0020	mrpl19	ABK26801.1 unknown [Picea sitchensis]	Genetic Information Processing	Translation	ko03010//Ribosome	K02867	GO:0000313//organellar ribosome;GO:0000315//organellar large ribosomal subunit;GO:0005575//cellular_component;GO:0005622//intracellular anatomical structure;GO:0005737//cytoplasm;GO:0005739//mitochondrion;GO:0005740//mitochondrial envelope;GO:0005743//mitochondrial inner membrane;GO:0005759//mitochondrial matrix;GO:0005761//mitochondrial ribosome;GO:0005762//mitochondrial large ribosomal subunit;…	GO:0003674//molecular_function;GO:0003676//nucleic acid binding;GO:0003723//RNA binding;GO:0003735//structural constituent of ribosome;GO:0005198//structural molecule activity;GO:0005488//binding;GO:0019843//rRNA binding;GO:0097159//organic cyclic compound binding;GO:1901363//heterocyclic compound binding	GO:0000027//ribosomal large subunit assembly;GO:0006412//translation;GO:0006414//translational elongation;GO:0006415//translational termination;GO:0006518//peptide metabolic process;GO:0006807//nitrogen compound metabolic process;GO:0006996//organelle organization;GO:0008150//biological_process;GO:0008152//metabolic process;GO:0009058//biosynthetic process;GO:0009059//macromolecule biosynthetic p…
MA_24522g0030	--	-	-	-	-	-	-	-	-
MA_24621g0010	--	ABK26204.1 unknown [Picea sitchensis]	-	-	-	-	-	GO:0003674//molecular_function;GO:0016787//hydrolase activity;GO:0070205//2-succinyl-6-hydroxy-2,4-cyclohexadiene-1-carboxylate synthase activity	GO:0009058//biosynthetic process;GO:0009234//menaquinone biosynthetic process;GO:0015979//photosynthesis
MA_246547g0010	CALS3	KAH9315858.1 hypothetical protein KI387_024485 [Taxus chinensis]	-	-	-	-	GO:0000148//1,3-beta-D-glucan synthase complex;GO:0016020//membrane	GO:0003843//1,3-beta-D-glucan synthase activity	GO:0006075//(1->3)-beta-D-glucan biosynthetic process
MA_24801g0010	FZP	VAH42493.1 unnamed protein product [Triticum turgidum subsp. durum] [Triticum turgidum]	-	-	-	-	GO:0005575//cellular_component;GO:0005622//intracellular anatomical structure;GO:0005634//nucleus;GO:0043226//organelle;GO:0043227//membrane-bounded organelle;GO:0043229//intracellular organelle;GO:0043231//intracellular membrane-bounded organelle	GO:0001067//transcription regulatory region nucleic acid binding;GO:0003674//molecular_function;GO:0003676//nucleic acid binding;GO:0003677//DNA binding;GO:0003700//DNA-binding transcription factor activity;GO:0005488//binding;GO:0016896//exoribonuclease activity, producing 5'-phosphomonoesters;GO:0043565//sequence-specific DNA binding;GO:0097159//organic cyclic compound binding;GO:0140110//trans…	GO:0000003//reproduction;GO:0000160//phosphorelay signal transduction system;GO:0003006//developmental process involved in reproduction;GO:0006139//nucleobase-containing compound metabolic process;GO:0006351//transcription, DNA-templated;GO:0006355//regulation of transcription, DNA-templated;GO:0006364//rRNA processing;GO:0006725//cellular aromatic compound metabolic process;GO:0006807//nitrogen …
MA_24884g0010	--	-	-	-	-	-	-	-	-
MA_25065g0010	SRG1	KAH9304690.1 hypothetical protein KI387_009094 [Taxus chinensis]	-	-	-	-	-	GO:0003674//molecular_function;GO:0003824//catalytic activity;GO:0005488//binding;GO:0016491//oxidoreductase activity;GO:0016679//oxidoreductase activity, acting on diphenols and related substances as donors;GO:0016682//oxidoreductase activity, acting on diphenols and related substances as donors, oxygen as acceptor;GO:0043167//ion binding;GO:0043169//cation binding;GO:0046872//metal ion binding	GO:0007275//multicellular organism development;GO:0007568//aging;GO:0008150//biological_process;GO:0008152//metabolic process;GO:0010150//leaf senescence;GO:0032501//multicellular organismal process;GO:0032502//developmental process;GO:0048366//leaf development;GO:0048367//shoot system development;GO:0048731//system development;GO:0048827//phyllome development;GO:0048856//anatomical structure dev…
MA_25177g0010	tmem209	XP_042475644.1 uncharacterized protein LOC122057569 [Macadamia integrifolia]	-	-	-	-	GO:0005575//cellular_component;GO:0016020//membrane;GO:0016021//integral component of membrane;GO:0031224//intrinsic component of membrane	-	GO:0006810//transport;GO:0006897//endocytosis;GO:0006909//phagocytosis;GO:0008150//biological_process;GO:0016192//vesicle-mediated transport;GO:0051179//localization;GO:0051234//establishment of localization;GO:0098657//import into cell
MA_25321g0010	EXO70B1	XP_021720962.1 exocyst complex component EXO70B1-like [Chenopodium quinoa]	-	-	-	-	GO:0000145//exocyst	-	GO:0006887//exocytosis
MA_25325g0010	BCA1	ABK22341.1 unknown [Picea sitchensis]	Metabolism;Metabolism	Global and overview maps;Energy metabolism	ko01100//Metabolic pathways;ko00910//Nitrogen metabolism	K01673;K01673	GO:0005576//extracellular region;GO:0005737//cytoplasm	GO:0000155//phosphorelay sensor kinase activity;GO:0003690//double-stranded DNA binding;GO:0004089//carbonate dehydratase activity;GO:0004673//protein histidine kinase activity;GO:0005515//protein binding;GO:0008270//zinc ion binding;GO:0008289//lipid binding;GO:0008883//glutamyl-tRNA reductase activity;GO:0008964//phosphoenolpyruvate carboxylase activity;GO:0048487//beta-tubulin binding;GO:00506…	GO:0000160//phosphorelay signal transduction system;GO:0006099//tricarboxylic acid cycle;GO:0006323//DNA packaging;GO:0006355//regulation of transcription, DNA-templated;GO:0006869//lipid transport;GO:0006935//chemotaxis;GO:0007021//tubulin complex assembly;GO:0007023//post-chaperonin tubulin folding pathway;GO:0015977//carbon fixation;GO:0019229//regulation of vasoconstriction;GO:0033014//tetrap…
MA_25331g0010	--	-	-	-	-	-	GO:0031390//Ctf18 RFC-like complex	GO:0003714//transcription corepressor activity	GO:0007064//mitotic sister chromatid cohesion;GO:0048309//endoplasmic reticulum inheritance;GO:0051028//mRNA transport
MA_25342g0010	GGM13	QWX93759.1 MADS-box protein 20 [Cunninghamia lanceolata]	-	-	-	-	GO:0005634//nucleus	GO:0003677//DNA binding;GO:0003700//DNA-binding transcription factor activity;GO:0003899//DNA-directed 5'-3' RNA polymerase activity;GO:0046983//protein dimerization activity	GO:0006351//transcription, DNA-templated;GO:0006355//regulation of transcription, DNA-templated
MA_256575g0010	--	TQD91235.1 hypothetical protein C1H46_023161 [Malus baccata]	-	-	-	-	-	GO:0005515//protein binding	-
MA_257380g0010	--	-	-	-	-	-	-	-	-
MA_257380g0020	--	ABK23716.1 unknown [Picea sitchensis]	-	-	-	-	-	-	-
MA_2615g0010	NFD4	KAH9326210.1 hypothetical protein KI387_006388, partial [Taxus chinensis]	-	-	-	-	GO:0016020//membrane	GO:0005315//inorganic phosphate transmembrane transporter activity;GO:0015297//antiporter activity	GO:0006817//phosphate ion transport
MA_263716g0010	RPP2B	ABR18194.1 unknown [Picea sitchensis]	-	-	-	-	GO:0048501//signal recognition particle, plasma membrane targeting	GO:0003924//GTPase activity;GO:0005047//signal recognition particle binding;GO:0005048//signal sequence binding;GO:0005524//ATP binding;GO:0016887//ATP hydrolysis activity;GO:0043531//ADP binding	GO:0009306//protein secretion
MA_26597g0010	--	ADE76526.1 unknown [Picea sitchensis]	-	-	-	-	-	GO:0005515//protein binding	-
MA_26597g0020	--	-	-	-	-	-	-	-	-
MA_26805g0010	--	ABK25098.1 unknown [Picea sitchensis]	-	-	-	-	-	GO:0003674//molecular_function;GO:0003824//catalytic activity;GO:0047570//3-oxoadipate enol-lactonase activity;GO:0070205//2-succinyl-6-hydroxy-2,4-cyclohexadiene-1-carboxylate synthase activity	GO:0009102//biotin biosynthetic process;GO:0009234//menaquinone biosynthetic process;GO:0015979//photosynthesis;GO:0042952//beta-ketoadipate pathway
MA_269822g0010	CXE18	ADE75646.1 unknown [Picea sitchensis]	-	-	-	-	-	GO:0016787//hydrolase activity	-
MA_270g0010	--	ABK26034.1 unknown [Picea sitchensis]	-	-	-	-	-	-	-
MA_27316g0010	--	-	-	-	-	-	-	-	-
MA_27316g0020	--	-	-	-	-	-	-	-	-
MA_27767g0010	--	ADE77138.1 unknown [Picea sitchensis]	-	-	-	-	-	-	-
MA_27877g0010	--	KAH9301020.1 hypothetical protein KI387_012603, partial [Taxus chinensis]	-	-	-	-	-	GO:0016491//oxidoreductase activity	-
MA_28034g0010	PERK1	KAH9298512.1 hypothetical protein KI387_030194 [Taxus chinensis]	-	-	-	-	GO:0005575//cellular_component;GO:0005886//plasma membrane;GO:0016020//membrane;GO:0016021//integral component of membrane;GO:0031224//intrinsic component of membrane;GO:0071944//cell periphery	GO:0000166//nucleotide binding;GO:0003674//molecular_function;GO:0003824//catalytic activity;GO:0004672//protein kinase activity;GO:0004674//protein serine/threonine kinase activity;GO:0004675//transmembrane receptor protein serine/threonine kinase activity;GO:0004888//transmembrane signaling receptor activity;GO:0005488//binding;GO:0005524//ATP binding;GO:0016301//kinase activity;GO:0016740//tra…	GO:0006464//cellular protein modification process;GO:0006468//protein phosphorylation;GO:0006793//phosphorus metabolic process;GO:0006796//phosphate-containing compound metabolic process;GO:0006807//nitrogen compound metabolic process;GO:0006950//response to stress;GO:0007154//cell communication;GO:0007165//signal transduction;GO:0007166//cell surface receptor signaling pathway;GO:0007167//enzyme…
MA_2854g0010	MOS4	ABK26051.1 unknown [Picea sitchensis]	Genetic Information Processing	Transcription	ko03040//Spliceosome	K12861	-	-	GO:0006397//mRNA processing
MA_28751g0010	--	ABR17607.1 unknown [Picea sitchensis]	-	-	-	-	-	GO:0003677//DNA binding;GO:0003916//DNA topoisomerase activity;GO:0005524//ATP binding	GO:0006265//DNA topological change
MA_28828g0010	SPBC2A9.03	XP_006857563.1 uncharacterized WD repeat-containing protein C2A9.03 [Amborella trichopoda]	-	-	-	-	GO:0046798//viral portal complex	GO:0005198//structural molecule activity;GO:0005515//protein binding	GO:0051027//DNA transport
MA_288660g0010	--	ADE76182.1 unknown [Picea sitchensis]	-	-	-	-	-	-	-
MA_28880g0010	LEB4	CAA44874.1 legumin-like storage protein [Picea glauca]	-	-	-	-	GO:0042025//host cell nucleus	GO:0003700//DNA-binding transcription factor activity	GO:0006355//regulation of transcription, DNA-templated
MA_28880g0020	FA02	AAA68981.1 legumin-like storage protein [Pseudotsuga menziesii]	-	-	-	-	-	-	-
MA_28907g0010	--	-	-	-	-	-	-	-	-
MA_28962g0010	--	-	-	-	-	-	-	-	-
MA_28962g0020	At1g08940	ADE76529.1 unknown [Picea sitchensis]	-	-	-	-	-	-	-
MA_29364g0010	PPI1	KAH9302707.1 hypothetical protein KI387_014290, partial [Taxus chinensis]	-	-	-	-	-	-	-
MA_29431g0010	PPR40	KAG6726333.1 hypothetical protein I3842_02G075700 [Carya illinoinensis]	-	-	-	-	-	-	-
MA_2965g0010	ctdspl2a	ABR18063.1 unknown [Picea sitchensis]	-	-	-	-	-	GO:0003674//molecular_function;GO:0003824//catalytic activity;GO:0004721//phosphoprotein phosphatase activity;GO:0016787//hydrolase activity;GO:0016788//hydrolase activity, acting on ester bonds;GO:0016791//phosphatase activity;GO:0042578//phosphoric ester hydrolase activity;GO:0140096//catalytic activity, acting on a protein	GO:0006464//cellular protein modification process;GO:0006470//protein dephosphorylation;GO:0006793//phosphorus metabolic process;GO:0006796//phosphate-containing compound metabolic process;GO:0006807//nitrogen compound metabolic process;GO:0008150//biological_process;GO:0008152//metabolic process;GO:0009987//cellular process;GO:0016311//dephosphorylation;GO:0019538//protein metabolic process;GO:0…
MA_2966g0010	--	ABK23937.1 unknown [Picea sitchensis]	-	-	-	-	-	-	GO:0010112//regulation of systemic acquired resistance
MA_29913g0010	HSFA2C	ABK24437.1 unknown [Picea sitchensis]	-	-	-	-	-	GO:0003700//DNA-binding transcription factor activity;GO:0043565//sequence-specific DNA binding	GO:0006355//regulation of transcription, DNA-templated
MA_30056g0010	--	-	-	-	-	-	-	-	-
MA_30056g0020	Os02g0190300	KAH9309393.1 hypothetical protein KI387_037304, partial [Taxus chinensis]	Environmental Information Processing	Membrane transport	ko02010//ABC transporters	K05658	GO:0005575//cellular_component;GO:0016020//membrane;GO:0016021//integral component of membrane;GO:0031224//intrinsic component of membrane	GO:0000166//nucleotide binding;GO:0003674//molecular_function;GO:0003824//catalytic activity;GO:0005215//transporter activity;GO:0005488//binding;GO:0005524//ATP binding;GO:0015399//primary active transmembrane transporter activity;GO:0016462//pyrophosphatase activity;GO:0016787//hydrolase activity;GO:0016817//hydrolase activity, acting on acid anhydrides;GO:0016818//hydrolase activity, acting on…	GO:0006810//transport;GO:0008150//biological_process;GO:0051179//localization;GO:0051234//establishment of localization;GO:0055085//transmembrane transport
MA_30455g0010	--	KAH9295936.1 hypothetical protein KI387_039524 [Taxus chinensis]	Genetic Information Processing	Translation	ko03015//mRNA surveillance pathway	K14404	-	GO:0046872//metal ion binding	-
MA_30473g0010	--	ABR18094.1 unknown [Picea sitchensis]	-	-	-	-	-	-	-
MA_30505g0010	PHO1	KAH9323012.1 hypothetical protein KI387_017651, partial [Taxus chinensis]	Metabolism;Metabolism;Metabolism	Global and overview maps;Global and overview maps;Carbohydrate metabolism	ko01100//Metabolic pathways;ko01110//Biosynthesis of secondary metabolites;ko00500//Starch and sucrose metabolism	K00688;K00688;K00688	-	GO:0004645//1,4-alpha-oligoglucan phosphorylase activity	GO:0005977//glycogen metabolic process
MA_30520g0010	--	-	-	-	-	-	-	-	-
MA_30549g0010	PHO1	KAH9305024.1 hypothetical protein KI387_009428, partial [Taxus chinensis]	-	-	-	-	GO:0016021//integral component of membrane	-	-
MA_30577g0010	--	KAH9316862.1 hypothetical protein KI387_018631, partial [Taxus chinensis]	-	-	-	-	-	GO:0005515//protein binding	-
MA_30664g0010	RPP2B	ABR17008.1 unknown [Picea sitchensis]	-	-	-	-	-	GO:0043531//ADP binding	-
MA_30664g0020	ROQ1	ABR17008.1 unknown [Picea sitchensis]	-	-	-	-	-	GO:0005515//protein binding;GO:0043531//ADP binding	GO:0007165//signal transduction
MA_30679g0010	bipA	KAG5233312.1 50S ribosomal assembly factor BipA [Salix suchowensis]	-	-	-	-	-	GO:0005525//GTP binding	GO:0006412//translation;GO:0006950//response to stress
MA_30959g0010	PR-1	ABK22175.1 unknown [Picea sitchensis]	-	-	-	-	-	-	-
MA_30959g0020	--	-	-	-	-	-	-	-	-
MA_30959g0030	--	ABK23844.1 unknown [Picea sitchensis]	-	-	-	-	-	-	-
MA_3099g0010	MAKR2	KAH9291956.1 hypothetical protein KI387_042860 [Taxus chinensis]	-	-	-	-	-	-	-
MA_3099g0020	--	-	-	-	-	-	-	-	-
MA_3110g0010	--	-	-	-	-	-	-	-	-
MA_31325g0010	CPN20	ABK24538.1 unknown [Picea sitchensis]	-	-	-	-	-	GO:0005524//ATP binding;GO:0016887//ATP hydrolysis activity	GO:0006457//protein folding
MA_313473g0010	--	KAH9309312.1 hypothetical protein KI387_037223 [Taxus chinensis]	-	-	-	-	-	GO:0005096//GTPase activator activity	-
MA_31508g0010	CCB2	XP_006857894.2 protein COFACTOR ASSEMBLY OF COMPLEX C SUBUNIT B CCB2, chloroplastic [Amborella trichopoda]	-	-	-	-	GO:0005575//cellular_component;GO:0005622//intracellular anatomical structure;GO:0005737//cytoplasm;GO:0009507//chloroplast;GO:0009534//chloroplast thylakoid;GO:0009535//chloroplast thylakoid membrane;GO:0009536//plastid;GO:0009579//thylakoid;GO:0016020//membrane;GO:0016021//integral component of membrane;GO:0031224//intrinsic component of membrane;GO:0031976//plastid thylakoid;GO:0031984//organe…	-	GO:0008150//biological_process;GO:0009987//cellular process;GO:0010190//cytochrome b6f complex assembly;GO:0016043//cellular component organization;GO:0017004//cytochrome complex assembly;GO:0022607//cellular component assembly;GO:0034622//cellular protein-containing complex assembly;GO:0043933//protein-containing complex subunit organization;GO:0044085//cellular component biogenesis;GO:0065003//…
MA_3167g0010	DWA2	EEF52844.1 nucleotide binding protein, putative [Ricinus communis]	-	-	-	-	GO:0000151//ubiquitin ligase complex;GO:0005575//cellular_component;GO:0005622//intracellular anatomical structure;GO:0005634//nucleus;GO:0005737//cytoplasm;GO:0031461//cullin-RING ubiquitin ligase complex;GO:0032991//protein-containing complex;GO:0043226//organelle;GO:0043227//membrane-bounded organelle;GO:0043229//intracellular organelle;GO:0043231//intracellular membrane-bounded organelle;GO:0…	GO:0003674//molecular_function;GO:0005515//protein binding	GO:0001101//response to acid chemical;GO:0006464//cellular protein modification process;GO:0006807//nitrogen compound metabolic process;GO:0007154//cell communication;GO:0007165//signal transduction;GO:0008150//biological_process;GO:0008152//metabolic process;GO:0009719//response to endogenous stimulus;GO:0009725//response to hormone;GO:0009737//response to abscisic acid;GO:0009738//abscisic acid…
MA_31852g0010	RRP44A	ATB19642.1 putative ATRRP44A [Thuja plicata]	Genetic Information Processing	Folding, sorting and degradation	ko03018//RNA degradation	K12585	-	GO:0008997//ribonuclease R activity	GO:0006401//RNA catabolic process
MA_31905g0010	CLPF	ABR16207.1 unknown [Picea sitchensis]	-	-	-	-	GO:0005575//cellular_component;GO:0005622//intracellular anatomical structure;GO:0005737//cytoplasm;GO:0009368//endopeptidase Clp complex;GO:0009507//chloroplast;GO:0009532//plastid stroma;GO:0009536//plastid;GO:0009570//chloroplast stroma;GO:0009840//chloroplastic endopeptidase Clp complex;GO:0032991//protein-containing complex;GO:0043226//organelle;GO:0043227//membrane-bounded organelle;GO:0043…	GO:0003674//molecular_function;GO:0003676//nucleic acid binding;GO:0003677//DNA binding;GO:0003824//catalytic activity;GO:0004842//ubiquitin-protein transferase activity;GO:0005488//binding;GO:0005515//protein binding;GO:0016740//transferase activity;GO:0019787//ubiquitin-like protein transferase activity;GO:0097159//organic cyclic compound binding;GO:0140096//catalytic activity, acting on a prot…	GO:0006281//DNA repair;GO:0006464//cellular protein modification process;GO:0006807//nitrogen compound metabolic process;GO:0008150//biological_process;GO:0008152//metabolic process;GO:0009987//cellular process;GO:0016567//protein ubiquitination;GO:0019538//protein metabolic process;GO:0032446//protein modification by small protein conjugation;GO:0036211//protein modification process;GO:0043170//…
MA_322676g0010	OSCPNX1	ADE75873.1 unknown [Picea sitchensis]	Metabolism;Metabolism;Metabolism	Global and overview maps;Global and overview maps;Lipid metabolism	ko01100//Metabolic pathways;ko01110//Biosynthesis of secondary metabolites;ko00100//Steroid biosynthesis	K01853;K01853;K01853	-	GO:0003824//catalytic activity;GO:0005515//protein binding;GO:0034073//tetrahymanol cyclase activity;GO:0051007//squalene-hopene cyclase activity	GO:0016114//terpenoid biosynthetic process;GO:0019746//hopanoid biosynthetic process
MA_32338g0010	TIF3H1	ABK25406.1 unknown [Picea sitchensis]	-	-	-	-	GO:0005575//cellular_component;GO:0005622//intracellular anatomical structure;GO:0005634//nucleus;GO:0005737//cytoplasm;GO:0005829//cytosol;GO:0005840//ribosome;GO:0005844//polysome;GO:0005852//eukaryotic translation initiation factor 3 complex;GO:0008180//COP9 signalosome;GO:0016282//eukaryotic 43S preinitiation complex;GO:0032991//protein-containing complex;GO:0042788//polysomal ribosome;GO:004…	GO:0003674//molecular_function;GO:0003676//nucleic acid binding;GO:0003723//RNA binding;GO:0003743//translation initiation factor activity;GO:0003824//catalytic activity;GO:0004843//thiol-dependent deubiquitinase;GO:0005488//binding;GO:0005515//protein binding;GO:0008135//translation factor activity, RNA binding;GO:0008233//peptidase activity;GO:0008234//cysteine-type peptidase activity;GO:000823…	GO:0001101//response to acid chemical;GO:0002181//cytoplasmic translation;GO:0002183//cytoplasmic translational initiation;GO:0006412//translation;GO:0006413//translational initiation;GO:0006417//regulation of translation;GO:0006446//regulation of translational initiation;GO:0006464//cellular protein modification process;GO:0006508//proteolysis;GO:0006518//peptide metabolic process;GO:0006807//ni…
MA_33151g0010	PCMP-H8	KAH9301975.1 hypothetical protein KI387_013558 [Taxus chinensis]	-	-	-	-	GO:0005575//cellular_component;GO:0005622//intracellular anatomical structure;GO:0005737//cytoplasm;GO:0009507//chloroplast;GO:0009536//plastid;GO:0043226//organelle;GO:0043227//membrane-bounded organelle;GO:0043229//intracellular organelle;GO:0043231//intracellular membrane-bounded organelle	GO:0003674//molecular_function;GO:0003676//nucleic acid binding;GO:0003723//RNA binding;GO:0003824//catalytic activity;GO:0004518//nuclease activity;GO:0004519//endonuclease activity;GO:0005488//binding;GO:0008270//zinc ion binding;GO:0016787//hydrolase activity;GO:0016788//hydrolase activity, acting on ester bonds;GO:0043167//ion binding;GO:0043169//cation binding;GO:0046872//metal ion binding;G…	GO:0006139//nucleobase-containing compound metabolic process;GO:0006396//RNA processing;GO:0006397//mRNA processing;GO:0006725//cellular aromatic compound metabolic process;GO:0006807//nitrogen compound metabolic process;GO:0008150//biological_process;GO:0008152//metabolic process;GO:0009451//RNA modification;GO:0009987//cellular process;GO:0010467//gene expression;GO:0016070//RNA metabolic proce…
MA_3341g0010	--	-	-	-	-	-	-	-	-
MA_33462g0010	MTR4	ABR16963.1 unknown [Picea sitchensis]	Genetic Information Processing	Folding, sorting and degradation	ko03018//RNA degradation	K12598	-	-	-
MA_3363g0010	--	-	-	-	-	-	-	-	-
MA_3364g0010	--	KAH9310824.1 hypothetical protein KI387_025859, partial [Taxus chinensis]	-	-	-	-	GO:0005577//fibrinogen complex	GO:0005102//signaling receptor binding	GO:0030168//platelet activation;GO:0051258//protein polymerization
MA_33941g0010	CLASP	KAH9287653.1 hypothetical protein KI387_031770, partial [Taxus chinensis]	-	-	-	-	GO:0000221//vacuolar proton-transporting V-type ATPase, V1 domain;GO:0000775//chromosome, centromeric region;GO:0000776//kinetochore;GO:0000779//condensed chromosome, centromeric region;GO:0000793//condensed chromosome;GO:0005575//cellular_component;GO:0005622//intracellular anatomical structure;GO:0005694//chromosome;GO:0005737//cytoplasm;GO:0005794//Golgi apparatus;GO:0005815//microtubule organ…	GO:0003674//molecular_function;GO:0005488//binding;GO:0005515//protein binding;GO:0008017//microtubule binding;GO:0008092//cytoskeletal protein binding;GO:0015631//tubulin binding;GO:0043515//kinetochore binding;GO:0044877//protein-containing complex binding;GO:0046961//proton-transporting ATPase activity, rotational mechanism;GO:0051010//microtubule plus-end binding	GO:0000226//microtubule cytoskeleton organization;GO:0000278//mitotic cell cycle;GO:0000902//cell morphogenesis;GO:0006886//intracellular protein transport;GO:0006996//organelle organization;GO:0007010//cytoskeleton organization;GO:0007017//microtubule-based process;GO:0007020//microtubule nucleation;GO:0007026//negative regulation of microtubule depolymerization;GO:0007049//cell cycle;GO:0008150…
MA_33941g0020	CLASP	KAH9287653.1 hypothetical protein KI387_031770, partial [Taxus chinensis]	-	-	-	-	-	GO:0005515//protein binding	-
MA_3400g0010	ATL13	ABK25066.1 unknown [Picea sitchensis]	-	-	-	-	GO:0005575//cellular_component;GO:0016020//membrane;GO:0016021//integral component of membrane;GO:0031224//intrinsic component of membrane	GO:0003674//molecular_function;GO:0003824//catalytic activity;GO:0004842//ubiquitin-protein transferase activity;GO:0005488//binding;GO:0016740//transferase activity;GO:0019787//ubiquitin-like protein transferase activity;GO:0043167//ion binding;GO:0043169//cation binding;GO:0046872//metal ion binding;GO:0061630//ubiquitin protein ligase activity;GO:0061659//ubiquitin-like protein ligase activity…	GO:0006464//cellular protein modification process;GO:0006508//proteolysis;GO:0006511//ubiquitin-dependent protein catabolic process;GO:0006807//nitrogen compound metabolic process;GO:0008150//biological_process;GO:0008152//metabolic process;GO:0009056//catabolic process;GO:0009057//macromolecule catabolic process;GO:0009987//cellular process;GO:0010498//proteasomal protein catabolic process;GO:00…
MA_3430g0010	--	-	-	-	-	-	-	-	GO:0008535//respiratory chain complex IV assembly
MA_343701g0010	UGT86A1	ACN39829.1 unknown [Picea sitchensis]	-	-	-	-	GO:0005575//cellular_component;GO:0005622//intracellular anatomical structure;GO:0043226//organelle;GO:0043227//membrane-bounded organelle;GO:0043229//intracellular organelle;GO:0043231//intracellular membrane-bounded organelle	GO:0003674//molecular_function;GO:0003824//catalytic activity;GO:0008194//UDP-glycosyltransferase activity;GO:0016740//transferase activity;GO:0016757//glycosyltransferase activity;GO:0016758//hexosyltransferase activity;GO:0035251//UDP-glucosyltransferase activity;GO:0046527//glucosyltransferase activity;GO:0080043//quercetin 3-O-glucosyltransferase activity;GO:0080044//quercetin 7-O-glucosyltra…	GO:0008150//biological_process;GO:0008152//metabolic process
MA_34500g0010	--	KAH9309315.1 hypothetical protein KI387_037226, partial [Taxus chinensis]	-	-	-	-	GO:0005575//cellular_component;GO:0005886//plasma membrane;GO:0016020//membrane;GO:0016021//integral component of membrane;GO:0031224//intrinsic component of membrane;GO:0071944//cell periphery	GO:0000166//nucleotide binding;GO:0003674//molecular_function;GO:0003824//catalytic activity;GO:0004672//protein kinase activity;GO:0004674//protein serine/threonine kinase activity;GO:0005488//binding;GO:0005524//ATP binding;GO:0016301//kinase activity;GO:0016740//transferase activity;GO:0016772//transferase activity, transferring phosphorus-containing groups;GO:0016773//phosphotransferase activ…	GO:0006464//cellular protein modification process;GO:0006468//protein phosphorylation;GO:0006793//phosphorus metabolic process;GO:0006796//phosphate-containing compound metabolic process;GO:0006807//nitrogen compound metabolic process;GO:0008150//biological_process;GO:0008152//metabolic process;GO:0009987//cellular process;GO:0016310//phosphorylation;GO:0019538//protein metabolic process;GO:00362…
MA_34569g0010	At5g16150	ABR16914.1 unknown [Picea sitchensis]	-	-	-	-	GO:0005575//cellular_component;GO:0005622//intracellular anatomical structure;GO:0005737//cytoplasm;GO:0005887//integral component of plasma membrane;GO:0009507//chloroplast;GO:0009526//plastid envelope;GO:0009528//plastid inner membrane;GO:0009536//plastid;GO:0009706//chloroplast inner membrane;GO:0009941//chloroplast envelope;GO:0016020//membrane;GO:0016021//integral component of membrane;GO:00…	GO:0003674//molecular_function;GO:0005215//transporter activity;GO:0005351//carbohydrate:proton symporter activity;GO:0005355//glucose transmembrane transporter activity;GO:0005402//carbohydrate:cation symporter activity;GO:0008324//cation transmembrane transporter activity;GO:0015075//ion transmembrane transporter activity;GO:0015078//proton transmembrane transporter activity;GO:0015144//carbohy…	GO:0006810//transport;GO:0006811//ion transport;GO:0006812//cation transport;GO:0008150//biological_process;GO:0008643//carbohydrate transport;GO:0008645//hexose transmembrane transport;GO:0015749//monosaccharide transmembrane transport;GO:0034219//carbohydrate transmembrane transport;GO:0034220//ion transmembrane transport;GO:0046323//glucose import;GO:0051179//localization;GO:0051234//establish…
MA_3471g0010	PCMP-H42	KAH9301975.1 hypothetical protein KI387_013558 [Taxus chinensis]	-	-	-	-	GO:0005575//cellular_component;GO:0005622//intracellular anatomical structure;GO:0043226//organelle;GO:0043227//membrane-bounded organelle;GO:0043229//intracellular organelle;GO:0043231//intracellular membrane-bounded organelle	GO:0003674//molecular_function;GO:0003676//nucleic acid binding;GO:0003723//RNA binding;GO:0003824//catalytic activity;GO:0004518//nuclease activity;GO:0004519//endonuclease activity;GO:0005488//binding;GO:0008270//zinc ion binding;GO:0016787//hydrolase activity;GO:0016788//hydrolase activity, acting on ester bonds;GO:0097159//organic cyclic compound binding;GO:1901363//heterocyclic compound bind…	GO:0006139//nucleobase-containing compound metabolic process;GO:0006725//cellular aromatic compound metabolic process;GO:0006807//nitrogen compound metabolic process;GO:0008150//biological_process;GO:0008152//metabolic process;GO:0009451//RNA modification;GO:0009987//cellular process;GO:0016070//RNA metabolic process;GO:0016071//mRNA metabolic process;GO:0016556//mRNA modification;GO:0034641//cel…
MA_3471g0020	Os01g0868300	KAH9308943.1 hypothetical protein KI387_036854 [Taxus chinensis]	Genetic Information Processing	Replication and repair	ko03030//DNA replication	K02320	GO:0000228//nuclear chromosome;GO:0000428//DNA-directed RNA polymerase complex;GO:0005575//cellular_component;GO:0005622//intracellular anatomical structure;GO:0005634//nucleus;GO:0005657//replication fork;GO:0005658//alpha DNA polymerase:primase complex;GO:0005694//chromosome;GO:0030880//RNA polymerase complex;GO:0030894//replisome;GO:0031974//membrane-enclosed lumen;GO:0031981//nuclear lumen;GO…	GO:0000166//nucleotide binding;GO:0001882//nucleoside binding;GO:0003674//molecular_function;GO:0003676//nucleic acid binding;GO:0003677//DNA binding;GO:0003824//catalytic activity;GO:0003887//DNA-directed DNA polymerase activity;GO:0003896//DNA primase activity;GO:0003899//DNA-directed 5'-3' RNA polymerase activity;GO:0005488//binding;GO:0016740//transferase activity;GO:0016772//transferase acti…	GO:0000731//DNA synthesis involved in DNA repair;GO:0006139//nucleobase-containing compound metabolic process;GO:0006259//DNA metabolic process;GO:0006260//DNA replication;GO:0006261//DNA-dependent DNA replication;GO:0006269//DNA replication, synthesis of RNA primer;GO:0006270//DNA replication initiation;GO:0006271//DNA strand elongation involved in DNA replication;GO:0006272//leading strand elon…
MA_3480g0010	--	ABK21496.1 unknown [Picea sitchensis]	-	-	-	-	GO:0005575//cellular_component;GO:0005622//intracellular anatomical structure;GO:0005737//cytoplasm;GO:0005829//cytosol;GO:0005840//ribosome;GO:0005886//plasma membrane;GO:0015935//small ribosomal subunit;GO:0016020//membrane;GO:0022626//cytosolic ribosome;GO:0022627//cytosolic small ribosomal subunit;GO:0032991//protein-containing complex;GO:0043226//organelle;GO:0043228//non-membrane-bounded or…	GO:0003674//molecular_function;GO:0003676//nucleic acid binding;GO:0003723//RNA binding;GO:0003743//translation initiation factor activity;GO:0005488//binding;GO:0008135//translation factor activity, RNA binding;GO:0097159//organic cyclic compound binding;GO:1901363//heterocyclic compound binding	GO:0001731//formation of translation preinitiation complex;GO:0002181//cytoplasmic translation;GO:0002183//cytoplasmic translational initiation;GO:0002188//translation reinitiation;GO:0006139//nucleobase-containing compound metabolic process;GO:0006351//transcription, DNA-templated;GO:0006355//regulation of transcription, DNA-templated;GO:0006412//translation;GO:0006413//translational initiation;…
MA_34861g0010	cwc22	RWR74683.1 pre-mRNA-splicing factor CWC22 [Cinnamomum micranthum f. kanehirae]	-	-	-	-	GO:0005575//cellular_component;GO:0005622//intracellular anatomical structure;GO:0005634//nucleus;GO:0005654//nucleoplasm;GO:0005681//spliceosomal complex;GO:0005684//U2-type spliceosomal complex;GO:0016604//nuclear body;GO:0016607//nuclear speck;GO:0031974//membrane-enclosed lumen;GO:0031981//nuclear lumen;GO:0032991//protein-containing complex;GO:0043226//organelle;GO:0043227//membrane-bounded …	GO:0003674//molecular_function;GO:0003676//nucleic acid binding;GO:0003723//RNA binding;GO:0005488//binding;GO:0097159//organic cyclic compound binding;GO:1901363//heterocyclic compound binding	GO:0000375//RNA splicing, via transesterification reactions;GO:0000377//RNA splicing, via transesterification reactions with bulged adenosine as nucleophile;GO:0000398//mRNA splicing, via spliceosome;GO:0006139//nucleobase-containing compound metabolic process;GO:0006396//RNA processing;GO:0006397//mRNA processing;GO:0006725//cellular aromatic compound metabolic process;GO:0006807//nitrogen compo…
MA_3488g0010	--	-	-	-	-	-	-	-	-
MA_3499g0010	--	-	-	-	-	-	-	-	-
MA_3499g0020	CIPK26	KAH9324048.1 hypothetical protein KI387_004226, partial [Taxus chinensis]	-	-	-	-	GO:0005575//cellular_component;GO:0005622//intracellular anatomical structure;GO:0005634//nucleus;GO:0005737//cytoplasm;GO:0005886//plasma membrane;GO:0016020//membrane;GO:0043226//organelle;GO:0043227//membrane-bounded organelle;GO:0043229//intracellular organelle;GO:0043231//intracellular membrane-bounded organelle;GO:0071944//cell periphery	GO:0000166//nucleotide binding;GO:0003674//molecular_function;GO:0003824//catalytic activity;GO:0004672//protein kinase activity;GO:0004674//protein serine/threonine kinase activity;GO:0005488//binding;GO:0005524//ATP binding;GO:0016301//kinase activity;GO:0016740//transferase activity;GO:0016772//transferase activity, transferring phosphorus-containing groups;GO:0016773//phosphotransferase activ…	GO:0001101//response to acid chemical;GO:0006464//cellular protein modification process;GO:0006468//protein phosphorylation;GO:0006793//phosphorus metabolic process;GO:0006796//phosphate-containing compound metabolic process;GO:0006807//nitrogen compound metabolic process;GO:0006950//response to stress;GO:0006970//response to osmotic stress;GO:0007154//cell communication;GO:0007165//signal transd…
MA_35183g0010	PPD	ABR16509.1 unknown [Picea sitchensis]	Metabolism;Metabolism;Metabolism;Metabolism;Metabolism;Metabolism	Global and overview maps;Global and overview maps;Global and overview maps;Carbohydrate metabolism;Carbohydrate metabolism;Energy metabolism	ko01100//Metabolic pathways;ko01110//Biosynthesis of secondary metabolites;ko01200//Carbon metabolism;ko00010//Glycolysis / Gluconeogenesis;ko00620//Pyruvate metabolism;ko00710//Carbon fixation in photosynthetic organisms	K01006;K01006;K01006;K01006;K01006;K01006	-	GO:0008965//phosphoenolpyruvate-protein phosphotransferase activity;GO:0016772//transferase activity, transferring phosphorus-containing groups;GO:0050242//pyruvate, phosphate dikinase activity	GO:0006808//regulation of nitrogen utilization;GO:0009401//phosphoenolpyruvate-dependent sugar phosphotransferase system;GO:0015976//carbon utilization;GO:0016310//phosphorylation
MA_35360g0010	--	-	-	-	-	-	-	-	-
MA_3537g0010	--	-	-	-	-	-	-	-	-
MA_3550g0010	MORF8	ABK26281.1 unknown [Picea sitchensis]	-	-	-	-	-	-	-
MA_3550g0020	CRSP	BAA13135.1 subtilisin-like protein [Picea abies]	-	-	-	-	-	GO:0008236//serine-type peptidase activity	GO:0006508//proteolysis;GO:0009306//protein secretion
MA_356588g0010	RECQSIM	KAH9328672.1 hypothetical protein KI387_000780, partial [Taxus chinensis]	-	-	-	-	GO:0005575//cellular_component;GO:0005622//intracellular anatomical structure;GO:0005634//nucleus;GO:0005694//chromosome;GO:0005737//cytoplasm;GO:0043226//organelle;GO:0043227//membrane-bounded organelle;GO:0043228//non-membrane-bounded organelle;GO:0043229//intracellular organelle;GO:0043231//intracellular membrane-bounded organelle;GO:0043232//intracellular non-membrane-bounded organelle	GO:0000166//nucleotide binding;GO:0003674//molecular_function;GO:0003676//nucleic acid binding;GO:0003677//DNA binding;GO:0003678//DNA helicase activity;GO:0003824//catalytic activity;GO:0004386//helicase activity;GO:0005488//binding;GO:0005524//ATP binding;GO:0008094//ATP-dependent activity, acting on DNA;GO:0009378//four-way junction helicase activity;GO:0016462//pyrophosphatase activity;GO:001…	GO:0000724//double-strand break repair via homologous recombination;GO:0000725//recombinational repair;GO:0006139//nucleobase-containing compound metabolic process;GO:0006259//DNA metabolic process;GO:0006260//DNA replication;GO:0006281//DNA repair;GO:0006302//double-strand break repair;GO:0006310//DNA recombination;GO:0006725//cellular aromatic compound metabolic process;GO:0006807//nitrogen com…
MA_357183g0010	SRG1	KAH9304570.1 hypothetical protein KI387_008974, partial [Taxus chinensis]	-	-	-	-	-	GO:0003674//molecular_function;GO:0003824//catalytic activity;GO:0005488//binding;GO:0016491//oxidoreductase activity;GO:0016679//oxidoreductase activity, acting on diphenols and related substances as donors;GO:0016682//oxidoreductase activity, acting on diphenols and related substances as donors, oxygen as acceptor;GO:0043167//ion binding;GO:0043169//cation binding;GO:0046872//metal ion binding	GO:0007275//multicellular organism development;GO:0007568//aging;GO:0008150//biological_process;GO:0008152//metabolic process;GO:0010150//leaf senescence;GO:0032501//multicellular organismal process;GO:0032502//developmental process;GO:0048366//leaf development;GO:0048367//shoot system development;GO:0048731//system development;GO:0048827//phyllome development;GO:0048856//anatomical structure dev…
MA_3574g0010	--	-	-	-	-	-	-	-	-
MA_3574g0020	MTACP1	ABK23736.1 unknown [Picea sitchensis]	Metabolism;Metabolism	Global and overview maps;Energy metabolism	ko01100//Metabolic pathways;ko00190//Oxidative phosphorylation	K03955;K03955	GO:0005575//cellular_component	GO:0000036//acyl carrier activity;GO:0003674//molecular_function;GO:0004018//N6-(1,2-dicarboxyethyl)AMP AMP-lyase (fumarate-forming) activity;GO:0047473//D-alanine [D-alanyl carrier protein] ligase activity	GO:0006633//fatty acid biosynthetic process;GO:0009152//purine ribonucleotide biosynthetic process;GO:0019350//teichoic acid biosynthetic process;GO:0030152//bacteriocin biosynthetic process
MA_35769g0010	DIR10	KAH9288639.1 hypothetical protein KI387_032756 [Taxus chinensis]	-	-	-	-	-	-	-
MA_3618g0010	EXPA1	ABR18394.1 unknown [Picea sitchensis]	-	-	-	-	GO:0005575//cellular_component;GO:0005576//extracellular region;GO:0005618//cell wall;GO:0016020//membrane;GO:0030312//external encapsulating structure;GO:0071944//cell periphery	-	GO:0008150//biological_process;GO:0009664//plant-type cell wall organization;GO:0009987//cellular process;GO:0016043//cellular component organization;GO:0045229//external encapsulating structure organization;GO:0071554//cell wall organization or biogenesis;GO:0071555//cell wall organization;GO:0071669//plant-type cell wall organization or biogenesis;GO:0071840//cellular component organization or …
MA_36406g0010	--	-	-	-	-	-	-	-	-
MA_36446g0010	--	-	-	-	-	-	-	-	-
MA_3650g0010	PIP1-5	ABK24473.1 unknown [Picea sitchensis]	-	-	-	-	GO:0016020//membrane	GO:0015267//channel activity	GO:0055085//transmembrane transport
MA_36844g0010	At4g34480	ABK24695.1 unknown [Picea sitchensis]	-	-	-	-	-	GO:0003674//molecular_function;GO:0003824//catalytic activity;GO:0004553//hydrolase activity, hydrolyzing O-glycosyl compounds;GO:0008422//beta-glucosidase activity;GO:0015926//glucosidase activity;GO:0016787//hydrolase activity;GO:0016798//hydrolase activity, acting on glycosyl bonds;GO:0042973//glucan endo-1,3-beta-D-glucosidase activity	GO:0005975//carbohydrate metabolic process;GO:0006950//response to stress;GO:0006952//defense response;GO:0008150//biological_process;GO:0008152//metabolic process;GO:0044238//primary metabolic process;GO:0050896//response to stimulus;GO:0071704//organic substance metabolic process
MA_36897g0010	--	-	-	-	-	-	-	-	-
MA_36897g0020	--	-	-	-	-	-	GO:0000145//exocyst	-	GO:0006904//vesicle docking involved in exocytosis
MA_36943g0010	At5g63020	ABR18112.1 unknown [Picea sitchensis]	Organismal Systems	Environmental adaptation	ko04626//Plant-pathogen interaction	K13459	-	GO:0043531//ADP binding	-
MA_370798g0010	--	-	-	-	-	-	-	-	-
MA_3737g0010	--	ABR18209.1 unknown [Picea sitchensis]	-	-	-	-	-	-	-
MA_37557g0010	GT-1	KAH9290657.1 hypothetical protein KI387_034774 [Taxus chinensis]	-	-	-	-	-	-	-
MA_376602g0010	--	ABK21062.1 unknown [Picea sitchensis]	-	-	-	-	-	-	-
MA_3772g0010	CHX19	KAH9303906.1 hypothetical protein KI387_008310, partial [Taxus chinensis]	-	-	-	-	GO:0005575//cellular_component;GO:0005622//intracellular anatomical structure;GO:0005737//cytoplasm;GO:0005768//endosome;GO:0005770//late endosome;GO:0012505//endomembrane system;GO:0016020//membrane;GO:0016021//integral component of membrane;GO:0031224//intrinsic component of membrane;GO:0031410//cytoplasmic vesicle;GO:0031982//vesicle;GO:0043226//organelle;GO:0043227//membrane-bounded organelle…	GO:0003674//molecular_function;GO:0005215//transporter activity;GO:0005451//monovalent cation:proton antiporter activity;GO:0008324//cation transmembrane transporter activity;GO:0015075//ion transmembrane transporter activity;GO:0015078//proton transmembrane transporter activity;GO:0015291//secondary active transmembrane transporter activity;GO:0015297//antiporter activity;GO:0015298//solute:cati…	GO:0006810//transport;GO:0006811//ion transport;GO:0006812//cation transport;GO:0006813//potassium ion transport;GO:0006885//regulation of pH;GO:0008150//biological_process;GO:0030001//metal ion transport;GO:0034220//ion transmembrane transport;GO:0042592//homeostatic process;GO:0048878//chemical homeostasis;GO:0050801//ion homeostasis;GO:0051179//localization;GO:0051234//establishment of localiz…
MA_37890g0010	CLH2	ACN40275.1 unknown [Picea sitchensis]	Metabolism;Metabolism;Metabolism	Global and overview maps;Global and overview maps;Metabolism of cofactors and vitamins	ko01100//Metabolic pathways;ko01110//Biosynthesis of secondary metabolites;ko00860//Porphyrin metabolism	K08099;K08099;K08099	GO:0005575//cellular_component;GO:0005622//intracellular anatomical structure;GO:0005737//cytoplasm;GO:0009507//chloroplast;GO:0009526//plastid envelope;GO:0009536//plastid;GO:0009941//chloroplast envelope;GO:0016020//membrane;GO:0031090//organelle membrane;GO:0031967//organelle envelope;GO:0031969//chloroplast membrane;GO:0031975//envelope;GO:0042170//plastid membrane;GO:0043226//organelle;GO:00…	GO:0003674//molecular_function;GO:0003824//catalytic activity;GO:0003847//1-alkyl-2-acetylglycerophosphocholine esterase activity;GO:0016787//hydrolase activity;GO:0016788//hydrolase activity, acting on ester bonds;GO:0047746//chlorophyllase activity;GO:0052689//carboxylic ester hydrolase activity;GO:0102293//pheophytinase b activity	GO:0006725//cellular aromatic compound metabolic process;GO:0006778//porphyrin-containing compound metabolic process;GO:0006787//porphyrin-containing compound catabolic process;GO:0006807//nitrogen compound metabolic process;GO:0008150//biological_process;GO:0008152//metabolic process;GO:0009056//catabolic process;GO:0009987//cellular process;GO:0015994//chlorophyll metabolic process;GO:0015996//…
MA_37964g0010	--	-	-	-	-	-	-	-	-
MA_38280g0010	CESA3	KAG4386165.1 hypothetical protein GLYMA_12G237000v4 [Glycine max]	-	-	-	-	GO:0016020//membrane	GO:0016760//cellulose synthase (UDP-forming) activity	GO:0009877//nodulation;GO:0030244//cellulose biosynthetic process
MA_383300g0010	CSA1	ABR17008.1 unknown [Picea sitchensis]	-	-	-	-	GO:0005576//extracellular region	GO:0003924//GTPase activity;GO:0005515//protein binding;GO:0005525//GTP binding;GO:0008047//enzyme activator activity;GO:0016772//transferase activity, transferring phosphorus-containing groups;GO:0043531//ADP binding	GO:0007165//signal transduction;GO:0007586//digestion;GO:0015809//arginine transport;GO:0015819//lysine transport;GO:0015822//ornithine transport;GO:0016042//lipid catabolic process
MA_38479g0010	OsI_15387	ABK24562.1 unknown [Picea sitchensis]	-	-	-	-	-	GO:0003674//molecular_function;GO:0003824//catalytic activity;GO:0016491//oxidoreductase activity;GO:0047834//D-threo-aldose 1-dehydrogenase activity	GO:0008150//biological_process;GO:0008152//metabolic process
MA_38618g0010	--	-	-	-	-	-	-	-	-
MA_38618g0020	--	ABK24479.1 unknown [Picea sitchensis]	Metabolism;Metabolism;Metabolism	Global and overview maps;Global and overview maps;Biosynthesis of other secondary metabolites	ko01100//Metabolic pathways;ko01110//Biosynthesis of secondary metabolites;ko00940//Phenylpropanoid biosynthesis	K18368;K18368;K18368	-	GO:0003824//catalytic activity;GO:0008236//serine-type peptidase activity;GO:0047570//3-oxoadipate enol-lactonase activity	GO:0006508//proteolysis;GO:0009102//biotin biosynthetic process;GO:0042952//beta-ketoadipate pathway
MA_38735g0010	--	-	-	-	-	-	-	-	-
MA_38735g0020	--	-	-	-	-	-	-	GO:0045182//translation regulator activity	GO:0006417//regulation of translation;GO:0006886//intracellular protein transport;GO:0016192//vesicle-mediated transport
MA_3891g0010	TCP13	AJP06356.1 TCP1 [Pinus tabuliformis]	-	-	-	-	GO:0005575//cellular_component;GO:0005622//intracellular anatomical structure;GO:0005634//nucleus;GO:0005737//cytoplasm;GO:0009507//chloroplast;GO:0009536//plastid;GO:0043226//organelle;GO:0043227//membrane-bounded organelle;GO:0043229//intracellular organelle;GO:0043231//intracellular membrane-bounded organelle	GO:0003674//molecular_function;GO:0003676//nucleic acid binding;GO:0003677//DNA binding;GO:0003700//DNA-binding transcription factor activity;GO:0005488//binding;GO:0097159//organic cyclic compound binding;GO:0140110//transcription regulator activity;GO:1901363//heterocyclic compound binding	GO:0006139//nucleobase-containing compound metabolic process;GO:0006351//transcription, DNA-templated;GO:0006355//regulation of transcription, DNA-templated;GO:0006725//cellular aromatic compound metabolic process;GO:0006807//nitrogen compound metabolic process;GO:0007275//multicellular organism development;GO:0008150//biological_process;GO:0008152//metabolic process;GO:0009058//biosynthetic proc…
MA_38g0010	IAA8	ABR16139.1 unknown [Picea sitchensis]	Environmental Information Processing	Signal transduction	ko04075//Plant hormone signal transduction	K14484	GO:0005575//cellular_component;GO:0005622//intracellular anatomical structure;GO:0005634//nucleus;GO:0043226//organelle;GO:0043227//membrane-bounded organelle;GO:0043229//intracellular organelle;GO:0043231//intracellular membrane-bounded organelle	GO:0003674//molecular_function;GO:0003676//nucleic acid binding;GO:0003677//DNA binding;GO:0003700//DNA-binding transcription factor activity;GO:0005488//binding;GO:0043565//sequence-specific DNA binding;GO:0097159//organic cyclic compound binding;GO:0140110//transcription regulator activity;GO:1901363//heterocyclic compound binding	GO:0006139//nucleobase-containing compound metabolic process;GO:0006351//transcription, DNA-templated;GO:0006355//regulation of transcription, DNA-templated;GO:0006725//cellular aromatic compound metabolic process;GO:0006807//nitrogen compound metabolic process;GO:0007154//cell communication;GO:0007165//signal transduction;GO:0008150//biological_process;GO:0008152//metabolic process;GO:0009058//b…
MA_3903g0010	--	-	-	-	-	-	-	-	-
MA_3903g0020	--	ABR16820.1 unknown [Picea sitchensis]	-	-	-	-	-	-	-
MA_39134g0010	--	-	-	-	-	-	-	-	-
MA_39280g0010	CYCL	ABK21998.1 unknown [Picea sitchensis]	Metabolism;Metabolism	Global and overview maps;Energy metabolism	ko01100//Metabolic pathways;ko00190//Oxidative phosphorylation	K00413;K00413	GO:0005575//cellular_component;GO:0005622//intracellular anatomical structure;GO:0005737//cytoplasm;GO:0005739//mitochondrion;GO:0005740//mitochondrial envelope;GO:0005743//mitochondrial inner membrane;GO:0016020//membrane;GO:0016021//integral component of membrane;GO:0019866//organelle inner membrane;GO:0031090//organelle membrane;GO:0031224//intrinsic component of membrane;GO:0031966//mitochond…	GO:0003674//molecular_function;GO:0003824//catalytic activity;GO:0005488//binding;GO:0009055//electron transfer activity;GO:0016491//oxidoreductase activity;GO:0020037//heme binding;GO:0043167//ion binding;GO:0043169//cation binding;GO:0046872//metal ion binding;GO:0046906//tetrapyrrole binding;GO:0097159//organic cyclic compound binding;GO:1901363//heterocyclic compound binding	GO:0006091//generation of precursor metabolites and energy;GO:0008150//biological_process;GO:0008152//metabolic process;GO:0009987//cellular process;GO:0022900//electron transport chain;GO:0044237//cellular metabolic process
MA_39280g0020	GL1-6	KAH9315167.1 hypothetical protein KI387_023794, partial [Taxus chinensis]	Metabolism;Metabolism	Global and overview maps;Lipid metabolism	ko01110//Biosynthesis of secondary metabolites;ko00073//Cutin, suberine and wax biosynthesis	K15404;K15404	-	GO:0005506//iron ion binding;GO:0016491//oxidoreductase activity	GO:0008610//lipid biosynthetic process
MA_39312g0010	tmem87a	KAH9305381.1 hypothetical protein KI387_009785, partial [Taxus chinensis]	-	-	-	-	GO:0000139//Golgi membrane;GO:0005575//cellular_component;GO:0005622//intracellular anatomical structure;GO:0005737//cytoplasm;GO:0005794//Golgi apparatus;GO:0005795//Golgi stack;GO:0012505//endomembrane system;GO:0016020//membrane;GO:0016021//integral component of membrane;GO:0031090//organelle membrane;GO:0031224//intrinsic component of membrane;GO:0031984//organelle subcompartment;GO:0031985//…	-	GO:0007186//G protein-coupled receptor signaling pathway;GO:0019236//response to pheromone
MA_396934g0010	--	XP_021652144.1 INO80 complex subunit D-like isoform X1 [Hevea brasiliensis]	-	-	-	-	-	-	-
MA_39769g0010	--	ABK26489.1 unknown [Picea sitchensis]	-	-	-	-	-	-	-
MA_39769g0020	--	-	-	-	-	-	-	-	GO:0009271//phage shock
MA_40229g0010	Os12g0481100	KAH9307942.1 hypothetical protein KI387_035853, partial [Taxus chinensis]	-	-	-	-	GO:0005575//cellular_component;GO:0005622//intracellular anatomical structure;GO:0005634//nucleus;GO:0005694//chromosome;GO:0005730//nucleolus;GO:0005737//cytoplasm;GO:0030684//preribosome;GO:0030687//preribosome, large subunit precursor;GO:0031974//membrane-enclosed lumen;GO:0031981//nuclear lumen;GO:0032991//protein-containing complex;GO:0043226//organelle;GO:0043227//membrane-bounded organelle…	GO:0000166//nucleotide binding;GO:0003674//molecular_function;GO:0003676//nucleic acid binding;GO:0003723//RNA binding;GO:0003724//RNA helicase activity;GO:0003824//catalytic activity;GO:0004386//helicase activity;GO:0005488//binding;GO:0005524//ATP binding;GO:0008186//ATP-dependent activity, acting on RNA;GO:0016462//pyrophosphatase activity;GO:0016787//hydrolase activity;GO:0016817//hydrolase a…	GO:0000027//ribosomal large subunit assembly;GO:0006139//nucleobase-containing compound metabolic process;GO:0006364//rRNA processing;GO:0006396//RNA processing;GO:0006725//cellular aromatic compound metabolic process;GO:0006807//nitrogen compound metabolic process;GO:0006996//organelle organization;GO:0008150//biological_process;GO:0008152//metabolic process;GO:0009987//cellular process;GO:00104…
MA_40444g0010	HTR2	ABK24054.1 unknown [Picea sitchensis]	-	-	-	-	GO:0071821//FANCM-MHF complex	GO:0003677//DNA binding	GO:0007165//signal transduction
MA_41019g0010	HAK5	RWR87182.1 potassium transporter 5-like protein [Cinnamomum micranthum f. kanehirae]	-	-	-	-	GO:0016020//membrane	GO:0015079//potassium ion transmembrane transporter activity	GO:0006813//potassium ion transport;GO:0071805//potassium ion transmembrane transport
MA_41033g0010	--	KAH9288358.1 hypothetical protein KI387_032475, partial [Taxus chinensis]	-	-	-	-	-	GO:0016788//hydrolase activity, acting on ester bonds	-
MA_410g0010	--	-	-	-	-	-	-	GO:0005524//ATP binding;GO:0043531//ADP binding	-
MA_410g0020	--	KAF3793128.1 Beta-lactamase hydrolase-like protein [Nymphaea thermarum]	Metabolism;Metabolism	Global and overview maps;Energy metabolism	ko01100//Metabolic pathways;ko00920//Sulfur metabolism	K17725;K17725	-	GO:0004416//hydroxyacylglutathione hydrolase activity	GO:0019243//methylglyoxal catabolic process to D-lactate via S-lactoyl-glutathione
MA_41185g0010	--	KAH9318622.1 hypothetical protein KI387_020391 [Taxus chinensis]	-	-	-	-	GO:0005575//cellular_component;GO:0005622//intracellular anatomical structure;GO:0005634//nucleus;GO:0005667//transcription regulator complex;GO:0005737//cytoplasm;GO:0032991//protein-containing complex;GO:0043226//organelle;GO:0043227//membrane-bounded organelle;GO:0043229//intracellular organelle;GO:0043231//intracellular membrane-bounded organelle	GO:0000049//tRNA binding;GO:0000166//nucleotide binding;GO:0000981//DNA-binding transcription factor activity, RNA polymerase II-specific;GO:0003674//molecular_function;GO:0003676//nucleic acid binding;GO:0003677//DNA binding;GO:0003700//DNA-binding transcription factor activity;GO:0003723//RNA binding;GO:0003824//catalytic activity;GO:0004672//protein kinase activity;GO:0004674//protein serine/t…	GO:0000075//cell cycle checkpoint signaling;GO:0000077//DNA damage checkpoint signaling;GO:0000082//G1/S transition of mitotic cell cycle;GO:0000278//mitotic cell cycle;GO:0000302//response to reactive oxygen species;GO:0006139//nucleobase-containing compound metabolic process;GO:0006259//DNA metabolic process;GO:0006260//DNA replication;GO:0006261//DNA-dependent DNA replication;GO:0006351//trans…
MA_41265g0010	At4g29360	KDP42773.1 hypothetical protein JCGZ_00472 [Jatropha curcas]	-	-	-	-	-	-	-
MA_41289g0010	AHL17	ABR17623.1 unknown [Picea sitchensis]	-	-	-	-	-	-	-
MA_41368g0010	At5g15980	XP_031481360.1 pentatricopeptide repeat-containing protein At3g48250, chloroplastic-like [Nymphaea colorata]	-	-	-	-	GO:0005575//cellular_component;GO:0005622//intracellular anatomical structure;GO:0005737//cytoplasm;GO:0005739//mitochondrion;GO:0009507//chloroplast;GO:0009536//plastid;GO:0043226//organelle;GO:0043227//membrane-bounded organelle;GO:0043229//intracellular organelle;GO:0043231//intracellular membrane-bounded organelle	GO:0003674//molecular_function;GO:0003676//nucleic acid binding;GO:0003723//RNA binding;GO:0003824//catalytic activity;GO:0004518//nuclease activity;GO:0004519//endonuclease activity;GO:0005488//binding;GO:0005515//protein binding;GO:0016787//hydrolase activity;GO:0016788//hydrolase activity, acting on ester bonds;GO:0097159//organic cyclic compound binding;GO:1901363//heterocyclic compound bindi…	GO:0006139//nucleobase-containing compound metabolic process;GO:0006396//RNA processing;GO:0006725//cellular aromatic compound metabolic process;GO:0006807//nitrogen compound metabolic process;GO:0008150//biological_process;GO:0008152//metabolic process;GO:0008380//RNA splicing;GO:0009451//RNA modification;GO:0009987//cellular process;GO:0010467//gene expression;GO:0016070//RNA metabolic process;…
MA_41387g0010	--	XP_012857067.1 PREDICTED: uncharacterized protein LOC105976345 [Erythranthe guttata]	-	-	-	-	-	-	-
MA_41437g0010	--	KAH9314212.1 hypothetical protein KI387_022839, partial [Taxus chinensis]	-	-	-	-	GO:0070461//SAGA-type complex	-	-
MA_41475g0010	--	-	-	-	-	-	-	-	-
MA_41532g0010	--	KAG7559049.1 Reverse transcriptase zinc-binding domain [Arabidopsis thaliana x Arabidopsis arenosa]	-	-	-	-	-	-	-
MA_41532g0020	--	-	-	-	-	-	-	GO:0003824//catalytic activity	-
MA_41974g0010	AAPT1	KAH9327681.1 hypothetical protein KI387_007859, partial [Taxus chinensis]	Metabolism;Metabolism;Metabolism;Metabolism;Metabolism	Global and overview maps;Global and overview maps;Lipid metabolism;Lipid metabolism;Metabolism of other amino acids	ko01100//Metabolic pathways;ko01110//Biosynthesis of secondary metabolites;ko00564//Glycerophospholipid metabolism;ko00565//Ether lipid metabolism;ko00440//Phosphonate and phosphinate metabolism	K00993;K00993;K00993;K00993;K00993	GO:0005575//cellular_component;GO:0016020//membrane;GO:0016021//integral component of membrane;GO:0031224//intrinsic component of membrane	GO:0003674//molecular_function;GO:0003824//catalytic activity;GO:0016740//transferase activity;GO:0016772//transferase activity, transferring phosphorus-containing groups;GO:0016780//phosphotransferase activity, for other substituted phosphate groups	GO:0006629//lipid metabolic process;GO:0006644//phospholipid metabolic process;GO:0006793//phosphorus metabolic process;GO:0006796//phosphate-containing compound metabolic process;GO:0008150//biological_process;GO:0008152//metabolic process;GO:0008610//lipid biosynthetic process;GO:0008654//phospholipid biosynthetic process;GO:0009058//biosynthetic process;GO:0009987//cellular process;GO:0019637/…
MA_41974g0020	--	-	-	-	-	-	-	-	-
MA_4223g0010	--	-	-	-	-	-	-	-	GO:0006629//lipid metabolic process
MA_4228g0010	--	ADE75769.1 unknown [Picea sitchensis]	-	-	-	-	-	-	-
MA_423098g0010	WTF1	XP_020275038.1 protein ROOT PRIMORDIUM DEFECTIVE 1 [Asparagus officinalis]	-	-	-	-	GO:0005575//cellular_component;GO:0005622//intracellular anatomical structure;GO:0005737//cytoplasm;GO:0009507//chloroplast;GO:0009536//plastid;GO:0043226//organelle;GO:0043227//membrane-bounded organelle;GO:0043229//intracellular organelle;GO:0043231//intracellular membrane-bounded organelle	GO:0003674//molecular_function;GO:0003676//nucleic acid binding;GO:0003723//RNA binding;GO:0003824//catalytic activity;GO:0005488//binding;GO:0016787//hydrolase activity;GO:0097159//organic cyclic compound binding;GO:1901363//heterocyclic compound binding	GO:0000373//Group II intron splicing;GO:0000375//RNA splicing, via transesterification reactions;GO:0000377//RNA splicing, via transesterification reactions with bulged adenosine as nucleophile;GO:0006139//nucleobase-containing compound metabolic process;GO:0006396//RNA processing;GO:0006397//mRNA processing;GO:0006725//cellular aromatic compound metabolic process;GO:0006807//nitrogen compound me…
MA_42322g0010	TD1	ABR18075.1 unknown [Picea sitchensis]	Metabolism;Metabolism;Metabolism;Metabolism;Metabolism;Metabolism	Global and overview maps;Global and overview maps;Global and overview maps;Global and overview maps;Amino acid metabolism;Amino acid metabolism	ko01100//Metabolic pathways;ko01110//Biosynthesis of secondary metabolites;ko01230//Biosynthesis of amino acids;ko01200//Carbon metabolism;ko00260//Glycine, serine and threonine metabolism;ko00290//Valine, leucine and isoleucine biosynthesis	K01754;K01754;K01754;K01754;K01754;K01754	-	GO:0004794//L-threonine ammonia-lyase activity	GO:0009097//isoleucine biosynthetic process
MA_42402g0010	--	-	-	-	-	-	-	-	-
MA_42452g0010	--	-	-	-	-	-	-	-	-
MA_426764g0010	At2g31400	XP_042518174.1 pentatricopeptide repeat-containing protein At2g31400, chloroplastic-like [Macadamia integrifolia]	-	-	-	-	GO:0005739//mitochondrion	GO:0005515//protein binding	-
MA_4268g0010	GLIP6	ABR18127.1 unknown [Picea sitchensis]	-	-	-	-	-	GO:0016788//hydrolase activity, acting on ester bonds	-
MA_42929g0010	SNX2A	KAF8397195.1 hypothetical protein HHK36_016102 [Tetracentron sinense]	-	-	-	-	GO:0005575//cellular_component;GO:0005622//intracellular anatomical structure;GO:0005628//prospore membrane;GO:0005737//cytoplasm;GO:0005768//endosome;GO:0005829//cytosol;GO:0012505//endomembrane system;GO:0016020//membrane;GO:0019898//extrinsic component of membrane;GO:0030904//retromer complex;GO:0030905//retromer, tubulation complex;GO:0031410//cytoplasmic vesicle;GO:0031982//vesicle;GO:003299…	GO:0003674//molecular_function;GO:0005488//binding;GO:0005543//phospholipid binding;GO:0008289//lipid binding;GO:0032266//phosphatidylinositol-3-phosphate binding;GO:0035091//phosphatidylinositol binding;GO:0043167//ion binding;GO:0043168//anion binding;GO:1901981//phosphatidylinositol phosphate binding	GO:0000003//reproduction;GO:0003006//developmental process involved in reproduction;GO:0006810//transport;GO:0006886//intracellular protein transport;GO:0006897//endocytosis;GO:0006996//organelle organization;GO:0007049//cell cycle;GO:0008104//protein localization;GO:0008150//biological_process;GO:0009653//anatomical structure morphogenesis;GO:0009987//cellular process;GO:0010927//cellular compon…
MA_430956g0010	HI_1198	KAH7421334.1 hypothetical protein KP509_13G051500 [Ceratopteris richardii]	-	-	-	-	-	GO:0003725//double-stranded RNA binding	GO:0006400//tRNA modification
MA_433845g0010	--	-	-	-	-	-	-	-	-
MA_433845g0020	--	-	-	-	-	-	-	GO:0003746//translation elongation factor activity	GO:0006414//translational elongation
MA_4339g0010	STY46	KAH9309310.1 hypothetical protein KI387_037221, partial [Taxus chinensis]	-	-	-	-	GO:0005575//cellular_component;GO:0005622//intracellular anatomical structure;GO:0005737//cytoplasm;GO:0005829//cytosol	GO:0000166//nucleotide binding;GO:0003674//molecular_function;GO:0003824//catalytic activity;GO:0004672//protein kinase activity;GO:0004674//protein serine/threonine kinase activity;GO:0005488//binding;GO:0005524//ATP binding;GO:0016301//kinase activity;GO:0016740//transferase activity;GO:0016772//transferase activity, transferring phosphorus-containing groups;GO:0016773//phosphotransferase activ…	GO:0006464//cellular protein modification process;GO:0006468//protein phosphorylation;GO:0006793//phosphorus metabolic process;GO:0006796//phosphate-containing compound metabolic process;GO:0006807//nitrogen compound metabolic process;GO:0007154//cell communication;GO:0007165//signal transduction;GO:0008150//biological_process;GO:0008152//metabolic process;GO:0009987//cellular process;GO:0016310/…
MA_43637g0010	PLR_Tp2	AZL88516.1 pinoresinol-lariciresinol reductase 1, partial [Taiwania cryptomerioides]	Metabolism;Metabolism;Metabolism	Global and overview maps;Global and overview maps;Biosynthesis of other secondary metabolites	ko01100//Metabolic pathways;ko01110//Biosynthesis of secondary metabolites;ko00999//Biosynthesis of various plant secondary metabolites	K21568;K21568;K21568	-	GO:0003824//catalytic activity;GO:0003854//3-beta-hydroxy-delta5-steroid dehydrogenase activity;GO:0003942//N-acetyl-gamma-glutamyl-phosphate reductase activity;GO:0003978//UDP-glucose 4-epimerase activity;GO:0008460//dTDP-glucose 4,6-dehydratase activity;GO:0016616//oxidoreductase activity, acting on the CH-OH group of donors, NAD or NADP as acceptor;GO:0016620//oxidoreductase activity, acting o…	GO:0005975//carbohydrate metabolic process;GO:0006012//galactose metabolic process;GO:0006592//ornithine biosynthetic process;GO:0006694//steroid biosynthetic process;GO:0009243//O antigen biosynthetic process;GO:0019305//dTDP-rhamnose biosynthetic process
MA_4416g0010	FLS	ABK24737.1 unknown [Picea sitchensis]	Metabolism;Metabolism;Metabolism	Global and overview maps;Global and overview maps;Biosynthesis of other secondary metabolites	ko01100//Metabolic pathways;ko01110//Biosynthesis of secondary metabolites;ko00941//Flavonoid biosynthesis	K05278;K05278;K05278	-	GO:0016491//oxidoreductase activity	-
MA_44173g0010	--	KAH9321421.1 hypothetical protein KI387_016060 [Taxus chinensis]	Metabolism;Metabolism	Global and overview maps;Lipid metabolism	ko01100//Metabolic pathways;ko00561//Glycerolipid metabolism	K01054;K01054	-	-	-
MA_44691g0010	--	ABK25321.1 unknown [Picea sitchensis]	-	-	-	-	-	-	-
MA_4507g0010	--	ADE77641.1 unknown [Picea sitchensis]	-	-	-	-	-	-	-
MA_451633g0010	--	ABR16814.1 unknown [Picea sitchensis]	-	-	-	-	-	-	-
MA_45580g0010	CPSF73-I	KAH9320726.1 hypothetical protein KI387_015365, partial [Taxus chinensis]	Genetic Information Processing	Translation	ko03015//mRNA surveillance pathway	K14403	-	GO:0003674//molecular_function	GO:0043571//maintenance of CRISPR repeat elements
MA_458638g0010	Eip63F-1	ADE75790.1 unknown [Picea sitchensis]	Organismal Systems	Environmental adaptation	ko04626//Plant-pathogen interaction	K13448	-	GO:0005509//calcium ion binding	-
MA_46314g0010	--	-	-	-	-	-	-	-	-
MA_467865g0010	TIP2-1	KAH9301394.1 hypothetical protein KI387_012977, partial [Taxus chinensis]	-	-	-	-	GO:0000322//storage vacuole;GO:0000325//plant-type vacuole;GO:0000326//protein storage vacuole;GO:0005575//cellular_component;GO:0005618//cell wall;GO:0005622//intracellular anatomical structure;GO:0005737//cytoplasm;GO:0005773//vacuole;GO:0005774//vacuolar membrane;GO:0005794//Golgi apparatus;GO:0005886//plasma membrane;GO:0005887//integral component of plasma membrane;GO:0005911//cell-cell junc…	GO:0003674//molecular_function;GO:0005215//transporter activity;GO:0005275//amine transmembrane transporter activity;GO:0005372//water transmembrane transporter activity;GO:0005488//binding;GO:0005515//protein binding;GO:0008324//cation transmembrane transporter activity;GO:0008519//ammonium transmembrane transporter activity;GO:0015075//ion transmembrane transporter activity;GO:0015101//organic …	GO:0006810//transport;GO:0006811//ion transport;GO:0006812//cation transport;GO:0006833//water transport;GO:0008150//biological_process;GO:0015695//organic cation transport;GO:0015696//ammonium transport;GO:0015837//amine transport;GO:0015843//methylammonium transport;GO:0019755//one-carbon compound transport;GO:0034220//ion transmembrane transport;GO:0042044//fluid transport;GO:0051179//localiza…
MA_46801g0010	GSVIVT00037159001	KAH9294523.1 hypothetical protein KI387_040272 [Taxus chinensis]	Metabolism;Metabolism;Metabolism	Global and overview maps;Global and overview maps;Biosynthesis of other secondary metabolites	ko01100//Metabolic pathways;ko01110//Biosynthesis of secondary metabolites;ko00940//Phenylpropanoid biosynthesis	K00430;K00430;K00430	-	GO:0004601//peroxidase activity;GO:0020037//heme binding	GO:0006979//response to oxidative stress
MA_4709233g0010	GIP2	ABR17052.1 unknown [Picea sitchensis]	-	-	-	-	-	-	-
MA_471678g0010	--	-	-	-	-	-	-	-	-
MA_47189g0010	--	ABK26550.1 unknown [Picea sitchensis]	-	-	-	-	-	-	-
MA_47570g0010	THE1	XP_006841758.1 receptor-like protein kinase THESEUS 1 [Amborella trichopoda]	-	-	-	-	GO:0005575//cellular_component;GO:0005886//plasma membrane;GO:0005911//cell-cell junction;GO:0009506//plasmodesma;GO:0016020//membrane;GO:0016021//integral component of membrane;GO:0030054//cell junction;GO:0031224//intrinsic component of membrane;GO:0055044//symplast;GO:0071944//cell periphery	GO:0000166//nucleotide binding;GO:0003674//molecular_function;GO:0003824//catalytic activity;GO:0004672//protein kinase activity;GO:0004674//protein serine/threonine kinase activity;GO:0005488//binding;GO:0005524//ATP binding;GO:0016301//kinase activity;GO:0016740//transferase activity;GO:0016772//transferase activity, transferring phosphorus-containing groups;GO:0016773//phosphotransferase activ…	GO:0002376//immune system process;GO:0006464//cellular protein modification process;GO:0006468//protein phosphorylation;GO:0006793//phosphorus metabolic process;GO:0006796//phosphate-containing compound metabolic process;GO:0006807//nitrogen compound metabolic process;GO:0006950//response to stress;GO:0006952//defense response;GO:0006955//immune response;GO:0008150//biological_process;GO:0008152/…
MA_477021g0010	At3g13160	AFB34640.1 hypothetical protein UMN_1072_01, partial [Abies alba]	-	-	-	-	GO:0005739//mitochondrion	GO:0016740//transferase activity	GO:0006886//intracellular protein transport;GO:0016192//vesicle-mediated transport;GO:0019475//L-lysine catabolic process to acetate
MA_4773g0010	RPS16-2	ABK23466.1 unknown [Picea sitchensis]	Genetic Information Processing	Translation	ko03010//Ribosome	K02959	GO:0000314//organellar small ribosomal subunit;GO:0005840//ribosome;GO:0022627//cytosolic small ribosomal subunit	GO:0003735//structural constituent of ribosome	GO:0006412//translation
MA_480353g0010	--	-	-	-	-	-	-	-	-
MA_480998g0010	CSN4	ABR18081.1 unknown [Picea sitchensis]	-	-	-	-	GO:0005575//cellular_component;GO:0005622//intracellular anatomical structure;GO:0005634//nucleus;GO:0005654//nucleoplasm;GO:0005737//cytoplasm;GO:0005829//cytosol;GO:0008021//synaptic vesicle;GO:0008180//COP9 signalosome;GO:0012505//endomembrane system;GO:0016604//nuclear body;GO:0016607//nuclear speck;GO:0030054//cell junction;GO:0030133//transport vesicle;GO:0031410//cytoplasmic vesicle;GO:003…	GO:0001067//transcription regulatory region nucleic acid binding;GO:0003674//molecular_function;GO:0003676//nucleic acid binding;GO:0003677//DNA binding;GO:0003824//catalytic activity;GO:0005488//binding;GO:0005515//protein binding;GO:0008233//peptidase activity;GO:0008234//cysteine-type peptidase activity;GO:0016787//hydrolase activity;GO:0019783//ubiquitin-like protein-specific protease activit…	GO:0000003//reproduction;GO:0000338//protein deneddylation;GO:0000715//nucleotide-excision repair, DNA damage recognition;GO:0001654//eye development;GO:0001745//compound eye morphogenesis;GO:0001751//compound eye photoreceptor cell differentiation;GO:0001754//eye photoreceptor cell differentiation;GO:0002009//morphogenesis of an epithelium;GO:0003006//developmental process involved in reproducti…
MA_4878g0010	--	-	-	-	-	-	-	-	-
MA_48878g0010	--	-	-	-	-	-	-	-	-
MA_489360g0010	GEP	KAH9318849.1 hypothetical protein KI387_020618, partial [Taxus chinensis]	-	-	-	-	GO:0005575//cellular_component;GO:0005622//intracellular anatomical structure;GO:0005737//cytoplasm;GO:0009507//chloroplast;GO:0009532//plastid stroma;GO:0009536//plastid;GO:0009570//chloroplast stroma;GO:0043226//organelle;GO:0043227//membrane-bounded organelle;GO:0043229//intracellular organelle;GO:0043231//intracellular membrane-bounded organelle	GO:0003674//molecular_function;GO:0003824//catalytic activity;GO:0008233//peptidase activity;GO:0008236//serine-type peptidase activity;GO:0016787//hydrolase activity;GO:0017171//serine hydrolase activity;GO:0140096//catalytic activity, acting on a protein	GO:0006508//proteolysis;GO:0006807//nitrogen compound metabolic process;GO:0008150//biological_process;GO:0008152//metabolic process;GO:0019538//protein metabolic process;GO:0043170//macromolecule metabolic process;GO:0044238//primary metabolic process;GO:0071704//organic substance metabolic process;GO:1901564//organonitrogen compound metabolic process
MA_491440g0010	--	KAH9297263.1 hypothetical protein KI387_028945, partial [Taxus chinensis]	-	-	-	-	-	-	-
MA_4921g0010	MSI1	ABR18459.1 unknown [Picea sitchensis]	-	-	-	-	GO:0000151//ubiquitin ligase complex;GO:0005575//cellular_component;GO:0005622//intracellular anatomical structure;GO:0005634//nucleus;GO:0005654//nucleoplasm;GO:0005677//chromatin silencing complex;GO:0005737//cytoplasm;GO:0009507//chloroplast;GO:0009536//plastid;GO:0017053//transcription repressor complex;GO:0031461//cullin-RING ubiquitin ligase complex;GO:0031974//membrane-enclosed lumen;GO:00…	GO:0005515//protein binding	GO:0000003//reproduction;GO:0003006//developmental process involved in reproduction;GO:0006139//nucleobase-containing compound metabolic process;GO:0006259//DNA metabolic process;GO:0006260//DNA replication;GO:0006281//DNA repair;GO:0006310//DNA recombination;GO:0006323//DNA packaging;GO:0006325//chromatin organization;GO:0006333//chromatin assembly or disassembly;GO:0006338//chromatin remodeling…
MA_496907g0010	--	ABR17572.1 unknown [Picea sitchensis]	-	-	-	-	-	GO:0008194//UDP-glycosyltransferase activity;GO:0016758//hexosyltransferase activity	GO:0005975//carbohydrate metabolic process;GO:0030259//lipid glycosylation
MA_499293g0010	--	KAG9447341.1 hypothetical protein H6P81_013469 [Aristolochia fimbriata]	Genetic Information Processing;Cellular Processes	Folding, sorting and degradation;Transport and catabolism	ko04141//Protein processing in endoplasmic reticulum;ko04145//Phagosome	K08054;K08054	GO:0005575//cellular_component;GO:0005618//cell wall;GO:0005622//intracellular anatomical structure;GO:0005737//cytoplasm;GO:0005739//mitochondrion;GO:0005773//vacuole;GO:0005774//vacuolar membrane;GO:0005783//endoplasmic reticulum;GO:0005789//endoplasmic reticulum membrane;GO:0005886//plasma membrane;GO:0005911//cell-cell junction;GO:0009505//plant-type cell wall;GO:0009506//plasmodesma;GO:00095…	GO:0003674//molecular_function;GO:0005488//binding;GO:0005509//calcium ion binding;GO:0005515//protein binding;GO:0030246//carbohydrate binding;GO:0043167//ion binding;GO:0043169//cation binding;GO:0046872//metal ion binding;GO:0051082//unfolded protein binding	GO:0006457//protein folding;GO:0008150//biological_process;GO:0009987//cellular process
MA_503287g0010	At2g44920	PON65639.1 Pentapeptide repeat [Trema orientale]	-	-	-	-	GO:0005575//cellular_component;GO:0005622//intracellular anatomical structure;GO:0005737//cytoplasm;GO:0009507//chloroplast;GO:0009534//chloroplast thylakoid;GO:0009535//chloroplast thylakoid membrane;GO:0009536//plastid;GO:0009543//chloroplast thylakoid lumen;GO:0009579//thylakoid;GO:0016020//membrane;GO:0031976//plastid thylakoid;GO:0031977//thylakoid lumen;GO:0031978//plastid thylakoid lumen;G…	GO:0004857//enzyme inhibitor activity	GO:0019054//modulation by virus of host cellular process
MA_50586g0010	--	-	-	-	-	-	-	-	-
MA_50745g0010	dnajc2	XP_021594661.1 dnaJ homolog subfamily C member 2 [Manihot esculenta]	-	-	-	-	GO:0005575//cellular_component;GO:0005622//intracellular anatomical structure;GO:0005634//nucleus;GO:0005635//nuclear envelope;GO:0005654//nucleoplasm;GO:0005730//nucleolus;GO:0005737//cytoplasm;GO:0005739//mitochondrion;GO:0005829//cytosol;GO:0005840//ribosome;GO:0005844//polysome;GO:0012505//endomembrane system;GO:0016020//membrane;GO:0031090//organelle membrane;GO:0031965//nuclear membrane;GO:…	GO:0000976//transcription cis-regulatory region binding;GO:0000977//RNA polymerase II transcription regulatory region sequence-specific DNA binding;GO:0000978//RNA polymerase II cis-regulatory region sequence-specific DNA binding;GO:0000981//DNA-binding transcription factor activity, RNA polymerase II-specific;GO:0000987//cis-regulatory region sequence-specific DNA binding;GO:0001067//transcripti…	GO:0000054//ribosomal subunit export from nucleus;GO:0000082//G1/S transition of mitotic cell cycle;GO:0000122//negative regulation of transcription by RNA polymerase II;GO:0000278//mitotic cell cycle;GO:0001558//regulation of cell growth;GO:0001701//in utero embryonic development;GO:0001775//cell activation;GO:0002181//cytoplasmic translation;GO:0002182//cytoplasmic translational elongation;GO:0…
MA_50942g0010	--	KAH9329126.1 hypothetical protein KI387_001234, partial [Taxus chinensis]	-	-	-	-	-	-	-
MA_50942g0020	--	-	-	-	-	-	-	-	-
MA_50973g0010	FBA3	RVW16943.1 Fructose-bisphosphate aldolase 3, chloroplastic [Vitis vinifera]	Metabolism;Metabolism;Metabolism;Metabolism;Metabolism;Metabolism;Metabolism;Metabolism	Global and overview maps;Global and overview maps;Global and overview maps;Global and overview maps;Carbohydrate metabolism;Energy metabolism;Carbohydrate metabolism;Carbohydrate metabolism	ko01100//Metabolic pathways;ko01110//Biosynthesis of secondary metabolites;ko01230//Biosynthesis of amino acids;ko01200//Carbon metabolism;ko00010//Glycolysis / Gluconeogenesis;ko00710//Carbon fixation in photosynthetic organisms;ko00051//Fructose and mannose metabolism;ko00030//Pentose phosphate pathway	K01623;K01623;K01623;K01623;K01623;K01623;K01623;K01623	-	GO:0004332//fructose-bisphosphate aldolase activity	GO:0006096//glycolytic process
MA_51135g0010	--	-	-	-	-	-	-	-	-
MA_51358g0010	CLPD2	XP_024402472.1 chaperone protein ClpD, chloroplastic-like [Physcomitrium patens]	-	-	-	-	-	-	GO:0006457//protein folding
MA_51358g0020	--	-	-	-	-	-	-	-	-
MA_5183g0010	--	-	-	-	-	-	-	-	-
MA_5183g0020	--	ABK23634.1 unknown [Picea sitchensis]	-	-	-	-	-	-	-
MA_5183g0030	--	-	-	-	-	-	-	-	-
MA_52062g0010	--	KAH9313371.1 hypothetical protein KI387_028406, partial [Taxus chinensis]	-	-	-	-	-	-	-
MA_524443g0010	MSRA5	ABR16998.1 unknown [Picea sitchensis]	-	-	-	-	-	GO:0003674//molecular_function;GO:0003824//catalytic activity;GO:0008113//peptide-methionine (S)-S-oxide reductase activity;GO:0016491//oxidoreductase activity;GO:0016667//oxidoreductase activity, acting on a sulfur group of donors;GO:0016671//oxidoreductase activity, acting on a sulfur group of donors, disulfide as acceptor;GO:0033744//L-methionine:thioredoxin-disulfide S-oxidoreductase activity	GO:0000096//sulfur amino acid metabolic process;GO:0006082//organic acid metabolic process;GO:0006520//cellular amino acid metabolic process;GO:0006790//sulfur compound metabolic process;GO:0006807//nitrogen compound metabolic process;GO:0006950//response to stress;GO:0006979//response to oxidative stress;GO:0007275//multicellular organism development;GO:0007568//aging;GO:0008150//biological_proc…
MA_53755g0010	--	ABK24387.1 unknown [Picea sitchensis]	-	-	-	-	-	-	-
MA_5395g0010	ACA8	KAH9304952.1 hypothetical protein KI387_009356, partial [Taxus chinensis]	-	-	-	-	GO:0031004//potassium ion-transporting ATPase complex;GO:0031305//integral component of mitochondrial inner membrane	GO:0005375//copper ion transmembrane transporter activity;GO:0005388//P-type calcium transporter activity;GO:0008556//P-type potassium transmembrane transporter activity;GO:0008967//phosphoglycolate phosphatase activity;GO:0015434//ABC-type cadmium transporter activity;GO:0015444//P-type magnesium transporter activity;GO:0016787//hydrolase activity;GO:0042625//ATPase-coupled ion transmembrane tra…	GO:0006545//glycine biosynthetic process;GO:0006564//L-serine biosynthetic process;GO:0006813//potassium ion transport;GO:0006816//calcium ion transport;GO:0006825//copper ion transport;GO:0007005//mitochondrion organization;GO:0008152//metabolic process;GO:0015691//cadmium ion transport;GO:0015693//magnesium ion transport;GO:0030001//metal ion transport
MA_5395g0020	RPL18C	ABK26318.1 unknown [Picea sitchensis]	Genetic Information Processing	Translation	ko03010//Ribosome	K02883	-	-	-
MA_5395g0030	ACA10	ADE77933.1 unknown [Picea sitchensis]	-	-	-	-	-	GO:0005388//P-type calcium transporter activity;GO:0015643//toxic substance binding	GO:0006816//calcium ion transport;GO:0030153//bacteriocin immunity
MA_54322g0010	--	-	-	-	-	-	-	-	-
MA_54348g0010	--	ADE75720.1 unknown [Picea sitchensis]	-	-	-	-	-	-	-
MA_54348g0020	EIF5	ADE75720.1 unknown [Picea sitchensis]	-	-	-	-	-	GO:0003743//translation initiation factor activity;GO:0051539//4 iron, 4 sulfur cluster binding	GO:0006413//translational initiation;GO:0043687//post-translational protein modification
MA_54539g0010	At5g54890	XP_006452291.1 CRS2-associated factor 2, mitochondrial isoform X1 [Citrus clementina]	-	-	-	-	GO:0005575//cellular_component;GO:0005622//intracellular anatomical structure;GO:0005737//cytoplasm;GO:0005739//mitochondrion;GO:0043226//organelle;GO:0043227//membrane-bounded organelle;GO:0043229//intracellular organelle;GO:0043231//intracellular membrane-bounded organelle	GO:0003674//molecular_function;GO:0003676//nucleic acid binding;GO:0003723//RNA binding;GO:0005488//binding;GO:0097159//organic cyclic compound binding;GO:1901363//heterocyclic compound binding	GO:0006139//nucleobase-containing compound metabolic process;GO:0006396//RNA processing;GO:0006397//mRNA processing;GO:0006725//cellular aromatic compound metabolic process;GO:0006807//nitrogen compound metabolic process;GO:0008150//biological_process;GO:0008152//metabolic process;GO:0008380//RNA splicing;GO:0009987//cellular process;GO:0010467//gene expression;GO:0016070//RNA metabolic process;G…
MA_54666g0010	--	-	-	-	-	-	-	-	-
MA_5486g0010	EIF4A3A	ABK24405.1 unknown [Picea sitchensis]	Genetic Information Processing;Genetic Information Processing;Genetic Information Processing	Transcription;Translation;Translation	ko03040//Spliceosome;ko03013//Nucleocytoplasmic transport;ko03015//mRNA surveillance pathway	K13025;K13025;K13025	GO:0005658//alpha DNA polymerase:primase complex;GO:0009380//excinuclease repair complex	GO:0003676//nucleic acid binding;GO:0003677//DNA binding;GO:0003678//DNA helicase activity;GO:0003688//DNA replication origin binding;GO:0003690//double-stranded DNA binding;GO:0003916//DNA topoisomerase activity;GO:0003917//DNA topoisomerase type I (single strand cut, ATP-independent) activity;GO:0004386//helicase activity;GO:0005515//protein binding;GO:0005524//ATP binding;GO:0009381//excinucle…	GO:0006139//nucleobase-containing compound metabolic process;GO:0006260//DNA replication;GO:0006265//DNA topological change;GO:0006268//DNA unwinding involved in DNA replication;GO:0006281//DNA repair;GO:0006289//nucleotide-excision repair;GO:0006310//DNA recombination;GO:0043571//maintenance of CRISPR repeat elements
MA_54930g0010	THO5B	ADE76817.1 unknown [Picea sitchensis]	Genetic Information Processing	Translation	ko03013//Nucleocytoplasmic transport	K13174	GO:0000228//nuclear chromosome;GO:0000346//transcription export complex;GO:0000347//THO complex;GO:0000445//THO complex part of transcription export complex;GO:0000781//chromosome, telomeric region;GO:0005575//cellular_component;GO:0005622//intracellular anatomical structure;GO:0005634//nucleus;GO:0005654//nucleoplasm;GO:0005694//chromosome;GO:0005737//cytoplasm;GO:0016604//nuclear body;GO:001660…	GO:0003674//molecular_function;GO:0003676//nucleic acid binding;GO:0003723//RNA binding;GO:0003729//mRNA binding;GO:0005488//binding;GO:0097159//organic cyclic compound binding;GO:1901363//heterocyclic compound binding	GO:0000003//reproduction;GO:0000280//nuclear division;GO:0000902//cell morphogenesis;GO:0001701//in utero embryonic development;GO:0001824//blastocyst development;GO:0002376//immune system process;GO:0002520//immune system development;GO:0002521//leukocyte differentiation;GO:0002573//myeloid leukocyte differentiation;GO:0002682//regulation of immune system process;GO:0002683//negative regulation …
MA_55765g0010	RPA1B	KAH9322348.1 hypothetical protein KI387_016987, partial [Taxus chinensis]	Genetic Information Processing;Genetic Information Processing;Genetic Information Processing;Genetic Information Processing	Replication and repair;Replication and repair;Replication and repair;Replication and repair	ko03420//Nucleotide excision repair;ko03030//DNA replication;ko03440//Homologous recombination;ko03430//Mismatch repair	K07466;K07466;K07466;K07466	GO:0000228//nuclear chromosome;GO:0000781//chromosome, telomeric region;GO:0000785//chromatin;GO:0005575//cellular_component;GO:0005622//intracellular anatomical structure;GO:0005634//nucleus;GO:0005657//replication fork;GO:0005662//DNA replication factor A complex;GO:0005694//chromosome;GO:0030894//replisome;GO:0031974//membrane-enclosed lumen;GO:0031981//nuclear lumen;GO:0032991//protein-contai…	GO:0003674//molecular_function;GO:0003676//nucleic acid binding;GO:0003677//DNA binding;GO:0003697//single-stranded DNA binding;GO:0003723//RNA binding;GO:0005488//binding;GO:0042162//telomeric DNA binding;GO:0043047//single-stranded telomeric DNA binding;GO:0043167//ion binding;GO:0043169//cation binding;GO:0043565//sequence-specific DNA binding;GO:0046872//metal ion binding;GO:0070034//telomera…	GO:0000003//reproduction;GO:0000278//mitotic cell cycle;GO:0000723//telomere maintenance;GO:0000724//double-strand break repair via homologous recombination;GO:0000725//recombinational repair;GO:0006139//nucleobase-containing compound metabolic process;GO:0006259//DNA metabolic process;GO:0006260//DNA replication;GO:0006261//DNA-dependent DNA replication;GO:0006268//DNA unwinding involved in DNA …
MA_558129g0010	NRPB12	ABK21111.1 unknown [Picea sitchensis]	Genetic Information Processing	Transcription	ko03020//RNA polymerase	K03009	GO:0000418//RNA polymerase IV complex;GO:0000419//RNA polymerase V complex;GO:0000428//DNA-directed RNA polymerase complex;GO:0005575//cellular_component;GO:0005622//intracellular anatomical structure;GO:0005634//nucleus;GO:0005654//nucleoplasm;GO:0005665//RNA polymerase II, core complex;GO:0005666//RNA polymerase III complex;GO:0005730//nucleolus;GO:0005736//RNA polymerase I complex;GO:0005737//…	GO:0003674//molecular_function;GO:0003676//nucleic acid binding;GO:0003677//DNA binding;GO:0003824//catalytic activity;GO:0003899//DNA-directed 5'-3' RNA polymerase activity;GO:0005488//binding;GO:0008270//zinc ion binding;GO:0016151//nickel cation binding;GO:0016740//transferase activity;GO:0016772//transferase activity, transferring phosphorus-containing groups;GO:0016779//nucleotidyltransferas…	GO:0000375//RNA splicing, via transesterification reactions;GO:0000377//RNA splicing, via transesterification reactions with bulged adenosine as nucleophile;GO:0000398//mRNA splicing, via spliceosome;GO:0001172//transcription, RNA-templated;GO:0006139//nucleobase-containing compound metabolic process;GO:0006259//DNA metabolic process;GO:0006281//DNA repair;GO:0006283//transcription-coupled nucleo…
MA_56103g0010	--	XP_011021085.1 PREDICTED: leucine-rich repeat extensin-like protein 5 [Populus euphratica]	-	-	-	-	-	-	-
MA_56407g0010	--	KAH9310847.1 hypothetical protein KI387_025882 [Taxus chinensis]	-	-	-	-	-	-	-
MA_565793g0010	--	-	-	-	-	-	-	-	-
MA_5671g0010	--	-	-	-	-	-	GO:0000109//nucleotide-excision repair complex;GO:0005675//transcription factor TFIIH holo complex;GO:0005823//central plaque of spindle pole body;GO:0005869//dynactin complex;GO:0016020//membrane	GO:0004693//cyclin-dependent protein serine/threonine kinase activity;GO:0005200//structural constituent of cytoskeleton;GO:0005524//ATP binding;GO:0051082//unfolded protein binding	GO:0006289//nucleotide-excision repair;GO:0006352//DNA-templated transcription, initiation;GO:0007017//microtubule-based process;GO:0007059//chromosome segregation;GO:0007165//signal transduction;GO:0030261//chromosome condensation;GO:0030474//spindle pole body duplication
MA_5699g0010	At3g62470	KAE9457728.1 hypothetical protein C3L33_10390, partial [Rhododendron williamsianum]	-	-	-	-	GO:0005575//cellular_component;GO:0005622//intracellular anatomical structure;GO:0005737//cytoplasm;GO:0009526//plastid envelope;GO:0009536//plastid;GO:0016020//membrane;GO:0031090//organelle membrane;GO:0031967//organelle envelope;GO:0031975//envelope;GO:0042170//plastid membrane;GO:0043226//organelle;GO:0043227//membrane-bounded organelle;GO:0043229//intracellular organelle;GO:0043231//intracel…	GO:0003674//molecular_function;GO:0003676//nucleic acid binding;GO:0003723//RNA binding;GO:0003824//catalytic activity;GO:0004518//nuclease activity;GO:0004519//endonuclease activity;GO:0005488//binding;GO:0016787//hydrolase activity;GO:0016788//hydrolase activity, acting on ester bonds;GO:0097159//organic cyclic compound binding;GO:1901363//heterocyclic compound binding	GO:0006139//nucleobase-containing compound metabolic process;GO:0006725//cellular aromatic compound metabolic process;GO:0006807//nitrogen compound metabolic process;GO:0008150//biological_process;GO:0008152//metabolic process;GO:0009451//RNA modification;GO:0009987//cellular process;GO:0016070//RNA metabolic process;GO:0034641//cellular nitrogen compound metabolic process;GO:0043170//macromolecu…
MA_57341g0010	CARB	KAH9314401.1 hypothetical protein KI387_023028 [Taxus chinensis]	Metabolism;Metabolism;Metabolism	Global and overview maps;Amino acid metabolism;Nucleotide metabolism	ko01100//Metabolic pathways;ko00250//Alanine, aspartate and glutamate metabolism;ko00240//Pyrimidine metabolism	K01955;K01955;K01955	GO:0005575//cellular_component;GO:0005622//intracellular anatomical structure;GO:0005737//cytoplasm;GO:0005951//carbamoyl-phosphate synthase complex;GO:0009317//acetyl-CoA carboxylase complex;GO:0009507//chloroplast;GO:0009532//plastid stroma;GO:0009536//plastid;GO:0009570//chloroplast stroma;GO:0016020//membrane;GO:0032991//protein-containing complex;GO:0043226//organelle;GO:0043227//membrane-bo…	GO:0000166//nucleotide binding;GO:0003674//molecular_function;GO:0003824//catalytic activity;GO:0003989//acetyl-CoA carboxylase activity;GO:0004055//argininosuccinate synthase activity;GO:0004070//aspartate carbamoyltransferase activity;GO:0004075//biotin carboxylase activity;GO:0004087//carbamoyl-phosphate synthase (ammonia) activity;GO:0004088//carbamoyl-phosphate synthase (glutamine-hydrolyzin…	GO:0000050//urea cycle;GO:0006082//organic acid metabolic process;GO:0006139//nucleobase-containing compound metabolic process;GO:0006206//pyrimidine nucleobase metabolic process;GO:0006207//'de novo' pyrimidine nucleobase biosynthetic process;GO:0006213//pyrimidine nucleoside metabolic process;GO:0006220//pyrimidine nucleotide metabolic process;GO:0006221//pyrimidine nucleotide biosynthetic proc…
MA_57486g0010	PCMP-H53	KAH9310930.1 hypothetical protein KI387_025965, partial [Taxus chinensis]	-	-	-	-	-	GO:0008270//zinc ion binding	-
MA_57964g0010	TOGT1	ABR18451.1 unknown [Picea sitchensis]	-	-	-	-	-	GO:0008194//UDP-glycosyltransferase activity	-
MA_5803937g0010	yjcK	ABK26534.1 unknown [Picea sitchensis]	-	-	-	-	-	GO:0008080//N-acetyltransferase activity;GO:0047663//aminoglycoside 6'-N-acetyltransferase activity	GO:0030647//aminoglycoside antibiotic metabolic process
MA_58111g0010	CCR4-1	XP_042515550.1 carbon catabolite repressor protein 4 homolog 1-like [Macadamia integrifolia]	Genetic Information Processing	Folding, sorting and degradation	ko03018//RNA degradation	K12603	-	-	-
MA_5815g0010	--	ACN41080.1 unknown [Picea sitchensis]	-	-	-	-	-	-	-
MA_58375g0010	--	ADE77348.1 unknown [Picea sitchensis]	-	-	-	-	-	-	-
MA_58375g0020	CAPH	ADE76046.1 unknown [Picea sitchensis]	-	-	-	-	GO:0000796//condensin complex	-	GO:0007076//mitotic chromosome condensation
MA_5840613g0010	--	KAH9318701.1 hypothetical protein KI387_020470, partial [Taxus chinensis]	-	-	-	-	GO:0005575//cellular_component;GO:0005622//intracellular anatomical structure;GO:0005634//nucleus;GO:0043226//organelle;GO:0043227//membrane-bounded organelle;GO:0043229//intracellular organelle;GO:0043231//intracellular membrane-bounded organelle	GO:0003676//nucleic acid binding;GO:0008270//zinc ion binding	GO:0006810//transport;GO:0006913//nucleocytoplasmic transport;GO:0008150//biological_process;GO:0046907//intracellular transport;GO:0051168//nuclear export;GO:0051169//nuclear transport;GO:0051179//localization;GO:0051234//establishment of localization;GO:0051641//cellular localization;GO:0051649//establishment of localization in cell
MA_5840g0010	HMGB9	KAH9294152.1 hypothetical protein KI387_040643 [Taxus chinensis]	-	-	-	-	-	GO:0003677//DNA binding	-
MA_593987g0010	--	-	-	-	-	-	-	-	-
MA_60015g0010	--	THU61649.1 hypothetical protein C4D60_Mb07t25550 [Musa balbisiana]	-	-	-	-	-	-	-
MA_60376g0010	GIP1	XP_043804725.1 GBF-interacting protein 1-like isoform X1 [Manihot esculenta]	-	-	-	-	-	-	-
MA_6064g0010	HAK5	RWR87182.1 potassium transporter 5-like protein [Cinnamomum micranthum f. kanehirae]	-	-	-	-	GO:0016020//membrane	GO:0015079//potassium ion transmembrane transporter activity	GO:0006813//potassium ion transport;GO:0071805//potassium ion transmembrane transport
MA_6109g0010	--	ABR16767.1 unknown [Picea sitchensis]	-	-	-	-	-	-	-
MA_62640g0010	--	ABR17839.1 unknown [Picea sitchensis]	-	-	-	-	GO:0005737//cytoplasm	GO:0003723//RNA binding;GO:0003746//translation elongation factor activity;GO:0005525//GTP binding	GO:0001514//selenocysteine incorporation
MA_635762g0010	At4g32640	ADE76116.1 unknown [Picea sitchensis]	Genetic Information Processing	Folding, sorting and degradation	ko04141//Protein processing in endoplasmic reticulum	K14007	-	-	-
MA_6367g0010	--	KAH9321166.1 hypothetical protein KI387_015805, partial [Taxus chinensis]	-	-	-	-	-	-	-
MA_63968g0010	SBT4.4	KAH9324787.1 hypothetical protein KI387_004965, partial [Taxus chinensis]	-	-	-	-	-	GO:0008236//serine-type peptidase activity	GO:0006508//proteolysis;GO:0009306//protein secretion
MA_6398g0010	--	KAH9306763.1 hypothetical protein KI387_011167, partial [Taxus chinensis]	Metabolism;Metabolism;Metabolism	Global and overview maps;Global and overview maps;Biosynthesis of other secondary metabolites	ko01100//Metabolic pathways;ko01110//Biosynthesis of secondary metabolites;ko00940//Phenylpropanoid biosynthesis	K18368;K18368;K18368	-	-	-
MA_6411g0010	UBP24	KAH9315603.1 hypothetical protein KI387_024230, partial [Taxus chinensis]	-	-	-	-	-	GO:0004843//thiol-dependent deubiquitinase	GO:0016579//protein deubiquitination
MA_64516g0010	UCC3	XP_034898514.1 mavicyanin [Populus alba]	-	-	-	-	-	GO:0009055//electron transfer activity	-
MA_64641g0010	At3g02645	XP_017978246.1 PREDICTED: putative UPF0481 protein At3g02645 [Theobroma cacao]	-	-	-	-	-	-	-
MA_64641g0020	--	-	-	-	-	-	-	-	-
MA_64990g0010	EBF2	ABK25485.1 unknown [Picea sitchensis]	Environmental Information Processing;Environmental Information Processing	Signal transduction;Signal transduction	ko04075//Plant hormone signal transduction;ko04016//MAPK signaling pathway - plant	K14515;K14515	-	GO:0005515//protein binding	-
MA_6509g0010	At5g15010	ADE76694.1 unknown [Picea sitchensis]	-	-	-	-	-	-	GO:0006886//intracellular protein transport;GO:0016192//vesicle-mediated transport
MA_6509g0020	At1g26500	ADE75692.1 unknown [Picea sitchensis]	-	-	-	-	-	-	-
MA_6509g0030	--	-	-	-	-	-	-	-	-
MA_65183g0010	PSRP2	ABK25816.1 unknown [Picea sitchensis]	Genetic Information Processing;Genetic Information Processing	Folding, sorting and degradation;Translation	ko03018//RNA degradation;ko03015//mRNA surveillance pathway	K13126;K13126	GO:0005575//cellular_component;GO:0005622//intracellular anatomical structure;GO:0005737//cytoplasm;GO:0005840//ribosome;GO:0009507//chloroplast;GO:0009526//plastid envelope;GO:0009532//plastid stroma;GO:0009534//chloroplast thylakoid;GO:0009535//chloroplast thylakoid membrane;GO:0009536//plastid;GO:0009570//chloroplast stroma;GO:0009579//thylakoid;GO:0009941//chloroplast envelope;GO:0016020//mem…	GO:0003674//molecular_function;GO:0003676//nucleic acid binding;GO:0003677//DNA binding;GO:0003697//single-stranded DNA binding;GO:0003723//RNA binding;GO:0005488//binding;GO:0019843//rRNA binding;GO:0097159//organic cyclic compound binding;GO:1901363//heterocyclic compound binding	GO:0001101//response to acid chemical;GO:0006950//response to stress;GO:0006970//response to osmotic stress;GO:0008150//biological_process;GO:0008380//RNA splicing;GO:0009266//response to temperature stimulus;GO:0009409//response to cold;GO:0009414//response to water deprivation;GO:0009415//response to water;GO:0009628//response to abiotic stimulus;GO:0009651//response to salt stress;GO:0010029//…
[truncated: 188 more rows]
