# Supplementary material for: Population Structure, Genetic Diversity and Candidate Genes for the Adaptation to Environmental Stress in Picea koraiensis
Source: Plants (Basel). 2023 Mar 10;12(6):1266. doi: 10.3390/plants12061266 (PMC10055018; doi:10.3390/plants12061266)
Supplement: Supplementary file 1 [file plants-12-01266-s001.zip › plants-2202434-supplementary/Table_S1-S4/Table_S3.xlsx]

## Sheet: Table S3
Table S3 GO categories of selected genes in P. koraiensis MKS (Mengkeshan) population.
GO ID	Description	Out	All	Pvalue	Ontology
GO:0000170	sphingosine hydroxylase activity	1	1	0.00976828	Molecular Function
GO:0004760	serine-pyruvate transaminase activity	1	1	0.00976828	Molecular Function
GO:0004830	tryptophan-tRNA ligase activity	1	1	0.00976828	Molecular Function
GO:0010303	limit dextrinase activity	1	1	0.00976828	Molecular Function
GO:0033947	mannosylglycoprotein endo-beta-mannosidase activity	1	1	0.00976828	Molecular Function
GO:0045548	phenylalanine ammonia-lyase activity	1	1	0.00976828	Molecular Function
GO:0050281	serine-glyoxylate transaminase activity	1	1	0.00976828	Molecular Function
GO:0050589	leucocyanidin oxygenase activity	1	1	0.00976828	Molecular Function
GO:0051060	pullulanase activity	1	1	0.00976828	Molecular Function
GO:0016818	hydrolase activity, acting on acid anhydrides, in phosphorus-containing anhydrides	19	1135	0.0163247	Molecular Function
GO:0032403	protein complex binding	5	157	0.0192564	Molecular Function
GO:0008601	protein phosphatase type 2A regulator activity	2	22	0.0193076	Molecular Function
GO:0010329	auxin efflux transmembrane transporter activity	2	22	0.0193076	Molecular Function
GO:0000254	C-4 methylsterol oxidase activity	1	2	0.0194415	Molecular Function
GO:0003980	UDP-glucose:glycoprotein glucosyltransferase activity	1	2	0.0194415	Molecular Function
GO:0004567	beta-mannosidase activity	1	2	0.0194415	Molecular Function
GO:0008428	ribonuclease inhibitor activity	1	2	0.0194415	Molecular Function
GO:0008928	mannose-1-phosphate guanylyltransferase (GDP) activity	1	2	0.0194415	Molecular Function
GO:0016817	hydrolase activity, acting on acid anhydrides	19	1157	0.0195077	Molecular Function
GO:0036459	thiol-dependent ubiquitinyl hydrolase activity	3	59	0.020048	Molecular Function
GO:0101005	ubiquitinyl hydrolase activity	3	59	0.020048	Molecular Function
GO:0017111	nucleoside-triphosphatase activity	18	1086	0.0208945	Molecular Function
GO:0004709	MAP kinase kinase kinase activity	2	24	0.0227764	Molecular Function
GO:0019783	ubiquitin-like protein-specific protease activity	3	63	0.0238066	Molecular Function
GO:0019888	protein phosphatase regulator activity	2	25	0.0245998	Molecular Function
GO:0015562	efflux transmembrane transporter activity	2	26	0.0264807	Molecular Function
GO:0016655	oxidoreductase activity, acting on NAD(P)H, quinone or similar compound as acceptor	2	26	0.0264807	Molecular Function
GO:0080161	auxin transmembrane transporter activity	2	26	0.0264807	Molecular Function
GO:0016462	pyrophosphatase activity	18	1119	0.0270909	Molecular Function
GO:0019208	phosphatase regulator activity	2	27	0.0284178	Molecular Function
GO:0019843	rRNA binding	2	27	0.0284178	Molecular Function
GO:0008453	alanine-glyoxylate transaminase activity	1	3	0.0290206	Molecular Function
GO:0070182	DNA polymerase binding	1	3	0.0290206	Molecular Function
GO:0009055	electron carrier activity	6	237	0.0294424	Molecular Function
GO:0043565	sequence-specific DNA binding	7	307	0.0318682	Molecular Function
GO:0004386	helicase activity	5	180	0.0322101	Molecular Function
GO:0003937	IMP cyclohydrolase activity	1	4	0.0385064	Molecular Function
GO:0004643	phosphoribosylaminoimidazolecarboxamide formyltransferase activity	1	4	0.0385064	Molecular Function
GO:0008327	methyl-CpG binding	1	4	0.0385064	Molecular Function
GO:0016710	trans-cinnamate 4-monooxygenase activity	1	4	0.0385064	Molecular Function
GO:0018024	histone-lysine N-methyltransferase activity	2	32	0.0389035	Molecular Function
GO:0005515	protein binding	86	7446	0.0404725	Molecular Function
GO:0016278	lysine N-methyltransferase activity	2	33	0.0411522	Molecular Function
GO:0016279	protein-lysine N-methyltransferase activity	2	33	0.0411522	Molecular Function
GO:0008234	cysteine-type peptidase activity	4	133	0.0417692	Molecular Function
GO:0008017	microtubule binding	4	134	0.0427371	Molecular Function
GO:0042054	histone methyltransferase activity	2	34	0.0434486	Molecular Function
GO:0008092	cytoskeletal protein binding	5	197	0.0446126	Molecular Function
GO:0016887	ATPase activity	11	633	0.0477347	Molecular Function
GO:0003960	NADPH:quinone reductase activity	1	5	0.0478999	Molecular Function
GO:0004475	mannose-1-phosphate guanylyltransferase activity	1	5	0.0478999	Molecular Function
GO:0008905	mannose-phosphate guanylyltransferase activity	1	5	0.0478999	Molecular Function
GO:0017069	snRNA binding	1	5	0.0478999	Molecular Function
GO:0015631	tubulin binding	4	140	0.0488091	Molecular Function
GO:0004702	receptor signaling protein serine/threonine kinase activity	2	37	0.0506131	Molecular Function
GO:0003743	translation initiation factor activity	3	87	0.0536959	Molecular Function
GO:0004665	prephenate dehydrogenase (NADP+) activity	1	6	0.057202	Molecular Function
GO:0008977	prephenate dehydrogenase activity	1	6	0.057202	Molecular Function
GO:0016878	acid-thiol ligase activity	2	42	0.0634063	Molecular Function
GO:0004594	pantothenate kinase activity	1	7	0.0664136	Molecular Function
GO:0050203	oxalate-CoA ligase activity	1	7	0.0664136	Molecular Function
GO:0008170	N-methyltransferase activity	2	44	0.0687975	Molecular Function
GO:0008276	protein methyltransferase activity	2	46	0.0743333	Molecular Function
GO:0004784	superoxide dismutase activity	1	8	0.0755354	Molecular Function
GO:0016721	oxidoreductase activity, acting on superoxide radicals as acceptor	1	8	0.0755354	Molecular Function
GO:0042623	ATPase activity, coupled	8	453	0.0778405	Molecular Function
GO:0003962	cystathionine gamma-synthase activity	1	9	0.0845685	Molecular Function
GO:0044424	intracellular part	106	7775	0.011671	Cellular Component
GO:0009504	cell plate	2	15	0.0136377	Cellular Component
GO:0005829	cytosol	24	1258	0.0148577	Cellular Component
GO:0022626	cytosolic ribosome	5	122	0.0158787	Cellular Component
GO:0005622	intracellular	110	8239	0.0201012	Cellular Component
GO:0008290	F-actin capping protein complex	1	2	0.0239375	Cellular Component
GO:0071013	catalytic step 2 spliceosome	1	2	0.0239375	Cellular Component
GO:0005634	nucleus	34	2034	0.0248699	Cellular Component
GO:0010319	stromule	2	22	0.0284045	Cellular Component
GO:0043231	intracellular membrane-bounded organelle	86	6198	0.0290531	Cellular Component
GO:0043227	membrane-bounded organelle	86	6199	0.0291908	Cellular Component
GO:0005681	spliceosomal complex	2	24	0.0334134	Cellular Component
GO:0044445	cytosolic part	5	150	0.0348311	Cellular Component
GO:0044464	cell part	119	9183	0.0350443	Cellular Component
GO:0005623	cell	119	9186	0.0356403	Cellular Component
GO:0044428	nuclear part	11	495	0.036474	Cellular Component
GO:0005782	peroxisomal matrix	1	4	0.0473062	Cellular Component
GO:0031907	microbody lumen	1	4	0.0473062	Cellular Component
GO:0043229	intracellular organelle	91	6734	0.0476967	Cellular Component
GO:0043226	organelle	91	6736	0.0481148	Cellular Component
GO:0044454	nuclear chromosome part	2	30	0.0502679	Cellular Component
GO:0030089	phycobilisome	1	5	0.0587813	Cellular Component
GO:0031011	Ino80 complex	1	5	0.0587813	Cellular Component
GO:0033202	DNA helicase complex	1	5	0.0587813	Cellular Component
GO:0097346	INO80-type complex	1	5	0.0587813	Cellular Component
GO:0009536	plastid	31	1956	0.0601999	Cellular Component
GO:0044391	ribosomal subunit	4	127	0.067128	Cellular Component
GO:0005643	nuclear pore	2	36	0.0695111	Cellular Component
GO:0070603	SWI/SNF superfamily-type complex	1	6	0.0701193	Cellular Component
GO:0070013	intracellular organelle lumen	9	427	0.0726033	Cellular Component
GO:0043233	organelle lumen	9	428	0.073436	Cellular Component
GO:0000228	nuclear chromosome	2	38	0.0763836	Cellular Component
GO:0031974	membrane-enclosed lumen	9	432	0.076826	Cellular Component
GO:0022625	cytosolic large ribosomal subunit	2	39	0.0798976	Cellular Component
GO:0042555	MCM complex	1	7	0.0813217	Cellular Component
GO:0022627	cytosolic small ribosomal subunit	2	40	0.0834612	Cellular Component
GO:0016208	AMP binding	1	10	0.0935137	Molecular Function
GO:0005488	binding	193	18704	0.0955325	Molecular Function
GO:0009314	response to radiation	15	690	0.00271661	Biological Process
GO:0009416	response to light stimulus	14	655	0.00433594	Biological Process
GO:0044249	cellular biosynthetic process	66	5162	0.00467	Biological Process
GO:0009059	macromolecule biosynthetic process	47	3425	0.00557102	Biological Process
GO:1901360	organic cyclic compound metabolic process	60	4654	0.00628883	Biological Process
GO:0034645	cellular macromolecule biosynthetic process	46	3358	0.0063533	Biological Process
GO:0006725	cellular aromatic compound metabolic process	58	4517	0.00805747	Biological Process
GO:0044260	cellular macromolecule metabolic process	86	7271	0.00887182	Biological Process
GO:0043414	macromolecule methylation	8	306	0.00949741	Biological Process
GO:0006011	UDP-glucose metabolic process	1	1	0.00957682	Biological Process
GO:0006436	tryptophanyl-tRNA aminoacylation	1	1	0.00957682	Biological Process
GO:0019646	aerobic electron transport chain	1	1	0.00957682	Biological Process
GO:0097359	UDP-glucosylation	1	1	0.00957682	Biological Process
GO:0000302	response to reactive oxygen species	5	138	0.0106408	Biological Process
GO:0031323	regulation of cellular metabolic process	30	2030	0.0108268	Biological Process
GO:0006807	nitrogen compound metabolic process	65	5261	0.011284	Biological Process
GO:0006511	ubiquitin-dependent protein catabolic process	8	317	0.0115768	Biological Process
GO:0019941	modification-dependent protein catabolic process	8	320	0.0121981	Biological Process
GO:0043632	modification-dependent macromolecule catabolic process	8	320	0.0121981	Biological Process
GO:0060255	regulation of macromolecule metabolic process	29	1968	0.0126684	Biological Process
GO:0006139	nucleobase-containing compound metabolic process	50	3871	0.0132573	Biological Process
GO:0043933	macromolecular complex subunit organization	17	982	0.0135011	Biological Process
GO:0090304	nucleic acid metabolic process	43	3235	0.014067	Biological Process
GO:0019219	regulation of nucleobase-containing compound metabolic process	26	1737	0.0150705	Biological Process
GO:0009058	biosynthetic process	69	5722	0.0151833	Biological Process
GO:0010315	auxin efflux	2	20	0.0154779	Biological Process
GO:0051603	proteolysis involved in cellular protein catabolic process	9	403	0.0159061	Biological Process
GO:0016070	RNA metabolic process	37	2714	0.0159841	Biological Process
GO:0010193	response to ozone	2	21	0.0170005	Biological Process
GO:0046483	heterocycle metabolic process	53	4215	0.0175241	Biological Process
GO:0043170	macromolecule metabolic process	91	7970	0.0182891	Biological Process
GO:0019222	regulation of metabolic process	31	2203	0.0183277	Biological Process
GO:0009072	aromatic amino acid family metabolic process	6	217	0.0183571	Biological Process
GO:0044237	cellular metabolic process	111	10044	0.0185552	Biological Process
GO:0010541	acropetal auxin transport	2	22	0.0185842	Biological Process
GO:0000913	preprophase band assembly	1	2	0.0190624	Biological Process
GO:0007105	cytokinesis, site selection	1	2	0.0190624	Biological Process
GO:0030835	negative regulation of actin filament depolymerization	1	2	0.0190624	Biological Process
GO:0030837	negative regulation of actin filament polymerization	1	2	0.0190624	Biological Process
GO:0031333	negative regulation of protein complex assembly	1	2	0.0190624	Biological Process
GO:0032272	negative regulation of protein polymerization	1	2	0.0190624	Biological Process
GO:0040019	positive regulation of embryonic development	1	2	0.0190624	Biological Process
GO:0043242	negative regulation of protein complex disassembly	1	2	0.0190624	Biological Process
GO:0048564	photosystem I assembly	1	2	0.0190624	Biological Process
GO:0051016	barbed-end actin filament capping	1	2	0.0190624	Biological Process
GO:0051494	negative regulation of cytoskeleton organization	1	2	0.0190624	Biological Process
GO:0051693	actin filament capping	1	2	0.0190624	Biological Process
GO:0060359	response to ammonium ion	1	2	0.0190624	Biological Process
GO:1901880	negative regulation of protein depolymerization	1	2	0.0190624	Biological Process
GO:1902408	mitotic cytokinesis, site selection	1	2	0.0190624	Biological Process
GO:0044257	cellular protein catabolic process	9	416	0.0191241	Biological Process
GO:0042221	response to chemical	33	2409	0.0214361	Biological Process
GO:0000186	activation of MAPKK activity	2	24	0.0219291	Biological Process
GO:0010928	regulation of auxin mediated signaling pathway	2	24	0.0219291	Biological Process
GO:0032147	activation of protein kinase activity	2	24	0.0219291	Biological Process
GO:0043410	positive regulation of MAPK cascade	2	24	0.0219291	Biological Process
GO:1902533	positive regulation of intracellular signal transduction	2	24	0.0219291	Biological Process
GO:0030163	protein catabolic process	9	429	0.0227911	Biological Process
GO:0080090	regulation of primary metabolic process	28	1981	0.0234559	Biological Process
GO:0010540	basipetal auxin transport	2	25	0.023688	Biological Process
GO:0034641	cellular nitrogen compound metabolic process	57	4680	0.0247121	Biological Process
GO:0016571	histone methylation	5	172	0.0251195	Biological Process
GO:0010467	gene expression	40	3084	0.0258505	Biological Process
GO:0042440	pigment metabolic process	6	235	0.0259144	Biological Process
GO:0043623	cellular protein complex assembly	9	441	0.026601	Biological Process
GO:0051171	regulation of nitrogen compound metabolic process	26	1832	0.0274211	Biological Process
GO:0070646	protein modification by small protein removal	4	119	0.0276307	Biological Process
GO:0032259	methylation	8	375	0.0283973	Biological Process
GO:0007009	plasma membrane organization	1	3	0.0284576	Biological Process
GO:0045995	regulation of embryonic development	1	3	0.0284576	Biological Process
GO:0018205	peptidyl-lysine modification	6	242	0.0293407	Biological Process
GO:0016109	tetraterpenoid biosynthetic process	3	70	0.0296349	Biological Process
GO:0016117	carotenoid biosynthetic process	3	70	0.0296349	Biological Process
GO:0016108	tetraterpenoid metabolic process	3	71	0.0307303	Biological Process
GO:0016116	carotenoid metabolic process	3	71	0.0307303	Biological Process
GO:0043476	pigment accumulation	3	71	0.0307303	Biological Process
GO:0043478	pigment accumulation in response to UV light	3	71	0.0307303	Biological Process
GO:0043479	pigment accumulation in tissues in response to UV light	3	71	0.0307303	Biological Process
GO:0043480	pigment accumulation in tissues	3	71	0.0307303	Biological Process
GO:0043481	anthocyanin accumulation in tissues in response to UV light	3	71	0.0307303	Biological Process
GO:0043473	pigmentation	3	72	0.0318468	Biological Process
GO:0006479	protein methylation	5	184	0.0322846	Biological Process
GO:0008213	protein alkylation	5	184	0.0322846	Biological Process
GO:0042325	regulation of phosphorylation	3	73	0.0329843	Biological Process
GO:0001934	positive regulation of protein phosphorylation	2	30	0.0332965	Biological Process
GO:0010562	positive regulation of phosphorus metabolic process	2	30	0.0332965	Biological Process
GO:0033674	positive regulation of kinase activity	2	30	0.0332965	Biological Process
GO:0042327	positive regulation of phosphorylation	2	30	0.0332965	Biological Process
GO:0045860	positive regulation of protein kinase activity	2	30	0.0332965	Biological Process
GO:0045937	positive regulation of phosphate metabolic process	2	30	0.0332965	Biological Process
GO:0044271	cellular nitrogen compound biosynthetic process	39	3049	0.0336722	Biological Process
GO:0009853	photorespiration	3	74	0.0341428	Biological Process
GO:0010341	gibberellin carboxyl-O-methyltransferase activity	1	11	0.102372	Molecular Function
GO:0016841	ammonia-lyase activity	1	11	0.102372	Molecular Function
GO:0018826	methionine gamma-lyase activity	1	11	0.102372	Molecular Function
GO:0016709	oxidoreductase activity, acting on paired donors, with incorporation or reduction of molecular oxygen, NAD(P)H as one donor, and incorporation of one atom of oxygen	2	56	0.103924	Molecular Function
GO:0003724	RNA helicase activity	1	12	0.111144	Molecular Function
GO:0004556	alpha-amylase activity	1	12	0.111144	Molecular Function
GO:0070568	guanylyltransferase activity	1	12	0.111144	Molecular Function
GO:0015238	drug transmembrane transporter activity	3	119	0.111203	Molecular Function
GO:0009526	plastid envelope	8	387	0.0953834	Cellular Component
GO:0030125	clathrin vesicle coat	1	9	0.103326	Cellular Component
GO:0044446	intracellular organelle part	35	2375	0.107437	Cellular Component
GO:0044422	organelle part	35	2376	0.107921	Cellular Component
GO:0030076	light-harvesting complex	1	10	0.114131	Cellular Component
GO:0009507	chloroplast	23	1476	0.115276	Cellular Component
GO:0005911	cell-cell junction	11	609	0.11647	Cellular Component
GO:0009506	plasmodesma	11	609	0.11647	Cellular Component
GO:0055044	symplast	11	609	0.11647	Cellular Component
GO:0044434	chloroplast part	13	751	0.11845	Cellular Component
GO:0030054	cell junction	11	613	0.120363	Cellular Component
GO:0090484	drug transporter activity	3	121	0.115365	Molecular Function
GO:0035639	purine ribonucleoside triphosphate binding	45	3857	0.115484	Molecular Function
GO:0015193	L-proline transmembrane transporter activity	1	13	0.11983	Molecular Function
GO:0001071	nucleic acid binding transcription factor activity	12	839	0.122075	Molecular Function
GO:0003700	transcription factor activity, sequence-specific DNA binding	12	839	0.122075	Molecular Function
GO:0044877	macromolecular complex binding	9	589	0.125005	Molecular Function
GO:0008757	S-adenosylmethionine-dependent methyltransferase activity	3	126	0.126021	Molecular Function
GO:0015297	antiporter activity	4	196	0.126196	Molecular Function
GO:0010181	FMN binding	2	63	0.126213	Molecular Function
GO:0004843	thiol-dependent ubiquitin-specific protease activity	1	14	0.128432	Molecular Function
GO:0009044	xylan 1,4-beta-xylosidase activity	1	14	0.128432	Molecular Function
GO:0034654	nucleobase-containing compound biosynthetic process	29	2150	0.0364597	Biological Process
GO:0051347	positive regulation of transferase activity	2	32	0.0374979	Biological Process
GO:0052541	plant-type cell wall cellulose metabolic process	2	32	0.0374979	Biological Process
GO:0006268	DNA unwinding involved in DNA replication	1	4	0.0377633	Biological Process
GO:0051457	maintenance of protein location in nucleus	1	4	0.0377633	Biological Process
GO:0005524	ATP binding	40	3421	0.130126	Molecular Function
GO:0019899	enzyme binding	3	129	0.132578	Molecular Function
GO:0000790	nuclear chromatin	1	11	0.124807	Cellular Component
GO:0044435	plastid part	13	766	0.132039	Cellular Component
GO:0005737	cytoplasm	80	6074	0.135253	Cellular Component
GO:0000922	spindle pole	1	12	0.135356	Cellular Component
GO:0030665	clathrin-coated vesicle membrane	1	12	0.135356	Cellular Component
GO:0019238	cyclohydrolase activity	1	15	0.13695	Molecular Function
GO:0006508	proteolysis	17	1118	0.0403286	Biological Process
GO:0031401	positive regulation of protein modification process	2	34	0.0418902	Biological Process
GO:0018130	heterocycle biosynthetic process	32	2451	0.0420052	Biological Process
GO:0048584	positive regulation of response to stimulus	3	81	0.0428339	Biological Process
GO:0043405	regulation of MAP kinase activity	2	35	0.0441553	Biological Process
GO:0043408	regulation of MAPK cascade	2	35	0.0441553	Biological Process
GO:0046482	para-aminobenzoic acid metabolic process	2	35	0.0441553	Biological Process
GO:0009628	response to abiotic stimulus	23	1651	0.0442979	Biological Process
GO:0009987	cellular process	141	13546	0.0448631	Biological Process
GO:0045892	negative regulation of transcription, DNA-templated	5	202	0.0452205	Biological Process
GO:0051253	negative regulation of RNA metabolic process	5	202	0.0452205	Biological Process
GO:1902679	negative regulation of RNA biosynthetic process	5	202	0.0452205	Biological Process
GO:1903507	negative regulation of nucleic acid-templated transcription	5	202	0.0452205	Biological Process
GO:0010629	negative regulation of gene expression	7	341	0.0463813	Biological Process
GO:0006413	translational initiation	3	84	0.0468657	Biological Process
GO:0009903	chloroplast avoidance movement	1	5	0.0469803	Biological Process
GO:0009904	chloroplast accumulation movement	1	5	0.0469803	Biological Process
GO:0051131	chaperone-mediated protein complex assembly	1	5	0.0469803	Biological Process
GO:0009411	response to UV	4	142	0.0478303	Biological Process
GO:0042542	response to hydrogen peroxide	3	85	0.0482498	Biological Process
GO:1901576	organic substance biosynthetic process	62	5356	0.0490068	Biological Process
GO:0051252	regulation of RNA metabolic process	23	1670	0.0492658	Biological Process
GO:0016207	4-coumarate-CoA ligase activity	1	16	0.145385	Molecular Function
GO:0097599	xylanase activity	1	16	0.145385	Molecular Function
GO:0004674	protein serine/threonine kinase activity	8	528	0.147324	Molecular Function
GO:0008135	translation factor activity, RNA binding	3	138	0.152928	Molecular Function
GO:0003677	DNA binding	28	2339	0.153157	Molecular Function
GO:0010340	carboxyl-O-methyltransferase activity	1	17	0.153738	Molecular Function
GO:0016872	intramolecular lyase activity	1	17	0.153738	Molecular Function
GO:0051015	actin filament binding	1	17	0.153738	Molecular Function
GO:0000794	condensed nuclear chromosome	1	13	0.145778	Cellular Component
GO:0009941	chloroplast envelope	7	367	0.154201	Cellular Component
GO:0005777	peroxisome	4	174	0.158037	Cellular Component
GO:0042579	microbody	4	174	0.158037	Cellular Component
GO:0005665	DNA-directed RNA polymerase II, core complex	1	15	0.166249	Cellular Component
GO:0005635	nuclear envelope	2	61	0.167035	Cellular Component
GO:0031981	nuclear lumen	7	379	0.172748	Cellular Component
GO:0015935	small ribosomal subunit	2	63	0.175616	Cellular Component
GO:0031967	organelle envelope	10	594	0.178688	Cellular Component
GO:0015934	large ribosomal subunit	2	64	0.179933	Cellular Component
GO:0031975	envelope	10	595	0.179974	Cellular Component
GO:0005815	microtubule organizing center	1	17	0.186233	Cellular Component
GO:0044438	microbody part	1	17	0.186233	Cellular Component
GO:0044439	peroxisomal part	1	17	0.186233	Cellular Component
GO:0044265	cellular macromolecule catabolic process	9	500	0.0519684	Biological Process
GO:0043094	cellular metabolic compound salvage	3	88	0.0525213	Biological Process
GO:0045934	negative regulation of nucleobase-containing compound metabolic process	5	212	0.0535715	Biological Process
GO:0015936	coenzyme A metabolic process	2	39	0.0536499	Biological Process
GO:0009057	macromolecule catabolic process	11	665	0.0557037	Biological Process
GO:0030834	regulation of actin filament depolymerization	1	6	0.0561095	Biological Process
GO:1901879	regulation of protein depolymerization	1	6	0.0561095	Biological Process
GO:0006351	transcription, DNA-templated	25	1877	0.0570747	Biological Process
GO:0097659	nucleic acid-templated transcription	25	1877	0.0570747	Biological Process
GO:0010556	regulation of macromolecule biosynthetic process	24	1787	0.0571054	Biological Process
GO:2000112	regulation of cellular macromolecule biosynthetic process	24	1787	0.0571054	Biological Process
GO:0032774	RNA biosynthetic process	25	1880	0.0579429	Biological Process
GO:0016568	chromatin modification	6	287	0.0584473	Biological Process
GO:0044267	cellular protein metabolic process	49	4142	0.059323	Biological Process
GO:0034968	histone lysine methylation	4	153	0.0597463	Biological Process
GO:1901606	alpha-amino acid catabolic process	3	93	0.0600306	Biological Process
GO:0018022	peptidyl-lysine methylation	4	154	0.0609012	Biological Process
GO:0046283	anthocyanin-containing compound metabolic process	2	42	0.0611984	Biological Process
GO:1901362	organic cyclic compound biosynthetic process	35	2817	0.0618309	Biological Process
GO:0009063	cellular amino acid catabolic process	3	95	0.0631678	Biological Process
GO:0031326	regulation of cellular biosynthetic process	24	1807	0.0632243	Biological Process
GO:0010212	response to ionizing radiation	2	43	0.0637908	Biological Process
GO:0009408	response to heat	4	157	0.0644364	Biological Process
GO:0006461	protein complex assembly	10	602	0.064772	Biological Process
GO:0044248	cellular catabolic process	16	1104	0.0649896	Biological Process
GO:0010023	proanthocyanidin biosynthetic process	1	7	0.0651517	Biological Process
GO:0032508	DNA duplex unwinding	1	7	0.0651517	Biological Process
GO:0033609	oxalate metabolic process	1	7	0.0651517	Biological Process
GO:0033611	oxalate catabolic process	1	7	0.0651517	Biological Process
GO:0070271	protein complex biogenesis	10	603	0.0653406	Biological Process
GO:0010468	regulation of gene expression	24	1816	0.0661243	Biological Process
GO:0052546	cell wall pectin metabolic process	2	44	0.0664197	Biological Process
GO:0010605	negative regulation of macromolecule metabolic process	7	371	0.0666767	Biological Process
GO:0019438	aromatic compound biosynthetic process	33	2649	0.0670072	Biological Process
GO:0016570	histone modification	5	227	0.0676712	Biological Process
GO:0051273	beta-glucan metabolic process	5	228	0.068678	Biological Process
GO:0090407	organophosphate biosynthetic process	9	529	0.0688739	Biological Process
GO:1902531	regulation of intracellular signal transduction	2	45	0.0690842	Biological Process
GO:0009658	chloroplast organization	4	161	0.069314	Biological Process
GO:0033865	nucleoside bisphosphate metabolic process	2	46	0.0717834	Biological Process
GO:0033875	ribonucleoside bisphosphate metabolic process	2	46	0.0717834	Biological Process
GO:0034032	purine nucleoside bisphosphate metabolic process	2	46	0.0717834	Biological Process
GO:0006471	protein ADP-ribosylation	1	8	0.0741077	Biological Process
GO:0006559	L-phenylalanine catabolic process	1	8	0.0741077	Biological Process
GO:0009956	radial pattern formation	1	8	0.0741077	Biological Process
GO:0009959	negative gravitropism	1	8	0.0741077	Biological Process
GO:0030042	actin filament depolymerization	1	8	0.0741077	Biological Process
GO:0032392	DNA geometric change	1	8	0.0741077	Biological Process
GO:0043649	dicarboxylic acid catabolic process	1	8	0.0741077	Biological Process
GO:0051261	protein depolymerization	1	8	0.0741077	Biological Process
GO:1902222	erythrose 4-phosphate/phosphoenolpyruvate family amino acid catabolic process	1	8	0.0741077	Biological Process
GO:0006270	DNA replication initiation	2	47	0.0745164	Biological Process
GO:0032270	positive regulation of cellular protein metabolic process	2	47	0.0745164	Biological Process
GO:0051247	positive regulation of protein metabolic process	2	47	0.0745164	Biological Process
GO:0004712	protein serine/threonine/tyrosine kinase activity	1	18	0.16201	Molecular Function
GO:0006355	regulation of transcription, DNA-templated	22	1664	0.0763995	Biological Process
GO:1903506	regulation of nucleic acid-templated transcription	22	1664	0.0763995	Biological Process
GO:2001141	regulation of RNA biosynthetic process	22	1664	0.0763995	Biological Process
GO:0009889	regulation of biosynthetic process	24	1848	0.0771922	Biological Process
GO:0005057	receptor signaling protein activity	2	75	0.166617	Molecular Function
GO:0008270	zinc ion binding	16	1254	0.168112	Molecular Function
GO:0016742	hydroxymethyl-, formyl- and related transferase activity	1	19	0.170201	Molecular Function
GO:0003735	structural constituent of ribosome	6	382	0.17222	Molecular Function
GO:0032553	ribonucleotide binding	51	4585	0.172837	Molecular Function
GO:0050665	hydrogen peroxide biosynthetic process	2	49	0.08008	Biological Process
GO:0018193	peptidyl-amino acid modification	6	312	0.0801522	Biological Process
GO:0051276	chromosome organization	10	629	0.0812596	Biological Process
GO:0065003	macromolecular complex assembly	10	630	0.0819158	Biological Process
GO:0000085	mitotic G2 phase	2	50	0.0829091	Biological Process
GO:0051319	G2 phase	2	50	0.0829091	Biological Process
GO:0000059	protein import into nucleus, docking	1	9	0.0829783	Biological Process
GO:0006571	tyrosine biosynthetic process	1	9	0.0829783	Biological Process
GO:0031425	chloroplast RNA processing	1	9	0.0829783	Biological Process
GO:0009967	positive regulation of signal transduction	2	51	0.0857684	Biological Process
GO:0010393	galacturonan metabolic process	2	51	0.0857684	Biological Process
GO:0023056	positive regulation of signaling	2	51	0.0857684	Biological Process
GO:0045488	pectin metabolic process	2	51	0.0857684	Biological Process
GO:0016651	oxidoreductase activity, acting on NAD(P)H	2	79	0.180542	Molecular Function
GO:0010388	cullin deneddylation	2	52	0.0886572	Biological Process
GO:0010647	positive regulation of cell communication	2	52	0.0886572	Biological Process
GO:0051325	interphase	2	52	0.0886572	Biological Process
GO:0051329	mitotic interphase	2	52	0.0886572	Biological Process
GO:1903409	reactive oxygen species biosynthetic process	2	52	0.0886572	Biological Process
GO:0097367	carbohydrate derivative binding	51	4620	0.187859	Molecular Function
GO:0008536	Ran GTPase binding	1	22	0.194299	Molecular Function
GO:0015175	neutral amino acid transmembrane transporter activity	1	22	0.194299	Molecular Function
GO:0016814	hydrolase activity, acting on carbon-nitrogen (but not peptide) bonds, in cyclic amidines	1	22	0.194299	Molecular Function
GO:0008237	metallopeptidase activity	2	83	0.194634	Molecular Function
GO:0000166	nucleotide binding	62	5728	0.19962	Molecular Function
GO:1901265	nucleoside phosphate binding	62	5728	0.19962	Molecular Function
GO:0016877	ligase activity, forming carbon-sulfur bonds	2	85	0.201732	Molecular Function
GO:0003950	NAD+ ADP-ribosyltransferase activity	1	23	0.202176	Molecular Function
GO:0004420	hydroxymethylglutaryl-CoA reductase (NADPH) activity	1	23	0.202176	Molecular Function
GO:0015179	L-amino acid transmembrane transporter activity	1	23	0.202176	Molecular Function
GO:0036094	small molecule binding	63	5844	0.206861	Molecular Function
GO:0005198	structural molecule activity	7	492	0.20766	Molecular Function
GO:0004129	cytochrome-c oxidase activity	1	24	0.209975	Molecular Function
GO:0015002	heme-copper terminal oxidase activity	1	24	0.209975	Molecular Function
GO:0016675	oxidoreductase activity, acting on a heme group of donors	1	24	0.209975	Molecular Function
GO:0016676	oxidoreductase activity, acting on a heme group of donors, oxygen as acceptor	1	24	0.209975	Molecular Function
GO:0043167	ion binding	90	8553	0.213863	Molecular Function
GO:0017016	Ras GTPase binding	1	25	0.217699	Molecular Function
GO:0031267	small GTPase binding	1	25	0.217699	Molecular Function
GO:0046148	pigment biosynthetic process	4	177	0.0906471	Biological Process
GO:0000338	protein deneddylation	2	53	0.0915746	Biological Process
GO:0045493	xylan catabolic process	1	10	0.0917644	Biological Process
GO:0050789	regulation of biological process	50	4374	0.0923917	Biological Process
GO:0043168	anion binding	56	5190	0.223542	Molecular Function
GO:0008026	ATP-dependent helicase activity	2	92	0.22678	Molecular Function
GO:0070035	purine NTP-dependent helicase activity	2	92	0.22678	Molecular Function
GO:0001883	purine nucleoside binding	49	4519	0.232606	Molecular Function
GO:0032550	purine ribonucleoside binding	49	4519	0.232606	Molecular Function
GO:0016857	racemase and epimerase activity, acting on carbohydrates and derivatives	1	27	0.232922	Molecular Function
GO:0015171	amino acid transmembrane transporter activity	2	94	0.233981	Molecular Function
GO:0032555	purine ribonucleotide binding	49	4522	0.234113	Molecular Function
GO:0032549	ribonucleoside binding	49	4526	0.23613	Molecular Function
GO:0001882	nucleoside binding	49	4528	0.237142	Molecular Function
GO:0050896	response to stimulus	60	5367	0.093464	Biological Process
GO:0008380	RNA splicing	4	179	0.0935124	Biological Process
GO:0017076	purine nucleotide binding	49	4532	0.239172	Molecular Function
GO:0031048	chromatin silencing by small RNA	2	54	0.0945199	Biological Process
GO:0006412	translation	11	735	0.0962626	Biological Process
GO:0071822	protein complex subunit organization	10	651	0.0964532	Biological Process
GO:0006855	drug transmembrane transport	3	114	0.0965253	Biological Process
GO:0015893	drug transport	3	114	0.0965253	Biological Process
GO:0009892	negative regulation of metabolic process	7	407	0.0971458	Biological Process
GO:0030036	actin cytoskeleton organization	3	115	0.0984474	Biological Process
GO:0043043	peptide biosynthetic process	11	741	0.1004	Biological Process
GO:0009087	methionine catabolic process	1	11	0.100467	Biological Process
GO:0019458	methionine catabolic process via 2-oxobutanoate	1	11	0.100467	Biological Process
GO:0042026	protein refolding	1	11	0.100467	Biological Process
GO:0072595	maintenance of protein localization in organelle	1	11	0.100467	Biological Process
GO:0016926	protein desumoylation	2	56	0.100491	Biological Process
GO:0030529	intracellular ribonucleoprotein complex	9	547	0.213368	Cellular Component
GO:1990904	ribonucleoprotein complex	9	547	0.213368	Cellular Component
GO:0051020	GTPase binding	1	29	0.24785	Molecular Function
GO:0022804	active transmembrane transporter activity	8	610	0.247998	Molecular Function
GO:0050794	regulation of cellular process	45	3923	0.104187	Biological Process
GO:0009266	response to temperature stimulus	8	496	0.104924	Biological Process
GO:0042493	response to drug	3	119	0.106289	Biological Process
GO:0071900	regulation of protein serine/threonine kinase activity	2	58	0.106564	Biological Process
GO:0034976	response to endoplasmic reticulum stress	4	188	0.106928	Biological Process
GO:0010033	response to organic substance	22	1737	0.10772	Biological Process
GO:0034622	cellular macromolecular complex assembly	9	583	0.108647	Biological Process
GO:0000098	sulfur amino acid catabolic process	1	12	0.109086	Biological Process
GO:0006570	tyrosine metabolic process	1	12	0.109086	Biological Process
GO:0010204	defense response signaling pathway, resistance gene-independent	1	12	0.109086	Biological Process
GO:0010639	negative regulation of organelle organization	1	12	0.109086	Biological Process
GO:0042372	phylloquinone biosynthetic process	1	12	0.109086	Biological Process
GO:0042374	phylloquinone metabolic process	1	12	0.109086	Biological Process
GO:0015923	mannosidase activity	1	30	0.255205	Molecular Function
GO:0016840	carbon-nitrogen lyase activity	1	31	0.262489	Molecular Function
GO:0032559	adenyl ribonucleotide binding	44	4086	0.264035	Molecular Function
GO:0030554	adenyl nucleotide binding	44	4090	0.266274	Molecular Function
GO:0003899	DNA-directed RNA polymerase activity	2	103	0.266502	Molecular Function
GO:0016741	transferase activity, transferring one-carbon groups	7	533	0.266778	Molecular Function
GO:0042626	ATPase activity, coupled to transmembrane movement of substances	4	268	0.267058	Molecular Function
GO:0008568	microtubule-severing ATPase activity	1	32	0.269701	Molecular Function
GO:0003777	microtubule motor activity	2	104	0.27012	Molecular Function
GO:0016787	hydrolase activity	46	4296	0.271037	Molecular Function
GO:0016854	racemase and epimerase activity	1	33	0.276843	Molecular Function
GO:0031625	ubiquitin protein ligase binding	1	33	0.276843	Molecular Function
GO:0044389	ubiquitin-like protein ligase binding	1	33	0.276843	Molecular Function
GO:0016820	hydrolase activity, acting on acid anhydrides, catalyzing transmembrane movement of substances	4	274	0.280009	Molecular Function
GO:0043492	ATPase activity, coupled to movement of substances	4	274	0.280009	Molecular Function
GO:0003843	1,3-beta-D-glucan synthase activity	1	34	0.283916	Molecular Function
GO:0005342	organic acid transmembrane transporter activity	2	109	0.288197	Molecular Function
GO:0046943	carboxylic acid transmembrane transporter activity	2	109	0.288197	Molecular Function
GO:0007018	microtubule-based movement	3	122	0.112326	Biological Process
GO:0072593	reactive oxygen species metabolic process	4	192	0.113156	Biological Process
GO:0016569	covalent chromatin modification	5	268	0.115576	Biological Process
GO:0006518	peptide metabolic process	11	762	0.115706	Biological Process
GO:0009966	regulation of signal transduction	4	194	0.116329	Biological Process
GO:0023051	regulation of signaling	4	194	0.116329	Biological Process
GO:0032507	maintenance of protein location in cell	1	13	0.117623	Biological Process
GO:0045185	maintenance of protein location	1	13	0.117623	Biological Process
GO:0048826	cotyledon morphogenesis	1	13	0.117623	Biological Process
GO:0051651	maintenance of location in cell	1	13	0.117623	Biological Process
GO:2000762	regulation of phenylpropanoid metabolic process	1	13	0.117623	Biological Process
GO:0010646	regulation of cell communication	4	195	0.11793	Biological Process
GO:0030243	cellulose metabolic process	4	195	0.11793	Biological Process
GO:0016114	terpenoid biosynthetic process	3	125	0.118491	Biological Process
GO:0006486	protein glycosylation	4	196	0.119541	Biological Process
GO:0043413	macromolecule glycosylation	4	196	0.119541	Biological Process
GO:1901565	organonitrogen compound catabolic process	5	271	0.119591	Biological Process
GO:0009644	response to high light intensity	3	126	0.120573	Biological Process
GO:1901575	organic substance catabolic process	17	1305	0.121939	Biological Process
GO:0007264	small GTPase mediated signal transduction	3	127	0.12267	Biological Process
GO:0019220	regulation of phosphate metabolic process	3	127	0.12267	Biological Process
GO:0051174	regulation of phosphorus metabolic process	3	127	0.12267	Biological Process
GO:0019538	protein metabolic process	53	4769	0.123134	Biological Process
GO:0048519	negative regulation of biological process	10	686	0.12387	Biological Process
GO:0044282	small molecule catabolic process	6	353	0.124215	Biological Process
GO:0010048	vernalization response	2	64	0.125336	Biological Process
GO:0006338	chromatin remodeling	1	14	0.126079	Biological Process
GO:0043244	regulation of protein complex disassembly	1	14	0.126079	Biological Process
GO:0051129	negative regulation of cellular component organization	1	14	0.126079	Biological Process
GO:0051260	protein homooligomerization	1	14	0.126079	Biological Process
GO:0044444	cytoplasmic part	73	5656	0.224058	Cellular Component
GO:0004715	non-membrane spanning protein tyrosine kinase activity	1	35	0.29092	Molecular Function
GO:0022607	cellular component assembly	11	778	0.128217	Biological Process
GO:0009640	photomorphogenesis	3	130	0.129037	Biological Process
GO:0009101	glycoprotein biosynthetic process	4	202	0.129404	Biological Process
GO:0044238	primary metabolic process	111	10734	0.130521	Biological Process
GO:0051240	positive regulation of multicellular organismal process	2	66	0.131759	Biological Process
GO:0065007	biological regulation	52	4697	0.132692	Biological Process
GO:0070085	glycosylation	4	204	0.132765	Biological Process
GO:0006397	mRNA processing	3	132	0.133347	Biological Process
GO:0046519	sphingoid metabolic process	1	15	0.134455	Biological Process
GO:0046520	sphingoid biosynthetic process	1	15	0.134455	Biological Process
GO:0046688	response to copper ion	1	15	0.134455	Biological Process
GO:0009733	response to auxin	5	282	0.134864	Biological Process
GO:0009100	glycoprotein metabolic process	4	206	0.136162	Biological Process
GO:0016071	mRNA metabolic process	5	283	0.136294	Biological Process
GO:1902589	single-organism organelle organization	11	788	0.136404	Biological Process
GO:0006721	terpenoid metabolic process	3	134	0.137706	Biological Process
GO:0006260	DNA replication	5	285	0.139175	Biological Process
GO:0000398	mRNA splicing, via spliceosome	2	69	0.14153	Biological Process
GO:0001932	regulation of protein phosphorylation	2	69	0.14153	Biological Process
GO:0045859	regulation of protein kinase activity	2	69	0.14153	Biological Process
GO:0098763	mitotic cell cycle phase	2	69	0.14153	Biological Process
GO:0010558	negative regulation of macromolecule biosynthetic process	5	287	0.142083	Biological Process
GO:2000113	negative regulation of cellular macromolecule biosynthetic process	5	287	0.142083	Biological Process
GO:0015937	coenzyme A biosynthetic process	1	16	0.14275	Biological Process
GO:0032324	molybdopterin cofactor biosynthetic process	1	16	0.14275	Biological Process
GO:0033866	nucleoside bisphosphate biosynthetic process	1	16	0.14275	Biological Process
GO:0034030	ribonucleoside bisphosphate biosynthetic process	1	16	0.14275	Biological Process
GO:0034033	purine nucleoside bisphosphate biosynthetic process	1	16	0.14275	Biological Process
GO:0043545	molybdopterin cofactor metabolic process	1	16	0.14275	Biological Process
GO:0051189	prosthetic group metabolic process	1	16	0.14275	Biological Process
GO:0052543	callose deposition in cell wall	1	16	0.14275	Biological Process
GO:0043604	amide biosynthetic process	11	798	0.144869	Biological Process
GO:0031327	negative regulation of cellular biosynthetic process	5	289	0.145017	Biological Process
GO:0043549	regulation of kinase activity	2	71	0.148128	Biological Process
GO:0051094	positive regulation of developmental process	2	71	0.148128	Biological Process
GO:0016405	CoA-ligase activity	1	37	0.304723	Molecular Function
GO:0042393	histone binding	1	37	0.304723	Molecular Function
GO:0009890	negative regulation of biosynthetic process	5	292	0.149466	Biological Process
GO:0006801	superoxide metabolic process	1	17	0.150966	Biological Process
GO:0052386	cell wall thickening	1	17	0.150966	Biological Process
GO:0000911	cytokinesis by cell plate formation	3	140	0.151067	Biological Process
GO:0000159	protein phosphatase type 2A complex	1	23	0.243377	Cellular Component
GO:0005852	eukaryotic translation initiation factor 3 complex	1	23	0.243377	Cellular Component
GO:0030131	clathrin adaptor complex	1	23	0.243377	Cellular Component
GO:0030029	actin filament-based process	3	141	0.153333	Biological Process
GO:0051172	negative regulation of nitrogen compound metabolic process	5	295	0.153974	Biological Process
GO:0015837	amine transport	2	73	0.154788	Biological Process
GO:0009056	catabolic process	18	1450	0.155465	Biological Process
GO:0032506	cytokinetic process	3	142	0.15561	Biological Process
GO:1902410	mitotic cytokinetic process	3	142	0.15561	Biological Process
GO:0016043	cellular component organization	29	2498	0.157161	Biological Process
GO:0007017	microtubule-based process	6	379	0.157206	Biological Process
GO:0019684	photosynthesis, light reaction	3	143	0.157897	Biological Process
GO:0000281	mitotic cytokinesis	3	144	0.160196	Biological Process
GO:0061640	cytoskeleton-dependent cytokinesis	3	144	0.160196	Biological Process
GO:0000375	RNA splicing, via transesterification reactions	2	75	0.161504	Biological Process
GO:0000377	RNA splicing, via transesterification reactions with bulged adenosine as nucleophile	2	75	0.161504	Biological Process
GO:0004190	aspartic-type endopeptidase activity	2	118	0.320582	Molecular Function
GO:0034062	RNA polymerase activity	2	118	0.320582	Molecular Function
GO:0070011	peptidase activity, acting on L-amino acid peptides	9	757	0.322	Molecular Function
GO:0003676	nucleic acid binding	43	4089	0.323881	Molecular Function
GO:0070001	aspartic-type peptidase activity	2	119	0.324161	Molecular Function
GO:0009639	response to red or far red light	4	221	0.162717	Biological Process
GO:0010038	response to metal ion	6	384	0.163957	Biological Process
GO:0006325	chromatin organization	7	470	0.16584	Biological Process
GO:0030148	sphingolipid biosynthetic process	1	19	0.167165	Biological Process
GO:0010207	photosystem II assembly	2	77	0.168272	Biological Process
GO:0045132	meiotic chromosome segregation	2	77	0.168272	Biological Process
GO:0080129	proteasome core complex assembly	2	77	0.168272	Biological Process
GO:0033044	regulation of chromosome organization	2	78	0.171674	Biological Process
GO:0051338	regulation of transferase activity	2	78	0.171674	Biological Process
GO:0007010	cytoskeleton organization	6	391	0.173613	Biological Process
GO:0008064	regulation of actin polymerization or depolymerization	2	79	0.175088	Biological Process
GO:0030041	actin filament polymerization	2	79	0.175088	Biological Process
GO:0030832	regulation of actin filament length	2	79	0.175088	Biological Process
GO:0030833	regulation of actin filament polymerization	2	79	0.175088	Biological Process
GO:0032956	regulation of actin cytoskeleton organization	2	79	0.175088	Biological Process
GO:0032970	regulation of actin filament-based process	2	79	0.175088	Biological Process
GO:0009068	aspartate family amino acid catabolic process	1	20	0.175148	Biological Process
GO:0019852	L-ascorbic acid metabolic process	1	20	0.175148	Biological Process
GO:0019853	L-ascorbic acid biosynthetic process	1	20	0.175148	Biological Process
GO:0046685	response to arsenic-containing substance	1	20	0.175148	Biological Process
GO:0048598	embryonic morphogenesis	1	20	0.175148	Biological Process
GO:0051259	protein oligomerization	1	20	0.175148	Biological Process
GO:0009751	response to salicylic acid	4	229	0.177594	Biological Process
GO:0006857	oligopeptide transport	2	80	0.178513	Biological Process
GO:0009926	auxin polar transport	2	80	0.178513	Biological Process
GO:0015833	peptide transport	2	80	0.178513	Biological Process
GO:0071840	cellular component organization or biogenesis	31	2733	0.17893	Biological Process
GO:0009570	chloroplast stroma	7	429	0.259101	Cellular Component
GO:0005730	nucleolus	4	218	0.268081	Cellular Component
GO:0009532	plastid stroma	7	434	0.26839	Cellular Component
GO:0009579	thylakoid	5	291	0.273431	Cellular Component
GO:0005840	ribosome	7	439	0.27777	Cellular Component
GO:0000793	condensed chromosome	1	27	0.279242	Cellular Component
GO:0030119	AP-type membrane coat adaptor complex	1	27	0.279242	Cellular Component
GO:0043603	cellular amide metabolic process	11	837	0.180422	Biological Process
GO:0003774	motor activity	2	123	0.338427	Molecular Function
GO:0015291	secondary active transmembrane transporter activity	4	301	0.339228	Molecular Function
GO:0016874	ligase activity	5	395	0.343178	Molecular Function
GO:0016884	carbon-nitrogen ligase activity, with glutamine as amido-N-donor	1	43	0.344547	Molecular Function
GO:0030170	pyridoxal phosphate binding	3	214	0.347982	Molecular Function
GO:0015405	P-P-bond-hydrolysis-driven transmembrane transporter activity	4	305	0.348071	Molecular Function
GO:0030234	enzyme regulator activity	3	215	0.350644	Molecular Function
GO:0004713	protein tyrosine kinase activity	2	128	0.356128	Molecular Function
GO:0015399	primary active transmembrane transporter activity	4	309	0.356917	Molecular Function
GO:0051213	dioxygenase activity	4	309	0.356917	Molecular Function
GO:0016160	amylase activity	1	45	0.35731	Molecular Function
GO:0016706	oxidoreductase activity, acting on paired donors, with incorporation or reduction of molecular oxygen, 2-oxoglutarate as one donor, and incorporation of one atom each of oxygen into both donors	3	219	0.36128	Molecular Function
GO:1901363	heterocyclic compound binding	104	10313	0.36134	Molecular Function
GO:0019901	protein kinase binding	1	46	0.363598	Molecular Function
GO:0035091	phosphatidylinositol binding	1	46	0.363598	Molecular Function
GO:0097159	organic cyclic compound binding	104	10318	0.363673	Molecular Function
GO:0008154	actin polymerization or depolymerization	2	81	0.181947	Biological Process
GO:0042537	benzene-containing compound metabolic process	3	154	0.18371	Biological Process
GO:0001510	RNA methylation	2	82	0.185392	Biological Process
GO:0042886	amide transport	2	82	0.185392	Biological Process
GO:0014070	response to organic cyclic compound	7	486	0.186074	Biological Process
GO:0006928	movement of cell or subcellular component	3	155	0.18611	Biological Process
GO:0051321	meiotic cell cycle	3	155	0.18611	Biological Process
GO:0006996	organelle organization	18	1494	0.186345	Biological Process
GO:0046686	response to cadmium ion	5	316	0.187031	Biological Process
GO:0009642	response to light intensity	3	156	0.188519	Biological Process
GO:0043085	positive regulation of catalytic activity	2	83	0.188846	Biological Process
GO:0044093	positive regulation of molecular function	2	83	0.188846	Biological Process
GO:1901700	response to oxygen-containing compound	16	1310	0.189762	Biological Process
GO:0002218	activation of innate immune response	1	22	0.190888	Biological Process
GO:0002253	activation of immune response	1	22	0.190888	Biological Process
GO:0010039	response to iron ion	1	22	0.190888	Biological Process
GO:0048439	flower morphogenesis	1	22	0.190888	Biological Process
GO:0032271	regulation of protein polymerization	2	84	0.192309	Biological Process
GO:0043254	regulation of protein complex assembly	2	84	0.192309	Biological Process
GO:0010604	positive regulation of macromolecule metabolic process	4	237	0.192914	Biological Process
GO:0019900	kinase binding	1	47	0.369825	Molecular Function
GO:0005215	transporter activity	17	1575	0.37108	Molecular Function
GO:0008168	methyltransferase activity	6	506	0.373828	Molecular Function
GO:0004871	signal transducer activity	3	225	0.377182	Molecular Function
GO:0016846	carbon-sulfur lyase activity	1	49	0.382098	Molecular Function
GO:0008356	asymmetric cell division	1	23	0.198645	Biological Process
GO:0009691	cytokinin biosynthetic process	1	23	0.198645	Biological Process
GO:0009451	RNA modification	4	240	0.198763	Biological Process
GO:0009914	hormone transport	2	86	0.19926	Biological Process
GO:0051493	regulation of cytoskeleton organization	2	86	0.19926	Biological Process
GO:0060918	auxin transport	2	86	0.19926	Biological Process
GO:0003678	DNA helicase activity	1	50	0.388145	Molecular Function
GO:0004222	metalloendopeptidase activity	1	51	0.394132	Molecular Function
GO:0009106	lipoate metabolic process	1	24	0.206328	Biological Process
GO:0010214	seed coat development	1	24	0.206328	Biological Process
GO:0048046	apoplast	5	302	0.299088	Cellular Component
GO:0042743	hydrogen peroxide metabolic process	3	165	0.210545	Biological Process
GO:0009165	nucleotide biosynthetic process	4	246	0.210621	Biological Process
GO:1901293	nucleoside phosphate biosynthetic process	4	246	0.210621	Biological Process
GO:0016054	organic acid catabolic process	4	247	0.212617	Biological Process
GO:0046395	carboxylic acid catabolic process	4	247	0.212617	Biological Process
GO:1901564	organonitrogen compound metabolic process	27	2400	0.212859	Biological Process
GO:0000272	polysaccharide catabolic process	2	90	0.213246	Biological Process
GO:0007062	sister chromatid cohesion	2	90	0.213246	Biological Process
GO:0031324	negative regulation of cellular metabolic process	5	332	0.213797	Biological Process
GO:0006546	glycine catabolic process	1	25	0.213938	Biological Process
GO:0006598	polyamine catabolic process	1	25	0.213938	Biological Process
GO:0009071	serine family amino acid catabolic process	1	25	0.213938	Biological Process
GO:0030118	clathrin coat	1	30	0.305028	Cellular Component
GO:0008514	organic anion transmembrane transporter activity	2	142	0.404705	Molecular Function
GO:0000910	cytokinesis	3	168	0.218011	Biological Process
GO:0044087	regulation of cellular component biogenesis	2	92	0.220275	Biological Process
GO:0033043	regulation of organelle organization	3	169	0.220512	Biological Process
GO:0071704	organic substance metabolic process	115	11409	0.221192	Biological Process
GO:0002684	positive regulation of immune system process	1	26	0.221476	Biological Process
GO:0009225	nucleotide-sugar metabolic process	1	26	0.221476	Biological Process
GO:0010030	positive regulation of seed germination	1	26	0.221476	Biological Process
GO:0043455	regulation of secondary metabolic process	1	26	0.221476	Biological Process
GO:0045089	positive regulation of innate immune response	1	26	0.221476	Biological Process
GO:0050778	positive regulation of immune response	1	26	0.221476	Biological Process
GO:0006766	vitamin metabolic process	2	93	0.223797	Biological Process
GO:0009657	plastid organization	4	253	0.224702	Biological Process
GO:0098772	molecular function regulator	3	240	0.416533	Molecular Function
GO:0008094	DNA-dependent ATPase activity	1	55	0.417505	Molecular Function
GO:0008233	peptidase activity	9	828	0.419973	Molecular Function
GO:0008565	protein transporter activity	1	56	0.423207	Molecular Function
GO:0005525	GTP binding	5	439	0.428005	Molecular Function
GO:0032561	guanyl ribonucleotide binding	5	439	0.428005	Molecular Function
GO:0005200	structural constituent of cytoskeleton	1	57	0.428853	Molecular Function
GO:0016763	transferase activity, transferring pentosyl groups	1	57	0.428853	Molecular Function
GO:0042803	protein homodimerization activity	1	57	0.428853	Molecular Function
GO:0019001	guanyl nucleotide binding	5	441	0.431833	Molecular Function
GO:0003779	actin binding	1	58	0.434444	Molecular Function
GO:0008483	transaminase activity	1	59	0.43998	Molecular Function
GO:0015299	solute:proton antiporter activity	1	59	0.43998	Molecular Function
GO:0016769	transferase activity, transferring nitrogenous groups	1	59	0.43998	Molecular Function
GO:0008299	isoprenoid biosynthetic process	4	254	0.226734	Biological Process
GO:0009734	auxin-activated signaling pathway	2	94	0.227323	Biological Process
GO:0010264	myo-inositol hexakisphosphate biosynthetic process	1	27	0.228941	Biological Process
GO:0032958	inositol phosphate biosynthetic process	1	27	0.228941	Biological Process
GO:0033517	myo-inositol hexakisphosphate metabolic process	1	27	0.228941	Biological Process
GO:0015298	solute:cation antiporter activity	1	60	0.445462	Molecular Function
GO:0016779	nucleotidyltransferase activity	3	252	0.447432	Molecular Function
GO:0005507	copper ion binding	3	254	0.45252	Molecular Function
GO:0046914	transition metal ion binding	24	2366	0.454495	Molecular Function
GO:0005783	endoplasmic reticulum	5	311	0.320371	Cellular Component
GO:0030136	clathrin-coated vesicle	1	32	0.321708	Cellular Component
GO:0000148	1,3-beta-D-glucan synthase complex	1	33	0.329899	Cellular Component
GO:0080008	Cul4-RING E3 ubiquitin ligase complex	1	33	0.329899	Cellular Component
GO:0035966	response to topologically incorrect protein	3	174	0.233102	Biological Process
GO:0007015	actin filament organization	2	96	0.234387	Biological Process
GO:0005983	starch catabolic process	1	28	0.236335	Biological Process
GO:0022904	respiratory electron transport chain	1	28	0.236335	Biological Process
GO:0043247	telomere maintenance in response to DNA damage	1	28	0.236335	Biological Process
GO:0044273	sulfur compound catabolic process	1	28	0.236335	Biological Process
GO:0031072	heat shock protein binding	1	63	0.46159	Molecular Function
GO:0034504	protein localization to nucleus	2	97	0.237924	Biological Process
GO:0008080	N-acetyltransferase activity	1	64	0.466862	Molecular Function
GO:0051274	beta-glucan biosynthetic process	3	177	0.240719	Biological Process
GO:1901566	organonitrogen compound biosynthetic process	19	1661	0.241455	Biological Process
GO:0051788	response to misfolded protein	2	98	0.241464	Biological Process
GO:0006261	DNA-dependent DNA replication	3	178	0.243267	Biological Process
GO:0031349	positive regulation of defense response	1	29	0.243659	Biological Process
GO:0043624	cellular protein complex disassembly	1	29	0.243659	Biological Process
GO:0009753	response to jasmonic acid	4	263	0.245222	Biological Process
GO:0051301	cell division	4	263	0.245222	Biological Process
GO:0071365	cellular response to auxin stimulus	2	100	0.248551	Biological Process
GO:0006720	isoprenoid metabolic process	4	265	0.249376	Biological Process
GO:0031325	positive regulation of cellular metabolic process	4	265	0.249376	Biological Process
GO:0009251	glucan catabolic process	1	30	0.250913	Biological Process
GO:0016579	protein deubiquitination	1	30	0.250913	Biological Process
GO:0044247	cellular polysaccharide catabolic process	1	30	0.250913	Biological Process
GO:0016597	amino acid binding	1	66	0.477251	Molecular Function
GO:0015078	hydrogen ion transmembrane transporter activity	2	165	0.480419	Molecular Function
GO:0009698	phenylpropanoid metabolic process	3	182	0.253503	Biological Process
GO:0016458	gene silencing	4	267	0.253546	Biological Process
GO:0070647	protein modification by small protein conjugation or removal	5	357	0.257808	Biological Process
GO:0009718	anthocyanin-containing compound biosynthetic process	1	31	0.258098	Biological Process
GO:0032204	regulation of telomere maintenance	1	31	0.258098	Biological Process
GO:0032984	macromolecular complex disassembly	1	31	0.258098	Biological Process
GO:0043241	protein complex disassembly	1	31	0.258098	Biological Process
GO:0042180	cellular ketone metabolic process	2	103	0.259193	Biological Process
GO:0003723	RNA binding	7	675	0.489764	Molecular Function
GO:0005759	mitochondrial matrix	1	37	0.36169	Cellular Component
GO:0008287	protein serine/threonine phosphatase complex	1	38	0.369401	Cellular Component
GO:0015629	actin cytoskeleton	1	38	0.369401	Cellular Component
GO:1903293	phosphatase complex	1	38	0.369401	Cellular Component
GO:0016591	DNA-directed RNA polymerase II, holoenzyme	1	39	0.377019	Cellular Component
GO:0043228	non-membrane-bounded organelle	15	1126	0.379838	Cellular Component
GO:0043232	intracellular non-membrane-bounded organelle	15	1126	0.379838	Cellular Component
GO:0030120	vesicle coat	1	41	0.391983	Cellular Component
GO:0005773	vacuole	8	584	0.406094	Cellular Component
GO:0009524	phragmoplast	1	44	0.413763	Cellular Component
GO:0030662	coated vesicle membrane	1	44	0.413763	Cellular Component
GO:0046658	anchored component of plasma membrane	1	44	0.413763	Cellular Component
GO:0005774	vacuolar membrane	5	351	0.416198	Cellular Component
GO:0044437	vacuolar part	5	354	0.423363	Cellular Component
GO:0000428	DNA-directed RNA polymerase complex	1	46	0.42785	Cellular Component
GO:0012506	vesicle membrane	1	46	0.42785	Cellular Component
GO:0030659	cytoplasmic vesicle membrane	1	46	0.42785	Cellular Component
GO:0030880	RNA polymerase complex	1	46	0.42785	Cellular Component
GO:0044433	cytoplasmic vesicle part	1	46	0.42785	Cellular Component
GO:0055029	nuclear DNA-directed RNA polymerase complex	1	46	0.42785	Cellular Component
GO:0044430	cytoskeletal part	3	200	0.433989	Cellular Component
GO:0043248	proteasome assembly	2	104	0.262742	Biological Process
GO:1901661	quinone metabolic process	1	32	0.265214	Biological Process
GO:1901663	quinone biosynthetic process	1	32	0.265214	Biological Process
GO:0048518	positive regulation of biological process	8	638	0.268613	Biological Process
GO:0009108	coenzyme biosynthetic process	3	188	0.268968	Biological Process
GO:0006074	(1->3)-beta-D-glucan metabolic process	1	33	0.272262	Biological Process
GO:0006075	(1->3)-beta-D-glucan biosynthetic process	1	33	0.272262	Biological Process
GO:0032844	regulation of homeostatic process	1	33	0.272262	Biological Process
GO:0033037	polysaccharide localization	1	33	0.272262	Biological Process
GO:0042181	ketone biosynthetic process	1	33	0.272262	Biological Process
GO:0052545	callose localization	1	33	0.272262	Biological Process
GO:0000819	sister chromatid segregation	2	107	0.273389	Biological Process
GO:0010383	cell wall polysaccharide metabolic process	3	190	0.274148	Biological Process
GO:0044550	secondary metabolite biosynthetic process	3	190	0.274148	Biological Process
GO:0046173	polyol biosynthetic process	1	34	0.279243	Biological Process
GO:0010073	meristem maintenance	3	192	0.279339	Biological Process
GO:0043169	cation binding	36	3660	0.509513	Molecular Function
GO:0016410	N-acyltransferase activity	1	73	0.512051	Molecular Function
GO:0048229	gametophyte development	4	282	0.285241	Biological Process
GO:0006979	response to oxidative stress	7	557	0.286146	Biological Process
GO:0006354	DNA-templated transcription, elongation	1	35	0.286157	Biological Process
GO:0006544	glycine metabolic process	1	35	0.286157	Biological Process
GO:0009292	genetic transfer	1	35	0.286157	Biological Process
GO:0009294	DNA mediated transformation	1	35	0.286157	Biological Process
GO:0044085	cellular component biogenesis	13	1129	0.286482	Biological Process
GO:0009630	gravitropism	2	111	0.287576	Biological Process
GO:0051052	regulation of DNA metabolic process	2	111	0.287576	Biological Process
GO:0000724	double-strand break repair via homologous recombination	1	36	0.293006	Biological Process
GO:0000725	recombinational repair	1	36	0.293006	Biological Process
GO:0009095	aromatic amino acid family biosynthetic process, prephenate pathway	1	36	0.293006	Biological Process
GO:0009556	microsporogenesis	1	36	0.293006	Biological Process
GO:0010332	response to gamma radiation	1	36	0.293006	Biological Process
GO:0042138	meiotic DNA double-strand break formation	1	36	0.293006	Biological Process
GO:0048236	plant-type spore development	1	36	0.293006	Biological Process
GO:0048523	negative regulation of cellular process	6	469	0.294132	Biological Process
GO:0009073	aromatic amino acid family biosynthetic process	2	113	0.294659	Biological Process
GO:0009629	response to gravity	2	113	0.294659	Biological Process
GO:1901137	carbohydrate derivative biosynthetic process	7	563	0.295187	Biological Process
GO:0006073	cellular glucan metabolic process	6	470	0.295791	Biological Process
GO:0044042	glucan metabolic process	6	470	0.295791	Biological Process
GO:0071555	cell wall organization	6	471	0.297451	Biological Process
GO:0051188	cofactor biosynthetic process	4	288	0.298087	Biological Process
GO:0006164	purine nucleotide biosynthetic process	2	114	0.298197	Biological Process
GO:0006558	L-phenylalanine metabolic process	1	37	0.299789	Biological Process
GO:1902221	erythrose 4-phosphate/phosphoenolpyruvate family amino acid metabolic process	1	37	0.299789	Biological Process
GO:0010817	regulation of hormone levels	4	289	0.300235	Biological Process
GO:0005886	plasma membrane	17	1346	0.455814	Cellular Component
GO:0009695	jasmonic acid biosynthetic process	2	115	0.301732	Biological Process
GO:1901617	organic hydroxy compound biosynthetic process	4	290	0.302386	Biological Process
GO:0009690	cytokinin metabolic process	1	38	0.306507	Biological Process
GO:0044275	cellular carbohydrate catabolic process	1	38	0.306507	Biological Process
GO:0006259	DNA metabolic process	8	666	0.307495	Biological Process
GO:1903047	mitotic cell cycle process	3	203	0.308027	Biological Process
GO:0019288	isopentenyl diphosphate biosynthetic process, methylerythritol 4-phosphate pathway	2	117	0.308794	Biological Process
GO:0009250	glucan biosynthetic process	4	293	0.308847	Biological Process
GO:0009240	isopentenyl diphosphate biosynthetic process	2	118	0.312319	Biological Process
GO:0046490	isopentenyl diphosphate metabolic process	2	118	0.312319	Biological Process
GO:0009074	aromatic amino acid family catabolic process	1	39	0.313161	Biological Process
GO:0022411	cellular component disassembly	1	39	0.313161	Biological Process
GO:0043647	inositol phosphate metabolic process	1	39	0.313161	Biological Process
GO:0010035	response to inorganic substance	9	767	0.314686	Biological Process
GO:0009886	post-embryonic morphogenesis	4	296	0.315322	Biological Process
GO:0015979	photosynthesis	3	206	0.315876	Biological Process
GO:0031047	gene silencing by RNA	3	206	0.315876	Biological Process
GO:0051258	protein polymerization	3	206	0.315876	Biological Process
GO:0007126	meiotic nuclear division	2	120	0.319359	Biological Process
GO:0006665	sphingolipid metabolic process	1	40	0.319752	Biological Process
GO:0009699	phenylpropanoid biosynthetic process	2	121	0.322873	Biological Process
GO:0032535	regulation of cellular component size	2	121	0.322873	Biological Process
GO:0090066	regulation of anatomical structure size	2	121	0.322873	Biological Process
GO:1903046	meiotic cell cycle process	2	121	0.322873	Biological Process
GO:0016627	oxidoreductase activity, acting on the CH-CH group of donors	2	182	0.532458	Molecular Function
GO:0000165	MAPK cascade	2	122	0.326382	Biological Process
GO:0009606	tropism	2	122	0.326382	Biological Process
GO:0019748	secondary metabolic process	5	395	0.328167	Biological Process
GO:0044707	single-multicellular organism process	23	2163	0.329254	Biological Process
GO:0098805	whole membrane	6	460	0.480143	Cellular Component
GO:0005819	spindle	1	54	0.480918	Cellular Component
GO:0009409	response to cold	4	304	0.332644	Biological Process
GO:0046189	phenol-containing compound biosynthetic process	2	124	0.333386	Biological Process
GO:0048440	carpel development	2	124	0.333386	Biological Process
GO:0016407	acetyltransferase activity	1	80	0.544542	Molecular Function
GO:0004497	monooxygenase activity	2	187	0.547076	Molecular Function
GO:0009694	jasmonic acid metabolic process	2	125	0.33688	Biological Process
GO:0007033	vacuole organization	1	43	0.339148	Biological Process
GO:0009804	coumarin metabolic process	1	43	0.339148	Biological Process
GO:0009805	coumarin biosynthetic process	1	43	0.339148	Biological Process
GO:0031406	carboxylic acid binding	1	83	0.557798	Molecular Function
GO:0043177	organic acid binding	1	83	0.557798	Molecular Function
GO:0016853	isomerase activity	3	298	0.558746	Molecular Function
GO:1990234	transferase complex	3	220	0.496331	Cellular Component
GO:0005654	nucleoplasm	2	138	0.497274	Cellular Component
GO:0008289	lipid binding	2	193	0.564192	Molecular Function
GO:0035251	UDP-glucosyltransferase activity	2	195	0.569793	Molecular Function
GO:0003682	chromatin binding	4	410	0.569949	Molecular Function
GO:0015994	chlorophyll metabolic process	2	127	0.343852	Biological Process
GO:0023014	signal transduction by protein phosphorylation	2	127	0.343852	Biological Process
GO:0042558	pteridine-containing compound metabolic process	1	44	0.345491	Biological Process
GO:0007049	cell cycle	7	596	0.345897	Biological Process
GO:0065008	regulation of biological quality	9	792	0.348212	Biological Process
GO:0051179	localization	36	3504	0.348826	Biological Process
GO:0000278	mitotic cell cycle	3	219	0.3499	Biological Process
GO:0022403	cell cycle phase	2	129	0.350801	Biological Process
GO:0044848	biological phase	2	129	0.350801	Biological Process
GO:0098813	nuclear chromosome segregation	2	129	0.350801	Biological Process
GO:0006636	unsaturated fatty acid biosynthetic process	1	45	0.351773	Biological Process
GO:0009855	determination of bilateral symmetry	1	45	0.351773	Biological Process
GO:0010218	response to far red light	1	45	0.351773	Biological Process
GO:0033559	unsaturated fatty acid metabolic process	1	45	0.351773	Biological Process
GO:0031399	regulation of protein modification process	2	130	0.354266	Biological Process
GO:0048467	gynoecium development	2	130	0.354266	Biological Process
GO:0045229	external encapsulating structure organization	6	506	0.356502	Biological Process
GO:0008654	phospholipid biosynthetic process	3	222	0.357735	Biological Process
GO:0007267	cell-cell signaling	1	46	0.357995	Biological Process
GO:0009799	specification of symmetry	1	46	0.357995	Biological Process
GO:0005976	polysaccharide metabolic process	8	702	0.359091	Biological Process
GO:0000226	microtubule cytoskeleton organization	3	223	0.360344	Biological Process
GO:0009812	flavonoid metabolic process	2	132	0.361176	Biological Process
GO:0032501	multicellular organismal process	24	2303	0.361674	Biological Process
GO:0008152	metabolic process	147	15072	0.362151	Biological Process
GO:0048825	cotyledon development	1	47	0.364158	Biological Process
GO:0003002	regionalization	2	134	0.36806	Biological Process
GO:0018958	phenol-containing compound metabolic process	2	134	0.36806	Biological Process
GO:0007389	pattern specification process	3	226	0.368163	Biological Process
GO:0000723	telomere maintenance	1	48	0.370261	Biological Process
GO:0032200	telomere organization	1	48	0.370261	Biological Process
GO:0060249	anatomical structure homeostasis	1	48	0.370261	Biological Process
GO:0006865	amino acid transport	3	227	0.370765	Biological Process
GO:0046165	alcohol biosynthetic process	2	135	0.37149	Biological Process
GO:0072522	purine-containing compound biosynthetic process	2	135	0.37149	Biological Process
GO:1901615	organic hydroxy compound metabolic process	5	420	0.375551	Biological Process
GO:0001666	response to hypoxia	1	49	0.376307	Biological Process
GO:0006089	lactate metabolic process	1	49	0.376307	Biological Process
GO:0015996	chlorophyll catabolic process	1	49	0.376307	Biological Process
GO:0019243	methylglyoxal catabolic process to D-lactate via S-lactoyl-glutathione	1	49	0.376307	Biological Process
GO:0042182	ketone catabolic process	1	49	0.376307	Biological Process
GO:0046149	pigment catabolic process	1	49	0.376307	Biological Process
GO:0051596	methylglyoxal catabolic process	1	49	0.376307	Biological Process
GO:0061727	methylglyoxal catabolic process to lactate	1	49	0.376307	Biological Process
GO:0071705	nitrogen compound transport	6	518	0.377001	Biological Process
GO:1901698	response to nitrogen compound	5	421	0.377451	Biological Process
GO:0006342	chromatin silencing	2	137	0.37833	Biological Process
GO:0045814	negative regulation of gene expression, epigenetic	2	137	0.37833	Biological Process
GO:0035556	intracellular signal transduction	5	423	0.381251	Biological Process
GO:0006007	glucose catabolic process	1	50	0.382294	Biological Process
GO:0007129	synapsis	1	50	0.382294	Biological Process
GO:0009438	methylglyoxal metabolic process	1	50	0.382294	Biological Process
GO:0019320	hexose catabolic process	1	50	0.382294	Biological Process
GO:0045143	homologous chromosome segregation	1	50	0.382294	Biological Process
GO:0046365	monosaccharide catabolic process	1	50	0.382294	Biological Process
GO:0070192	chromosome organization involved in meiotic cell cycle	1	50	0.382294	Biological Process
GO:0019439	aromatic compound catabolic process	3	233	0.386338	Biological Process
GO:0006498	N-terminal protein lipidation	1	51	0.388225	Biological Process
GO:0006499	N-terminal protein myristoylation	1	51	0.388225	Biological Process
GO:0006730	one-carbon metabolic process	1	51	0.388225	Biological Process
GO:0006787	porphyrin-containing compound catabolic process	1	51	0.388225	Biological Process
GO:0010224	response to UV-B	1	51	0.388225	Biological Process
GO:0018377	protein myristoylation	1	51	0.388225	Biological Process
GO:0033015	tetrapyrrole catabolic process	1	51	0.388225	Biological Process
GO:0046185	aldehyde catabolic process	1	51	0.388225	Biological Process
GO:0051187	cofactor catabolic process	1	51	0.388225	Biological Process
GO:0007059	chromosome segregation	2	140	0.388531	Biological Process
GO:0048507	meristem development	4	331	0.391258	Biological Process
GO:0036293	response to decreased oxygen levels	1	52	0.394099	Biological Process
GO:0070482	response to oxygen levels	1	52	0.394099	Biological Process
GO:0005543	phospholipid binding	1	89	0.583168	Molecular Function
GO:0022857	transmembrane transporter activity	12	1267	0.585078	Molecular Function
GO:0048583	regulation of response to stimulus	6	531	0.399243	Biological Process
GO:0031365	N-terminal protein amino acid modification	1	53	0.399917	Biological Process
GO:0046527	glucosyltransferase activity	2	203	0.591678	Molecular Function
GO:0030244	cellulose biosynthetic process	2	144	0.402017	Biological Process
GO:1901361	organic cyclic compound catabolic process	3	240	0.404391	Biological Process
GO:0000956	nuclear-transcribed mRNA catabolic process	1	54	0.405679	Biological Process
GO:0010114	response to red light	1	54	0.405679	Biological Process
GO:0044764	multi-organism cellular process	1	54	0.405679	Biological Process
GO:0051128	regulation of cellular component organization	3	241	0.406958	Biological Process
GO:0005856	cytoskeleton	3	228	0.520318	Cellular Component
GO:0006595	polyamine metabolic process	1	55	0.411386	Biological Process
GO:0006626	protein targeting to mitochondrion	1	55	0.411386	Biological Process
GO:0051235	maintenance of location	1	55	0.411386	Biological Process
GO:0070585	protein localization to mitochondrion	1	55	0.411386	Biological Process
GO:0072655	establishment of protein localization to mitochondrion	1	55	0.411386	Biological Process
GO:0009791	post-embryonic development	14	1345	0.413241	Biological Process
GO:0043412	macromolecule modification	34	3393	0.415023	Biological Process
GO:0009310	amine catabolic process	1	56	0.417039	Biological Process
GO:0010029	regulation of seed germination	1	56	0.417039	Biological Process
GO:0010310	regulation of hydrogen peroxide metabolic process	1	56	0.417039	Biological Process
GO:0042402	cellular biogenic amine catabolic process	1	56	0.417039	Biological Process
GO:1900140	regulation of seedling development	1	56	0.417039	Biological Process
GO:0012505	endomembrane system	11	902	0.528327	Cellular Component
GO:1902494	catalytic complex	5	401	0.532488	Cellular Component
GO:0070727	cellular macromolecule localization	8	744	0.42033	Biological Process
GO:0006402	mRNA catabolic process	1	57	0.422637	Biological Process
GO:0043648	dicarboxylic acid metabolic process	1	57	0.422637	Biological Process
GO:0030135	coated vesicle	1	64	0.540431	Cellular Component
GO:0046872	metal ion binding	34	3595	0.607971	Molecular Function
GO:0051536	iron-sulfur cluster binding	1	96	0.61094	Molecular Function
GO:0051540	metal cluster binding	1	96	0.61094	Molecular Function
GO:0031461	cullin-RING ubiquitin ligase complex	1	65	0.545996	Cellular Component
GO:0004812	aminoacyl-tRNA ligase activity	1	97	0.614754	Molecular Function
GO:0016702	oxidoreductase activity, acting on single donors with incorporation of molecular oxygen, incorporation of two atoms of oxygen	1	98	0.61853	Molecular Function
GO:0016875	ligase activity, forming carbon-oxygen bonds	1	99	0.62227	Molecular Function
GO:0016876	ligase activity, forming aminoacyl-tRNA and related compounds	1	99	0.62227	Molecular Function
GO:0009725	response to hormone	11	1053	0.427795	Biological Process
GO:0009863	salicylic acid mediated signaling pathway	2	152	0.428558	Biological Process
GO:0071446	cellular response to salicylic acid stimulus	2	152	0.428558	Biological Process
GO:0009719	response to endogenous stimulus	12	1156	0.429412	Biological Process
GO:0051234	establishment of localization	34	3414	0.430325	Biological Process
GO:0006396	RNA processing	7	650	0.430513	Biological Process
GO:0009060	aerobic respiration	1	59	0.433674	Biological Process
GO:0016126	sterol biosynthetic process	1	59	0.433674	Biological Process
GO:0016144	S-glycoside biosynthetic process	1	59	0.433674	Biological Process
GO:0019758	glycosinolate biosynthetic process	1	59	0.433674	Biological Process
GO:0019761	glucosinolate biosynthetic process	1	59	0.433674	Biological Process
GO:0048582	positive regulation of post-embryonic development	1	59	0.433674	Biological Process
GO:1990267	response to transition metal nanoparticle	1	59	0.433674	Biological Process
GO:0006310	DNA recombination	2	154	0.435097	Biological Process
GO:0006520	cellular amino acid metabolic process	8	756	0.437833	Biological Process
GO:0042742	defense response to bacterium	2	155	0.438352	Biological Process
GO:0015824	proline transport	1	60	0.439114	Biological Process
GO:0016765	transferase activity, transferring alkyl or aryl (other than methyl) groups	1	101	0.62964	Molecular Function
GO:0006913	nucleocytoplasmic transport	2	156	0.441597	Biological Process
GO:0051169	nuclear transport	2	156	0.441597	Biological Process
GO:0061695	transferase complex, transferring phosphorus-containing groups	1	67	0.556927	Cellular Component
GO:0032268	regulation of cellular protein metabolic process	3	256	0.445034	Biological Process
GO:0000271	polysaccharide biosynthetic process	5	458	0.447362	Biological Process
GO:0009117	nucleotide metabolic process	7	661	0.447701	Biological Process
GO:0006732	coenzyme metabolic process	6	560	0.448642	Biological Process
GO:0006302	double-strand break repair	1	62	0.449838	Biological Process
GO:0016125	sterol metabolic process	1	62	0.449838	Biological Process
GO:0048653	anther development	1	62	0.449838	Biological Process
GO:0006778	porphyrin-containing compound metabolic process	2	159	0.451269	Biological Process
GO:0050790	regulation of catalytic activity	2	159	0.451269	Biological Process
GO:0019637	organophosphate metabolic process	10	970	0.451766	Biological Process
GO:0006753	nucleoside phosphate metabolic process	7	664	0.452375	Biological Process
GO:0048522	positive regulation of cellular process	5	462	0.454829	Biological Process
GO:0006401	RNA catabolic process	1	63	0.455123	Biological Process
GO:0009750	response to fructose	1	63	0.455123	Biological Process
GO:0009893	positive regulation of metabolic process	4	361	0.455478	Biological Process
GO:0051246	regulation of protein metabolic process	3	261	0.457519	Biological Process
GO:0044767	single-organism developmental process	24	2417	0.457755	Biological Process
GO:0006950	response to stress	29	2934	0.457796	Biological Process
GO:0042651	thylakoid membrane	2	158	0.570286	Cellular Component
GO:0044459	plasma membrane part	2	158	0.570286	Cellular Component
GO:0042802	identical protein binding	1	104	0.640428	Molecular Function
GO:0004857	enzyme inhibitor activity	1	106	0.647445	Molecular Function
GO:0009616	virus induced gene silencing	1	65	0.465543	Biological Process
GO:0052018	modulation by symbiont of RNA levels in host	1	65	0.465543	Biological Process
GO:0052249	modulation of RNA levels in other organism involved in symbiotic interaction	1	65	0.465543	Biological Process
GO:0006810	transport	33	3360	0.466712	Biological Process
GO:0044264	cellular polysaccharide metabolic process	6	572	0.468864	Biological Process
GO:0009664	plant-type cell wall organization	3	266	0.469886	Biological Process
GO:1901659	glycosyl compound biosynthetic process	2	165	0.470325	Biological Process
GO:0006346	methylation-dependent chromatin silencing	1	66	0.470678	Biological Process
GO:0009560	embryo sac egg cell differentiation	1	66	0.470678	Biological Process
GO:0009637	response to blue light	1	66	0.470678	Biological Process
GO:0042364	water-soluble vitamin biosynthetic process	1	66	0.470678	Biological Process
GO:0048438	floral whorl development	3	267	0.472344	Biological Process
GO:0009260	ribonucleotide biosynthetic process	2	166	0.473463	Biological Process
GO:0046390	ribose phosphate biosynthetic process	2	166	0.473463	Biological Process
GO:0006081	cellular aldehyde metabolic process	3	268	0.474797	Biological Process
GO:0010051	xylem and phloem pattern formation	1	67	0.475764	Biological Process
GO:0010267	production of ta-siRNAs involved in RNA interference	1	67	0.475764	Biological Process
GO:0098586	cellular response to virus	1	67	0.475764	Biological Process
GO:0033013	tetrapyrrole metabolic process	2	167	0.476589	Biological Process
GO:0098542	defense response to other organism	6	578	0.478904	Biological Process
GO:0006457	protein folding	3	270	0.479688	Biological Process
GO:0010583	response to cyclopentenone	1	68	0.480801	Biological Process
GO:0007275	multicellular organism development	21	2134	0.481965	Biological Process
GO:0009611	response to wounding	3	271	0.482126	Biological Process
GO:0055085	transmembrane transport	11	1099	0.484458	Biological Process
GO:0044036	cell wall macromolecule metabolic process	3	272	0.484558	Biological Process
GO:0006661	phosphatidylinositol biosynthetic process	1	69	0.485791	Biological Process
GO:0006767	water-soluble vitamin metabolic process	1	69	0.485791	Biological Process
GO:0007292	female gamete generation	1	69	0.485791	Biological Process
GO:2000377	regulation of reactive oxygen species metabolic process	1	69	0.485791	Biological Process
GO:0015804	neutral amino acid transport	1	70	0.490732	Biological Process
GO:0007005	mitochondrion organization	1	71	0.495627	Biological Process
GO:0007131	reciprocal meiotic recombination	1	71	0.495627	Biological Process
GO:0009110	vitamin biosynthetic process	1	71	0.495627	Biological Process
GO:0009902	chloroplast relocation	1	71	0.495627	Biological Process
GO:0035825	reciprocal DNA recombination	1	71	0.495627	Biological Process
GO:0044003	modification by symbiont of host morphology or physiology	1	71	0.495627	Biological Process
GO:0051667	establishment of plastid localization	1	71	0.495627	Biological Process
GO:0051817	modification of morphology or physiology of other organism involved in symbiotic interaction	1	71	0.495627	Biological Process
GO:0090305	nucleic acid phosphodiester bond hydrolysis	1	71	0.495627	Biological Process
GO:0010016	shoot system morphogenesis	3	278	0.499036	Biological Process
GO:0015849	organic acid transport	3	278	0.499036	Biological Process
GO:0046942	carboxylic acid transport	3	278	0.499036	Biological Process
GO:0015995	chlorophyll biosynthetic process	1	72	0.500474	Biological Process
GO:0019750	chloroplast localization	1	72	0.500474	Biological Process
GO:0030838	positive regulation of actin filament polymerization	1	72	0.500474	Biological Process
GO:0045010	actin nucleation	1	72	0.500474	Biological Process
GO:0051644	plastid localization	1	72	0.500474	Biological Process
GO:0022414	reproductive process	14	1428	0.50386	Biological Process
GO:0000003	reproduction	14	1429	0.504939	Biological Process
GO:0007155	cell adhesion	1	73	0.505275	Biological Process
GO:0016226	iron-sulfur cluster assembly	1	73	0.505275	Biological Process
GO:0022610	biological adhesion	1	73	0.505275	Biological Process
GO:0031163	metallo-sulfur cluster assembly	1	73	0.505275	Biological Process
GO:0035821	modification of morphology or physiology of other organism	1	73	0.505275	Biological Process
GO:0043543	protein acylation	1	73	0.505275	Biological Process
GO:0051701	interaction with host	1	73	0.505275	Biological Process
GO:0001101	response to acid chemical	9	909	0.50761	Biological Process
GO:0044702	single organism reproductive process	12	1223	0.508167	Biological Process
GO:0019751	polyol metabolic process	1	74	0.510031	Biological Process
GO:0022412	cellular process involved in reproduction in multicellular organism	1	74	0.510031	Biological Process
GO:0009308	amine metabolic process	2	178	0.510226	Biological Process
GO:0009887	organ morphogenesis	3	283	0.510945	Biological Process
GO:0044712	single-organism catabolic process	8	807	0.511194	Biological Process
GO:0044763	single-organism cellular process	74	7699	0.511586	Biological Process
GO:0051726	regulation of cell cycle	2	179	0.513214	Biological Process
GO:0034754	cellular hormone metabolic process	1	75	0.51474	Biological Process
GO:0006644	phospholipid metabolic process	3	286	0.518019	Biological Process
GO:0009555	pollen development	2	181	0.519153	Biological Process
GO:0009743	response to carbohydrate	2	181	0.519153	Biological Process
GO:0006986	response to unfolded protein	1	76	0.519405	Biological Process
GO:0030968	endoplasmic reticulum unfolded protein response	1	76	0.519405	Biological Process
GO:0034620	cellular response to unfolded protein	1	76	0.519405	Biological Process
GO:0035967	cellular response to topologically incorrect protein	1	76	0.519405	Biological Process
GO:0032502	developmental process	24	2491	0.52042	Biological Process
GO:0031334	positive regulation of protein complex assembly	1	77	0.524025	Biological Process
GO:0032273	positive regulation of protein polymerization	1	77	0.524025	Biological Process
GO:0051495	positive regulation of cytoskeleton organization	1	77	0.524025	Biological Process
GO:0051656	establishment of organelle localization	1	77	0.524025	Biological Process
GO:0033692	cellular polysaccharide biosynthetic process	4	395	0.525369	Biological Process
GO:0006275	regulation of DNA replication	1	78	0.528601	Biological Process
GO:0006497	protein lipidation	1	78	0.528601	Biological Process
GO:0042157	lipoprotein metabolic process	1	78	0.528601	Biological Process
GO:0042158	lipoprotein biosynthetic process	1	78	0.528601	Biological Process
GO:0044089	positive regulation of cellular component biogenesis	1	78	0.528601	Biological Process
GO:0051641	cellular localization	11	1136	0.529233	Biological Process
GO:0003924	GTPase activity	2	229	0.657036	Molecular Function
GO:0016701	oxidoreductase activity, acting on single donors with incorporation of molecular oxygen	1	109	0.657716	Molecular Function
GO:0016810	hydrolase activity, acting on carbon-nitrogen (but not peptide) bonds	1	110	0.661073	Molecular Function
GO:0098797	plasma membrane protein complex	1	74	0.593165	Cellular Component
GO:0015630	microtubule cytoskeleton	2	165	0.593982	Cellular Component
GO:0071944	cell periphery	22	1885	0.59997	Cellular Component
GO:0031226	intrinsic component of plasma membrane	1	76	0.602968	Cellular Component
GO:0005794	Golgi apparatus	6	523	0.606684	Cellular Component
GO:0000151	ubiquitin ligase complex	1	79	0.617234	Cellular Component
GO:0034357	photosynthetic membrane	2	173	0.619864	Cellular Component
GO:0030117	membrane coat	1	82	0.63099	Cellular Component
GO:0048475	coated membrane	1	82	0.63099	Cellular Component
GO:0032991	macromolecular complex	21	1833	0.634847	Cellular Component
GO:0044427	chromosomal part	3	270	0.635275	Cellular Component
GO:0031225	anchored component of membrane	1	84	0.639888	Cellular Component
GO:0005739	mitochondrion	13	1156	0.645103	Cellular Component
GO:0006839	mitochondrial transport	1	79	0.533134	Biological Process
GO:0015711	organic anion transport	3	293	0.53431	Biological Process
GO:0006464	cellular protein modification process	30	3139	0.535791	Biological Process
GO:0036211	protein modification process	30	3139	0.535791	Biological Process
GO:0016192	vesicle-mediated transport	5	507	0.536504	Biological Process
GO:0003006	developmental process involved in reproduction	12	1248	0.536941	Biological Process
GO:0055086	nucleobase-containing small molecule metabolic process	7	720	0.537705	Biological Process
GO:0045893	positive regulation of transcription, DNA-templated	2	188	0.53956	Biological Process
GO:0045935	positive regulation of nucleobase-containing compound metabolic process	2	188	0.53956	Biological Process
GO:0051254	positive regulation of RNA metabolic process	2	188	0.53956	Biological Process
GO:1902680	positive regulation of RNA biosynthetic process	2	188	0.53956	Biological Process
GO:1903508	positive regulation of nucleic acid-templated transcription	2	188	0.53956	Biological Process
GO:0016143	S-glycoside metabolic process	1	82	0.546472	Biological Process
GO:0019757	glycosinolate metabolic process	1	82	0.546472	Biological Process
GO:0019760	glucosinolate metabolic process	1	82	0.546472	Biological Process
GO:0035196	production of miRNAs involved in gene silencing by miRNA	1	82	0.546472	Biological Process
GO:0042398	cellular modified amino acid biosynthetic process	1	82	0.546472	Biological Process
GO:0000394	RNA splicing, via endonucleolytic cleavage and ligation	1	83	0.550833	Biological Process
GO:0009746	response to hexose	1	83	0.550833	Biological Process
GO:0034284	response to monosaccharide	1	83	0.550833	Biological Process
GO:0034613	cellular protein localization	7	730	0.55242	Biological Process
GO:0071407	cellular response to organic cyclic compound	3	302	0.554796	Biological Process
GO:0045333	cellular respiration	1	84	0.555153	Biological Process
GO:0044270	cellular nitrogen compound catabolic process	2	194	0.556573	Biological Process
GO:0046700	heterocycle catabolic process	2	194	0.556573	Biological Process
GO:0006366	transcription from RNA polymerase II promoter	1	85	0.559431	Biological Process
GO:0009561	megagametogenesis	1	85	0.559431	Biological Process
GO:0010200	response to chitin	2	196	0.562145	Biological Process
GO:0009218	pyrimidine ribonucleotide metabolic process	1	86	0.563668	Biological Process
GO:0009220	pyrimidine ribonucleotide biosynthetic process	1	86	0.563668	Biological Process
GO:0007127	meiosis I	1	87	0.567865	Biological Process
GO:0009741	response to brassinosteroid	1	87	0.567865	Biological Process
GO:0044403	symbiosis, encompassing mutualism through parasitism	1	87	0.567865	Biological Process
GO:0000280	nuclear division	2	199	0.570408	Biological Process
GO:0006304	DNA modification	1	88	0.572022	Biological Process
GO:0006305	DNA alkylation	1	88	0.572022	Biological Process
GO:0006306	DNA methylation	1	88	0.572022	Biological Process
GO:0006833	water transport	1	88	0.572022	Biological Process
GO:0009744	response to sucrose	1	88	0.572022	Biological Process
GO:0030422	production of siRNA involved in RNA interference	1	88	0.572022	Biological Process
GO:0034285	response to disaccharide	1	88	0.572022	Biological Process
GO:0042044	fluid transport	1	88	0.572022	Biological Process
GO:0044728	DNA methylation or demethylation	1	88	0.572022	Biological Process
GO:0010557	positive regulation of macromolecule biosynthetic process	2	200	0.573138	Biological Process
GO:0010628	positive regulation of gene expression	2	200	0.573138	Biological Process
GO:0019682	glyceraldehyde-3-phosphate metabolic process	2	200	0.573138	Biological Process
GO:0065009	regulation of molecular function	2	200	0.573138	Biological Process
GO:0008104	protein localization	8	852	0.573286	Biological Process
GO:0000023	maltose metabolic process	1	89	0.576138	Biological Process
GO:0007276	gamete generation	1	89	0.576138	Biological Process
GO:0009862	systemic acquired resistance, salicylic acid mediated signaling pathway	1	89	0.576138	Biological Process
GO:0051567	histone H3-K9 methylation	1	89	0.576138	Biological Process
GO:0061647	histone H3-K9 modification	1	89	0.576138	Biological Process
GO:0008171	O-methyltransferase activity	1	114	0.674176	Molecular Function
GO:0006555	methionine metabolic process	1	90	0.580216	Biological Process
GO:0034655	nucleobase-containing compound catabolic process	1	90	0.580216	Biological Process
GO:0035195	gene silencing by miRNA	1	91	0.584254	Biological Process
GO:0044419	interspecies interaction between organisms	1	91	0.584254	Biological Process
GO:0048437	floral organ development	3	317	0.587727	Biological Process
GO:0016556	mRNA modification	1	92	0.588254	Biological Process
GO:0031348	negative regulation of defense response	1	92	0.588254	Biological Process
GO:0048608	reproductive structure development	10	1079	0.588275	Biological Process
GO:0061458	reproductive system development	10	1079	0.588275	Biological Process
GO:0009605	response to external stimulus	12	1295	0.589462	Biological Process
GO:0006066	alcohol metabolic process	2	207	0.591893	Biological Process
GO:0006606	protein import into nucleus	1	93	0.592216	Biological Process
GO:0044744	protein targeting to nucleus	1	93	0.592216	Biological Process
GO:1902593	single-organism nuclear import	1	93	0.592216	Biological Process
GO:0034637	cellular carbohydrate biosynthetic process	4	430	0.592563	Biological Process
GO:0048316	seed development	4	430	0.592563	Biological Process
GO:0010103	stomatal complex morphogenesis	1	94	0.596139	Biological Process
GO:0051170	nuclear import	1	94	0.596139	Biological Process
GO:0031328	positive regulation of cellular biosynthetic process	2	209	0.597138	Biological Process
GO:0006418	tRNA aminoacylation for protein translation	1	95	0.600025	Biological Process
GO:0009152	purine ribonucleotide biosynthetic process	1	95	0.600025	Biological Process
GO:0051640	organelle localization	1	95	0.600025	Biological Process
GO:0016023	cytoplasmic, membrane-bounded vesicle	8	744	0.680506	Cellular Component
GO:0031410	cytoplasmic vesicle	8	744	0.680506	Cellular Component
GO:0031988	membrane-bounded vesicle	8	746	0.683431	Cellular Component
GO:0031982	vesicle	8	747	0.684888	Cellular Component
GO:0098588	bounding membrane of organelle	6	568	0.686101	Cellular Component
GO:0010167	response to nitrate	1	96	0.603874	Biological Process
GO:0015980	energy derivation by oxidation of organic compounds	1	96	0.603874	Biological Process
GO:0019252	starch biosynthetic process	1	96	0.603874	Biological Process
GO:0000096	sulfur amino acid metabolic process	2	213	0.607477	Biological Process
GO:0048285	organelle fission	2	213	0.607477	Biological Process
GO:0006221	pyrimidine nucleotide biosynthetic process	1	97	0.607686	Biological Process
GO:0043038	amino acid activation	1	97	0.607686	Biological Process
GO:0043039	tRNA aminoacylation	1	97	0.607686	Biological Process
GO:0044700	single organism signaling	16	1746	0.611083	Biological Process
GO:0006220	pyrimidine nucleotide metabolic process	1	98	0.611461	Biological Process
GO:0042451	purine nucleoside biosynthetic process	1	98	0.611461	Biological Process
GO:0046129	purine ribonucleoside biosynthetic process	1	98	0.611461	Biological Process
GO:0051607	defense response to virus	1	98	0.611461	Biological Process
GO:0009908	flower development	5	553	0.613835	Biological Process
GO:0010243	response to organonitrogen compound	2	216	0.6151	Biological Process
GO:0051173	positive regulation of nitrogen compound metabolic process	2	216	0.6151	Biological Process
GO:0023052	signaling	16	1752	0.616689	Biological Process
GO:0071702	organic substance transport	12	1321	0.61741	Biological Process
GO:0006633	fatty acid biosynthetic process	2	219	0.622609	Biological Process
GO:0006970	response to osmotic stress	4	447	0.623125	Biological Process
GO:0006779	porphyrin-containing compound biosynthetic process	1	102	0.626205	Biological Process
GO:0009407	toxin catabolic process	1	102	0.626205	Biological Process
GO:0031050	dsRNA fragmentation	1	102	0.626205	Biological Process
GO:0043331	response to dsRNA	1	102	0.626205	Biological Process
GO:0070918	production of small RNA involved in gene silencing by RNA	1	102	0.626205	Biological Process
GO:0071359	cellular response to dsRNA	1	102	0.626205	Biological Process
GO:0090487	secondary metabolite catabolic process	1	102	0.626205	Biological Process
GO:0009627	systemic acquired resistance	2	221	0.627552	Biological Process
GO:0071554	cell wall organization or biogenesis	7	784	0.628091	Biological Process
GO:0046474	glycerophospholipid biosynthetic process	1	103	0.629803	Biological Process
GO:0010154	fruit development	4	452	0.631836	Biological Process
GO:0033365	protein localization to organelle	3	339	0.633139	Biological Process
GO:0051186	cofactor metabolic process	6	677	0.633336	Biological Process
GO:0009825	multidimensional cell growth	1	104	0.633367	Biological Process
GO:0015706	nitrate transport	1	104	0.633367	Biological Process
GO:0017148	negative regulation of translation	1	104	0.633367	Biological Process
GO:0034249	negative regulation of cellular amide metabolic process	1	104	0.633367	Biological Process
GO:0016051	carbohydrate biosynthetic process	6	678	0.634758	Biological Process
GO:0090626	plant epidermis morphogenesis	2	225	0.637289	Biological Process
GO:0009888	tissue development	7	792	0.638688	Biological Process
GO:0006575	cellular modified amino acid metabolic process	1	106	0.640393	Biological Process
GO:0009163	nucleoside biosynthetic process	1	106	0.640393	Biological Process
GO:0010638	positive regulation of organelle organization	1	106	0.640393	Biological Process
GO:0030003	cellular cation homeostasis	1	106	0.640393	Biological Process
GO:0042455	ribonucleoside biosynthetic process	1	106	0.640393	Biological Process
GO:0046467	membrane lipid biosynthetic process	1	106	0.640393	Biological Process
GO:0032787	monocarboxylic acid metabolic process	9	1015	0.641175	Biological Process
GO:0005576	extracellular region	5	483	0.696705	Cellular Component
GO:0033036	macromolecule localization	9	1017	0.643504	Biological Process
GO:0048443	stamen development	1	107	0.643855	Biological Process
GO:0048466	androecium development	1	107	0.643855	Biological Process
GO:0071669	plant-type cell wall organization or biogenesis	3	346	0.646845	Biological Process
GO:0044436	thylakoid part	2	203	0.705692	Cellular Component
GO:1902578	single-organism localization	25	2759	0.649353	Biological Process
GO:0016246	RNA interference	1	109	0.65068	Biological Process
GO:0051130	positive regulation of cellular component organization	1	111	0.657376	Biological Process
GO:0042254	ribosome biogenesis	2	234	0.658468	Biological Process
GO:0090567	reproductive shoot system development	5	582	0.658562	Biological Process
GO:0048827	phyllome development	4	468	0.658841	Biological Process
GO:1901605	alpha-amino acid metabolic process	4	468	0.658841	Biological Process
GO:0033014	tetrapyrrole biosynthetic process	1	112	0.660675	Biological Process
GO:0046488	phosphatidylinositol metabolic process	1	112	0.660675	Biological Process
GO:0006091	generation of precursor metabolites and energy	4	470	0.662122	Biological Process
GO:0016052	carbohydrate catabolic process	3	355	0.663933	Biological Process
GO:0009404	toxin metabolic process	1	113	0.663943	Biological Process
GO:0009553	embryo sac development	1	113	0.663943	Biological Process
GO:0032504	multicellular organism reproduction	2	238	0.667561	Biological Process
GO:0040029	regulation of gene expression, epigenetic	2	238	0.667561	Biological Process
GO:0042545	cell wall modification	2	238	0.667561	Biological Process
GO:0015031	protein transport	7	816	0.669433	Biological Process
GO:0006873	cellular ion homeostasis	1	115	0.670386	Biological Process
GO:0019953	sexual reproduction	1	115	0.670386	Biological Process
GO:0006952	defense response	8	931	0.672749	Biological Process
GO:0044262	cellular carbohydrate metabolic process	6	706	0.673247	Biological Process
GO:0006576	cellular biogenic amine metabolic process	1	116	0.673561	Biological Process
GO:0009697	salicylic acid biosynthetic process	1	116	0.673561	Biological Process
GO:0009965	leaf morphogenesis	1	116	0.673561	Biological Process
GO:0010256	endomembrane system organization	1	116	0.673561	Biological Process
GO:0010374	stomatal complex development	1	116	0.673561	Biological Process
GO:0045184	establishment of protein localization	7	820	0.674399	Biological Process
GO:0007165	signal transduction	15	1708	0.675367	Biological Process
GO:0005694	chromosome	3	314	0.733817	Cellular Component
GO:0000785	chromatin	2	218	0.742247	Cellular Component
GO:0005874	microtubule	1	113	0.747346	Cellular Component
GO:0005618	cell wall	6	608	0.747428	Cellular Component
GO:0099512	supramolecular fiber	1	115	0.753454	Cellular Component
GO:0099513	polymeric cytoskeletal fiber	1	115	0.753454	Cellular Component
GO:0009534	chloroplast thylakoid	2	224	0.755755	Cellular Component
GO:0031976	plastid thylakoid	2	224	0.755755	Cellular Component
GO:0030312	external encapsulating structure	6	616	0.75861	Cellular Component
GO:0022613	ribonucleoprotein complex biogenesis	2	243	0.678652	Biological Process
GO:0009696	salicylic acid metabolic process	1	118	0.679819	Biological Process
GO:0055082	cellular chemical homeostasis	1	118	0.679819	Biological Process
GO:0006886	intracellular protein transport	6	712	0.681153	Biological Process
GO:0022402	cell cycle process	4	482	0.68136	Biological Process
GO:0051082	unfolded protein binding	1	124	0.704768	Molecular Function
GO:0008324	cation transmembrane transporter activity	4	489	0.706011	Molecular Function
GO:0016705	oxidoreductase activity, acting on paired donors, with incorporation or reduction of molecular oxygen	8	945	0.708048	Molecular Function
GO:0009617	response to bacterium	2	245	0.683003	Biological Process
GO:0007154	cell communication	17	1940	0.686365	Biological Process
GO:0006098	pentose-phosphate shunt	1	121	0.688985	Biological Process
GO:0009813	flavonoid biosynthetic process	1	121	0.688985	Biological Process
GO:0022900	electron transport chain	1	121	0.688985	Biological Process
GO:0051156	glucose 6-phosphate metabolic process	1	121	0.688985	Biological Process
GO:0019752	carboxylic acid metabolic process	15	1724	0.689319	Biological Process
GO:0048856	anatomical structure development	20	2272	0.689754	Biological Process
GO:0016628	oxidoreductase activity, acting on the CH-CH group of donors, NAD or NADP as acceptor	1	127	0.713374	Molecular Function
GO:0015077	monovalent inorganic cation transmembrane transporter activity	2	257	0.717805	Molecular Function
GO:0016209	antioxidant activity	3	380	0.720015	Molecular Function
GO:0022890	inorganic cation transmembrane transporter activity	3	383	0.724942	Molecular Function
GO:0008509	anion transmembrane transporter activity	2	261	0.725709	Molecular Function
GO:0055080	cation homeostasis	1	122	0.691981	Biological Process
GO:0009668	plastid membrane organization	1	123	0.694949	Biological Process
GO:0010027	thylakoid membrane organization	1	123	0.694949	Biological Process
GO:0044106	cellular amine metabolic process	1	123	0.694949	Biological Process
GO:0048767	root hair elongation	1	123	0.694949	Biological Process
GO:0072330	monocarboxylic acid biosynthetic process	4	492	0.696803	Biological Process
GO:0048367	shoot system development	7	839	0.697358	Biological Process
GO:0009066	aspartate family amino acid metabolic process	1	124	0.697889	Biological Process
GO:0046907	intracellular transport	8	954	0.698939	Biological Process
GO:0016567	protein ubiquitination	2	253	0.699933	Biological Process
GO:0044699	single-organism process	106	11389	0.700838	Biological Process
GO:0042446	hormone biosynthetic process	1	126	0.703684	Biological Process
GO:0072528	pyrimidine-containing compound biosynthetic process	1	126	0.703684	Biological Process
GO:0009891	positive regulation of biosynthetic process	2	256	0.706086	Biological Process
GO:0006694	steroid biosynthetic process	1	127	0.70654	Biological Process
GO:1901699	cellular response to nitrogen compound	1	127	0.70654	Biological Process
GO:0009615	response to virus	1	128	0.709368	Biological Process
GO:0032269	negative regulation of cellular protein metabolic process	1	128	0.709368	Biological Process
GO:0051248	negative regulation of protein metabolic process	1	128	0.709368	Biological Process
GO:0016879	ligase activity, forming carbon-nitrogen bonds	1	135	0.735123	Molecular Function
GO:0044765	single-organism transport	24	2742	0.714217	Biological Process
GO:0006739	NADP metabolic process	1	130	0.714944	Biological Process
GO:0080147	root hair cell development	1	131	0.717692	Biological Process
GO:0010228	vegetative to reproductive phase transition of meristem	2	262	0.718079	Biological Process
GO:0006163	purine nucleotide metabolic process	3	386	0.718184	Biological Process
GO:0006417	regulation of translation	1	132	0.720413	Biological Process
GO:0034248	regulation of cellular amide metabolic process	1	132	0.720413	Biological Process
GO:0035194	posttranscriptional gene silencing by RNA	1	132	0.720413	Biological Process
GO:0051649	establishment of localization in cell	9	1088	0.720579	Biological Process
GO:0044451	nucleoplasm part	1	124	0.779179	Cellular Component
GO:0032446	protein modification by small protein conjugation	2	265	0.723921	Biological Process
GO:0009790	embryo development	3	390	0.724669	Biological Process
GO:0006094	gluconeogenesis	1	134	0.725778	Biological Process
GO:0072527	pyrimidine-containing compound metabolic process	1	134	0.725778	Biological Process
GO:0010090	trichome morphogenesis	1	135	0.728422	Biological Process
GO:0010498	proteasomal protein catabolic process	1	135	0.728422	Biological Process
GO:0048193	Golgi vesicle transport	2	268	0.729661	Biological Process
GO:0010075	regulation of meristem growth	1	136	0.731041	Biological Process
GO:0045491	xylan metabolic process	1	136	0.731041	Biological Process
GO:0006820	anion transport	4	516	0.731674	Biological Process
GO:0045087	innate immune response	4	516	0.731674	Biological Process
GO:0050801	ion homeostasis	1	138	0.736203	Biological Process
GO:0009814	defense response, incompatible interaction	2	272	0.737157	Biological Process
GO:0006643	membrane lipid metabolic process	1	139	0.738747	Biological Process
GO:0006790	sulfur compound metabolic process	3	400	0.740373	Biological Process
GO:0006955	immune response	4	523	0.741264	Biological Process
GO:0009069	serine family amino acid metabolic process	1	140	0.741266	Biological Process
GO:0016441	posttranscriptional gene silencing	1	140	0.741266	Biological Process
GO:0009620	response to fungus	2	275	0.742663	Biological Process
GO:0006470	protein dephosphorylation	1	141	0.743761	Biological Process
GO:0051704	multi-organism process	10	1228	0.745398	Biological Process
GO:0043436	oxoacid metabolic process	15	1793	0.745458	Biological Process
GO:0006082	organic acid metabolic process	15	1794	0.746222	Biological Process
GO:0019319	hexose biosynthetic process	1	143	0.748681	Biological Process
GO:0035266	meristem growth	1	143	0.748681	Biological Process
GO:0045017	glycerolipid biosynthetic process	1	145	0.753506	Biological Process
GO:0048585	negative regulation of response to stimulus	1	145	0.753506	Biological Process
GO:0010026	trichome differentiation	1	146	0.755884	Biological Process
GO:0010410	hemicellulose metabolic process	1	146	0.755884	Biological Process
GO:0044711	single-organism biosynthetic process	22	2588	0.757272	Biological Process
GO:0005984	disaccharide metabolic process	1	147	0.758239	Biological Process
GO:0009845	seed germination	1	147	0.758239	Biological Process
GO:0009651	response to salt stress	3	413	0.759723	Biological Process
GO:0006650	glycerophospholipid metabolic process	1	148	0.760571	Biological Process
GO:0090351	seedling development	1	149	0.762881	Biological Process
GO:0008610	lipid biosynthetic process	6	781	0.763066	Biological Process
GO:0005982	starch metabolic process	1	150	0.765169	Biological Process
GO:0009723	response to ethylene	1	151	0.767435	Biological Process
GO:0090558	plant epidermis development	3	419	0.768256	Biological Process
GO:0072521	purine-containing compound metabolic process	3	420	0.769654	Biological Process
GO:0002252	immune effector process	1	152	0.769679	Biological Process
GO:0070838	divalent metal ion transport	1	152	0.769679	Biological Process
GO:0072511	divalent inorganic cation transport	1	152	0.769679	Biological Process
GO:0008202	steroid metabolic process	1	153	0.771902	Biological Process
GO:0048509	regulation of meristem development	1	153	0.771902	Biological Process
GO:0019693	ribose phosphate metabolic process	4	547	0.772186	Biological Process
GO:0046983	protein dimerization activity	6	763	0.758606	Molecular Function
GO:0005509	calcium ion binding	2	279	0.758993	Molecular Function
GO:0022892	substrate-specific transporter activity	8	1000	0.76447	Molecular Function
GO:0031984	organelle subcompartment	2	253	0.812782	Cellular Component
GO:0009535	chloroplast thylakoid membrane	1	138	0.813996	Cellular Component
GO:0055035	plastid thylakoid membrane	1	138	0.813996	Cellular Component
GO:1901135	carbohydrate derivative metabolic process	9	1151	0.779235	Biological Process
GO:0030001	metal ion transport	4	553	0.77945	Biological Process
GO:0043207	response to external biotic stimulus	7	918	0.781263	Biological Process
GO:0051707	response to other organism	7	918	0.781263	Biological Process
GO:0050832	defense response to fungus	1	159	0.784797	Biological Process
GO:0006796	phosphate-containing compound metabolic process	28	3297	0.785165	Biological Process
GO:0016053	organic acid biosynthetic process	7	924	0.786869	Biological Process
GO:0046394	carboxylic acid biosynthetic process	7	924	0.786869	Biological Process
GO:0006364	rRNA processing	1	161	0.788932	Biological Process
GO:0046364	monosaccharide biosynthetic process	1	161	0.788932	Biological Process
GO:0009932	cell tip growth	1	162	0.79097	Biological Process
GO:0000902	cell morphogenesis	3	436	0.791105	Biological Process
GO:0009259	ribonucleotide metabolic process	3	437	0.792389	Biological Process
GO:0031347	regulation of defense response	2	305	0.792496	Biological Process
GO:0016072	rRNA metabolic process	1	164	0.794987	Biological Process
GO:0006974	cellular response to DNA damage stimulus	2	307	0.795496	Biological Process
GO:0044703	multi-organism reproductive process	2	307	0.795496	Biological Process
GO:0080134	regulation of response to stress	2	309	0.798459	Biological Process
GO:0006793	phosphorus metabolic process	28	3326	0.800419	Biological Process
GO:0030599	pectinesterase activity	1	154	0.78041	Molecular Function
GO:0004175	endopeptidase activity	3	425	0.786984	Molecular Function
GO:0048037	cofactor binding	6	791	0.787834	Molecular Function
GO:0022891	substrate-specific transmembrane transporter activity	7	909	0.787965	Molecular Function
GO:0004553	hydrolase activity, hydrolyzing O-glycosyl compounds	6	793	0.789815	Molecular Function
GO:0016772	transferase activity, transferring phosphorus-containing groups	26	3040	0.791876	Molecular Function
GO:0017038	protein import	1	168	0.802792	Biological Process
GO:0008652	cellular amino acid biosynthetic process	3	446	0.803656	Biological Process
GO:0016311	dephosphorylation	1	169	0.804697	Biological Process
GO:0008283	cell proliferation	1	170	0.806583	Biological Process
GO:0042445	hormone metabolic process	1	170	0.806583	Biological Process
GO:0016757	transferase activity, transferring glycosyl groups	7	919	0.797134	Molecular Function
GO:0003690	double-stranded DNA binding	1	164	0.801057	Molecular Function
GO:0008194	UDP-glycosyltransferase activity	2	307	0.803831	Molecular Function
GO:0009311	oligosaccharide metabolic process	1	171	0.808452	Biological Process
GO:0006090	pyruvate metabolic process	2	319	0.812709	Biological Process
GO:0048513	animal organ development	3	455	0.814408	Biological Process
GO:0009793	embryo development ending in seed dormancy	2	322	0.816807	Biological Process
GO:0002376	immune system process	4	588	0.818248	Biological Process
GO:0000041	transition metal ion transport	1	177	0.81929	Biological Process
GO:0044723	single-organism carbohydrate metabolic process	9	1202	0.819876	Biological Process
GO:0072594	establishment of protein localization to organelle	2	325	0.820824	Biological Process
GO:0006812	cation transport	6	844	0.823426	Biological Process
GO:0051716	cellular response to stimulus	20	2478	0.82376	Biological Process
GO:2000026	regulation of multicellular organismal development	3	464	0.82466	Biological Process
GO:0042592	homeostatic process	2	329	0.826058	Biological Process
GO:0071103	DNA conformation change	1	182	0.827854	Biological Process
GO:0006811	ion transport	9	1214	0.828568	Biological Process
GO:0009607	response to biotic stimulus	7	973	0.828714	Biological Process
GO:0006399	tRNA metabolic process	1	183	0.829518	Biological Process
GO:0010608	posttranscriptional regulation of gene expression	1	183	0.829518	Biological Process
GO:0032989	cellular component morphogenesis	3	470	0.831225	Biological Process
GO:0098796	membrane protein complex	3	381	0.842408	Cellular Component
GO:0044802	single-organism membrane organization	2	339	0.83855	Biological Process
GO:0044281	small molecule metabolic process	21	2623	0.840016	Biological Process
GO:0015698	inorganic anion transport	1	190	0.840725	Biological Process
GO:0048878	chemical homeostasis	1	190	0.840725	Biological Process
GO:0033554	cellular response to stress	6	869	0.843753	Biological Process
GO:0051239	regulation of multicellular organismal process	3	485	0.846725	Biological Process
GO:0048638	regulation of developmental growth	1	194	0.846797	Biological Process
GO:0006006	glucose metabolic process	1	195	0.848279	Biological Process
GO:1901657	glycosyl compound metabolic process	3	487	0.848696	Biological Process
GO:0005975	carbohydrate metabolic process	17	2184	0.848808	Biological Process
GO:0009856	pollination	1	196	0.849746	Biological Process
GO:0048469	cell maturation	1	197	0.851199	Biological Process
GO:0048764	trichoblast maturation	1	197	0.851199	Biological Process
GO:0048765	root hair cell differentiation	1	197	0.851199	Biological Process
GO:0043234	protein complex	12	1283	0.860193	Cellular Component
GO:0016020	membrane	51	4707	0.860283	Cellular Component
GO:0034660	ncRNA metabolic process	2	354	0.855777	Biological Process
GO:0044706	multi-multicellular organism process	1	201	0.856874	Biological Process
GO:0046486	glycerolipid metabolic process	1	201	0.856874	Biological Process
GO:0061024	membrane organization	2	356	0.857943	Biological Process
GO:0009626	plant-type hypersensitive response	1	202	0.858258	Biological Process
GO:0034050	host programmed cell death induced by symbiont	1	202	0.858258	Biological Process
GO:0045088	regulation of innate immune response	1	204	0.860988	Biological Process
GO:0048731	system development	12	1624	0.861301	Biological Process
GO:0050776	regulation of immune response	1	205	0.862333	Biological Process
GO:0016798	hydrolase activity, acting on glycosyl bonds	6	836	0.829078	Molecular Function
GO:0016491	oxidoreductase activity	27	3232	0.832775	Molecular Function
GO:0004672	protein kinase activity	17	2121	0.833791	Molecular Function
GO:0002682	regulation of immune system process	1	206	0.863665	Biological Process
GO:0016482	cytoplasmic transport	3	506	0.866354	Biological Process
GO:0009150	purine ribonucleotide metabolic process	2	366	0.868337	Biological Process
GO:0019725	cellular homeostasis	1	210	0.868866	Biological Process
GO:0006468	protein phosphorylation	16	2111	0.869608	Biological Process
GO:0006733	oxidoreduction coenzyme metabolic process	2	369	0.871318	Biological Process
GO:0040008	regulation of growth	1	212	0.871393	Biological Process
GO:0046128	purine ribonucleoside metabolic process	2	370	0.872297	Biological Process
GO:0042278	purine nucleoside metabolic process	2	372	0.874236	Biological Process
GO:0010054	trichoblast differentiation	1	216	0.876301	Biological Process
GO:0031224	intrinsic component of membrane	14	1501	0.880182	Cellular Component
GO:0031090	organelle membrane	6	732	0.882297	Cellular Component
GO:0016021	integral component of membrane	13	1418	0.886446	Cellular Component
GO:0048588	developmental cell growth	1	218	0.878684	Biological Process
GO:0009505	plant-type cell wall	1	187	0.89815	Cellular Component
GO:0044429	mitochondrial part	1	190	0.901846	Cellular Component
GO:0000786	nucleosome	1	195	0.907712	Cellular Component
GO:0032993	protein-DNA complex	1	200	0.91323	Cellular Component
GO:0044815	DNA packaging complex	1	205	0.91842	Cellular Component
GO:0044425	membrane part	17	1865	0.920994	Cellular Component
GO:0010053	root epidermal cell differentiation	1	220	0.881022	Biological Process
GO:0006631	fatty acid metabolic process	2	384	0.885312	Biological Process
GO:0009119	ribonucleoside metabolic process	2	384	0.885312	Biological Process
GO:0048609	multicellular organismal reproductive process	1	224	0.885565	Biological Process
GO:0034470	ncRNA processing	1	225	0.886673	Biological Process
GO:0044255	cellular lipid metabolic process	6	937	0.889641	Biological Process
GO:0048366	leaf development	1	228	0.889935	Biological Process
GO:0019318	hexose metabolic process	1	230	0.892057	Biological Process
GO:0048468	cell development	2	392	0.89219	Biological Process
GO:0048869	cellular developmental process	5	812	0.892926	Biological Process
GO:0044710	single-organism metabolic process	59	6956	0.893016	Biological Process
GO:0090627	plant epidermal cell differentiation	1	231	0.893103	Biological Process
GO:0006629	lipid metabolic process	9	1323	0.893465	Biological Process
GO:0016740	transferase activity	48	5553	0.849091	Molecular Function
GO:0004872	receptor activity	1	200	0.860614	Molecular Function
GO:0060089	molecular transducer activity	1	200	0.860614	Molecular Function
GO:0004601	peroxidase activity	2	361	0.869887	Molecular Function
GO:0016684	oxidoreductase activity, acting on peroxide as acceptor	2	364	0.87288	Molecular Function
GO:0015075	ion transmembrane transporter activity	5	770	0.874357	Molecular Function
GO:0046873	metal ion transmembrane transporter activity	1	212	0.876214	Molecular Function
GO:0005506	iron ion binding	5	777	0.879182	Molecular Function
GO:0004842	ubiquitin-protein transferase activity	1	216	0.881017	Molecular Function
GO:0019787	ubiquitin-like protein transferase activity	1	218	0.883349	Molecular Function
GO:0016301	kinase activity	19	2458	0.884798	Molecular Function
GO:0009116	nucleoside metabolic process	2	403	0.901026	Biological Process
GO:0000904	cell morphogenesis involved in differentiation	1	240	0.902073	Biological Process
GO:0071229	cellular response to acid chemical	2	406	0.903316	Biological Process
GO:0050793	regulation of developmental process	3	555	0.903808	Biological Process
GO:0016773	phosphotransferase activity, alcohol group as acceptor	18	2361	0.891727	Molecular Function
GO:0044283	small molecule biosynthetic process	8	1229	0.908165	Biological Process
GO:0012501	programmed cell death	1	248	0.909415	Biological Process
GO:0071310	cellular response to organic substance	5	843	0.910324	Biological Process
GO:0099402	plant organ development	5	857	0.917341	Biological Process
GO:0050662	coenzyme binding	3	547	0.90484	Molecular Function
GO:0016746	transferase activity, transferring acyl groups	3	548	0.905498	Molecular Function
GO:0016788	hydrolase activity, acting on ester bonds	7	1089	0.910802	Molecular Function
GO:0046982	protein heterodimerization activity	1	250	0.915027	Molecular Function
GO:0009653	anatomical structure morphogenesis	7	1133	0.922127	Biological Process
GO:0009826	unidimensional cell growth	1	270	0.926903	Biological Process
GO:0008219	cell death	1	274	0.929701	Biological Process
GO:0016265	death	1	274	0.929701	Biological Process
GO:0006281	DNA repair	1	275	0.930383	Biological Process
GO:0044724	single-organism carbohydrate catabolic process	1	275	0.930383	Biological Process
GO:0030154	cell differentiation	3	602	0.930585	Biological Process
GO:0005996	monosaccharide metabolic process	1	283	0.935612	Biological Process
GO:0070887	cellular response to chemical stimulus	5	905	0.937881	Biological Process
GO:0048580	regulation of post-embryonic development	1	294	0.94217	Biological Process
GO:0044272	sulfur compound biosynthetic process	1	295	0.942732	Biological Process
GO:1902582	single-organism intracellular transport	4	780	0.943958	Biological Process
GO:0016049	cell growth	2	477	0.945034	Biological Process
GO:0040007	growth	3	635	0.945111	Biological Process
GO:0010015	root morphogenesis	1	302	0.946517	Biological Process
GO:0052689	carboxylic ester hydrolase activity	1	274	0.933016	Molecular Function
GO:0020037	heme binding	6	1032	0.940292	Molecular Function
GO:0016758	transferase activity, transferring hexosyl groups	4	764	0.942737	Molecular Function
GO:0046906	tetrapyrrole binding	6	1042	0.943653	Molecular Function
GO:0016829	lyase activity	3	625	0.945339	Molecular Function
GO:0043531	ADP binding	3	655	0.956129	Molecular Function
GO:0003824	catalytic activity	128	14485	0.957868	Molecular Function
GO:0016616	oxidoreductase activity, acting on the CH-OH group of donors, NAD or NADP as acceptor	1	323	0.958814	Molecular Function
GO:0048589	developmental growth	2	500	0.954404	Biological Process
GO:0055114	oxidation-reduction process	21	2983	0.954682	Biological Process
GO:1901701	cellular response to oxygen-containing compound	2	505	0.956229	Biological Process
GO:0016310	phosphorylation	17	2513	0.956789	Biological Process
GO:1901607	alpha-amino acid biosynthetic process	1	325	0.957288	Biological Process
GO:1902580	single-organism cellular localization	2	515	0.959673	Biological Process
GO:0021700	developmental maturation	1	332	0.960115	Biological Process
GO:0006605	protein targeting	2	518	0.960655	Biological Process
GO:0009755	hormone-mediated signaling pathway	2	524	0.962551	Biological Process
GO:0019362	pyridine nucleotide metabolic process	1	339	0.962757	Biological Process
GO:0046496	nicotinamide nucleotide metabolic process	1	339	0.962757	Biological Process
GO:0072524	pyridine-containing compound metabolic process	1	350	0.96656	Biological Process
GO:0032870	cellular response to hormone stimulus	2	555	0.971033	Biological Process
GO:0060560	developmental growth involved in morphogenesis	1	365	0.971131	Biological Process
GO:0071495	cellular response to endogenous stimulus	2	562	0.972676	Biological Process
GO:0022622	root system development	1	386	0.976505	Biological Process
GO:0048364	root development	1	386	0.976505	Biological Process
GO:0016614	oxidoreductase activity, acting on CH-OH group of donors	1	422	0.984625	Molecular Function
GO:0016747	transferase activity, transferring acyl groups other than amino-acyl groups	1	447	0.988019	Molecular Function
GO:0097305	response to alcohol	1	472	0.989916	Biological Process
GO:0033993	response to lipid	1	529	0.994255	Biological Process
GO:0003674	molecular_function	266	27231	1	Molecular Function
GO:0005575	cellular_component	136	11295	1	Cellular Component
GO:0008150	biological_process	191	19944	1	Biological Process
