# Supplementary material for: Population Structure, Genetic Diversity and Candidate Genes for the Adaptation to Environmental Stress in Picea koraiensis
Source: Plants (Basel). 2023 Mar 10;12(6):1266. doi: 10.3390/plants12061266 (PMC10055018; doi:10.3390/plants12061266)
Supplement: Supplementary file 1 [file plants-12-01266-s001.zip › plants-2202434-supplementary/Table_S1-S4/Table_S4.xlsx]

## Sheet: Table S4
Table S4 GO categories of selected genes in P. koraiensis WYL (Wuyiling) population.
GO ID	Description	Out	All	Pvalue	Ontology
GO:0008278	cohesin complex	2	3	0.00116967	Cellular Component
GO:0000793	condensed chromosome	4	27	0.00187701	Cellular Component
GO:0016837	carbon-oxygen lyase activity, acting on polysaccharides	3	16	0.00240555	Molecular Function
GO:0030570	pectate lyase activity	3	16	0.00240555	Molecular Function
GO:0015077	monovalent inorganic cation transmembrane transporter activity	11	257	0.00525115	Molecular Function
GO:0004252	serine-type endopeptidase activity	9	187	0.00530729	Molecular Function
GO:0000175	3'-5'-exoribonuclease activity	2	11	0.0146886	Molecular Function
GO:0022890	inorganic cation transmembrane transporter activity	13	383	0.0162153	Molecular Function
GO:0004048	anthranilate phosphoribosyltransferase activity	1	1	0.017223	Molecular Function
GO:0004314	[acyl-carrier-protein] S-malonyltransferase activity	1	1	0.017223	Molecular Function
GO:0004760	serine-pyruvate transaminase activity	1	1	0.017223	Molecular Function
GO:0008419	RNA lariat debranching enzyme activity	1	1	0.017223	Molecular Function
GO:0010303	limit dextrinase activity	1	1	0.017223	Molecular Function
GO:0015093	ferrous iron transmembrane transporter activity	1	1	0.017223	Molecular Function
GO:0016419	S-malonyltransferase activity	1	1	0.017223	Molecular Function
GO:0016420	malonyltransferase activity	1	1	0.017223	Molecular Function
GO:0030731	guanidinoacetate N-methyltransferase activity	1	1	0.017223	Molecular Function
GO:0047641	aldose-6-phosphate reductase (NADPH) activity	1	1	0.017223	Molecular Function
GO:0050281	serine-glyoxylate transaminase activity	1	1	0.017223	Molecular Function
GO:0050589	leucocyanidin oxygenase activity	1	1	0.017223	Molecular Function
GO:0051060	pullulanase activity	1	1	0.017223	Molecular Function
GO:0008184	glycogen phosphorylase activity	2	12	0.0174273	Molecular Function
GO:0008233	peptidase activity	23	828	0.0175988	Molecular Function
GO:0016307	phosphatidylinositol phosphate kinase activity	2	13	0.0203638	Molecular Function
GO:0004177	aminopeptidase activity	3	35	0.0220993	Molecular Function
GO:0004715	non-membrane spanning protein tyrosine kinase activity	3	35	0.0220993	Molecular Function
GO:0070011	peptidase activity, acting on L-amino acid peptides	21	757	0.022916	Molecular Function
GO:0042578	phosphoric ester hydrolase activity	12	360	0.0230837	Molecular Function
GO:0004532	exoribonuclease activity	2	14	0.0234905	Molecular Function
GO:0015250	water channel activity	2	14	0.0234905	Molecular Function
GO:0016896	exoribonuclease activity, producing 5'-phosphomonoesters	2	14	0.0234905	Molecular Function
GO:0046983	protein dimerization activity	21	763	0.0246993	Molecular Function
GO:0005372	water transmembrane transporter activity	2	15	0.0267998	Molecular Function
GO:0004540	ribonuclease activity	5	98	0.0273447	Molecular Function
GO:0015079	potassium ion transmembrane transporter activity	4	68	0.0298199	Molecular Function
GO:0000156	phosphorelay response regulator activity	2	16	0.0302847	Molecular Function
GO:0004645	phosphorylase activity	2	16	0.0302847	Molecular Function
GO:0016725	oxidoreductase activity, acting on CH or CH2 groups	2	16	0.0302847	Molecular Function
GO:0008236	serine-type peptidase activity	11	335	0.031645	Molecular Function
GO:0017171	serine hydrolase activity	11	335	0.031645	Molecular Function
GO:0004175	endopeptidase activity	13	425	0.0339314	Molecular Function
GO:0001076	transcription factor activity, RNA polymerase II transcription factor binding	2	17	0.0339381	Molecular Function
GO:0001104	RNA polymerase II transcription cofactor activity	2	17	0.0339381	Molecular Function
GO:0016787	hydrolase activity	89	4296	0.0341473	Molecular Function
GO:0004421	hydroxymethylglutaryl-CoA synthase activity	1	2	0.03415	Molecular Function
GO:0004801	sedoheptulose-7-phosphate:D-glyceraldehyde-3-phosphate glyceronetransferase activity	1	2	0.03415	Molecular Function
GO:0008420	CTD phosphatase activity	1	2	0.03415	Molecular Function
GO:0008428	ribonuclease inhibitor activity	1	2	0.03415	Molecular Function
GO:0008915	lipid-A-disaccharide synthase activity	1	2	0.03415	Molecular Function
GO:0008928	mannose-1-phosphate guanylyltransferase (GDP) activity	1	2	0.03415	Molecular Function
GO:0015200	methylammonium transmembrane transporter activity	1	2	0.03415	Molecular Function
GO:0050242	pyruvate, phosphate dikinase activity	1	2	0.03415	Molecular Function
GO:0003735	structural constituent of ribosome	12	382	0.0341753	Molecular Function
GO:0001071	nucleic acid binding transcription factor activity	22	839	0.0347539	Molecular Function
GO:0003700	transcription factor activity, sequence-specific DNA binding	22	839	0.0347539	Molecular Function
GO:0016791	phosphatase activity	10	299	0.035387	Molecular Function
GO:0003993	acid phosphatase activity	4	73	0.0373086	Molecular Function
GO:0008170	N-methyltransferase activity	3	44	0.0399584	Molecular Function
GO:0005057	receptor signaling protein activity	4	75	0.0405795	Molecular Function
GO:0016796	exonuclease activity, active with either ribo- or deoxyribonucleic acids and producing 5'-phosphomonoesters	2	19	0.0417236	Molecular Function
GO:0080019	fatty-acyl-CoA reductase (alcohol-forming) activity	2	19	0.0417236	Molecular Function
GO:0008276	protein methyltransferase activity	3	46	0.0446742	Molecular Function
GO:0035091	phosphatidylinositol binding	3	46	0.0446742	Molecular Function
GO:0008235	metalloexopeptidase activity	2	21	0.0501038	Molecular Function
GO:0009678	hydrogen-translocating pyrophosphatase activity	2	21	0.0501038	Molecular Function
GO:0030976	thiamine pyrophosphate binding	2	21	0.0501038	Molecular Function
GO:0000036	ACP phosphopantetheine attachment site binding involved in fatty acid biosynthetic process	1	3	0.0507861	Molecular Function
GO:0004357	glutamate-cysteine ligase activity	1	3	0.0507861	Molecular Function
GO:0004676	3-phosphoinositide-dependent protein kinase activity	1	3	0.0507861	Molecular Function
GO:0008453	alanine-glyoxylate transaminase activity	1	3	0.0507861	Molecular Function
GO:0016273	arginine N-methyltransferase activity	1	3	0.0507861	Molecular Function
GO:0016274	protein-arginine N-methyltransferase activity	1	3	0.0507861	Molecular Function
GO:0016417	S-acyltransferase activity	1	3	0.0507861	Molecular Function
GO:0044620	ACP phosphopantetheine attachment site binding	1	3	0.0507861	Molecular Function
GO:0050307	sucrose-phosphate phosphatase activity	1	3	0.0507861	Molecular Function
GO:0051192	prosthetic group binding	1	3	0.0507861	Molecular Function
GO:0052694	jasmonoyl-isoleucine-12-hydroxylase activity	1	3	0.0507861	Molecular Function
GO:0008536	Ran GTPase binding	2	22	0.0545013	Molecular Function
GO:0046961	proton-transporting ATPase activity, rotational mechanism	2	23	0.0590292	Molecular Function
GO:0015267	channel activity	5	125	0.0653874	Molecular Function
GO:0022803	passive transmembrane transporter activity	5	125	0.0653874	Molecular Function
GO:0022838	substrate-specific channel activity	5	125	0.0653874	Molecular Function
GO:0015078	hydrogen ion transmembrane transporter activity	6	165	0.0665376	Molecular Function
GO:0004834	tryptophan synthase activity	1	4	0.0671362	Molecular Function
GO:0015101	organic cation transmembrane transporter activity	1	4	0.0671362	Molecular Function
GO:0015204	urea transmembrane transporter activity	1	4	0.0671362	Molecular Function
GO:0032794	GTPase activating protein binding	1	4	0.0671362	Molecular Function
GO:0051745	4-hydroxy-3-methylbut-2-en-1-yl diphosphate reductase activity	1	4	0.0671362	Molecular Function
GO:0017016	Ras GTPase binding	2	25	0.0684531	Molecular Function
GO:0031267	small GTPase binding	2	25	0.0684531	Molecular Function
GO:0004713	protein tyrosine kinase activity	5	128	0.0708339	Molecular Function
GO:0005215	transporter activity	35	1575	0.0744866	Molecular Function
GO:0042803	protein homodimerization activity	3	57	0.0751661	Molecular Function
GO:0008324	cation transmembrane transporter activity	13	489	0.082579	Molecular Function
GO:0004721	phosphoprotein phosphatase activity	6	175	0.082928	Molecular Function
GO:0004475	mannose-1-phosphate guanylyltransferase activity	1	5	0.0832053	Molecular Function
GO:0004609	phosphatidylserine decarboxylase activity	1	5	0.0832053	Molecular Function
GO:0005217	intracellular ligand-gated ion channel activity	1	5	0.0832053	Molecular Function
GO:0008905	mannose-phosphate guanylyltransferase activity	1	5	0.0832053	Molecular Function
GO:0016781	phosphotransferase activity, paired acceptors	1	5	0.0832053	Molecular Function
GO:0017069	snRNA binding	1	5	0.0832053	Molecular Function
GO:0042887	amide transmembrane transporter activity	1	5	0.0832053	Molecular Function
GO:0042973	glucan endo-1,3-beta-D-glucosidase activity	1	5	0.0832053	Molecular Function
GO:0047526	2'-hydroxyisoflavone reductase activity	1	5	0.0832053	Molecular Function
GO:0050062	long-chain-fatty-acyl-CoA reductase activity	1	5	0.0832053	Molecular Function
GO:0036442	hydrogen-exporting ATPase activity	2	28	0.0834272	Molecular Function
GO:0005198	structural molecule activity	13	492	0.0855935	Molecular Function
GO:0016706	oxidoreductase activity, acting on paired donors, with incorporation or reduction of molecular oxygen, 2-oxoglutarate as one donor, and incorporation of one atom each of oxygen into both donors	7	219	0.0856678	Molecular Function
GO:0030261	chromosome condensation	3	13	0.00149331	Biological Process
GO:0060255	regulation of macromolecule metabolic process	53	1968	0.00243659	Biological Process
GO:0098655	cation transmembrane transport	9	160	0.00269707	Biological Process
GO:0098662	inorganic cation transmembrane transport	9	160	0.00269707	Biological Process
GO:0080090	regulation of primary metabolic process	53	1981	0.00279771	Biological Process
GO:0010467	gene expression	76	3084	0.00308077	Biological Process
GO:0006812	cation transport	27	844	0.00339591	Biological Process
GO:0098660	inorganic ion transmembrane transport	9	167	0.00358691	Biological Process
GO:0051171	regulation of nitrogen compound metabolic process	49	1832	0.00408072	Biological Process
GO:0010556	regulation of macromolecule biosynthetic process	48	1787	0.00412934	Biological Process
GO:2000112	regulation of cellular macromolecule biosynthetic process	48	1787	0.00412934	Biological Process
GO:0032774	RNA biosynthetic process	50	1880	0.00415575	Biological Process
GO:0009059	macromolecule biosynthetic process	82	3425	0.00451577	Biological Process
GO:0009889	regulation of biosynthetic process	49	1848	0.00481868	Biological Process
GO:0031326	regulation of cellular biosynthetic process	48	1807	0.00509122	Biological Process
GO:0016070	RNA metabolic process	67	2714	0.00539709	Biological Process
GO:0034645	cellular macromolecule biosynthetic process	80	3358	0.00576633	Biological Process
GO:0019222	regulation of metabolic process	56	2203	0.00622284	Biological Process
GO:0030001	metal ion transport	19	553	0.0063668	Biological Process
GO:0019219	regulation of nucleobase-containing compound metabolic process	46	1737	0.00642544	Biological Process
GO:0006351	transcription, DNA-templated	49	1877	0.00644998	Biological Process
GO:0097659	nucleic acid-templated transcription	49	1877	0.00644998	Biological Process
GO:0034220	ion transmembrane transport	11	251	0.00649889	Biological Process
GO:0070838	divalent metal ion transport	8	152	0.00677711	Biological Process
GO:0072511	divalent inorganic cation transport	8	152	0.00677711	Biological Process
GO:0015988	energy coupled proton transmembrane transport, against electrochemical gradient	4	42	0.00700594	Biological Process
GO:0015991	ATP hydrolysis coupled proton transport	4	42	0.00700594	Biological Process
GO:0090662	ATP hydrolysis coupled transmembrane transport	4	42	0.00700594	Biological Process
GO:1902600	hydrogen ion transmembrane transport	5	66	0.00700739	Biological Process
GO:0031323	regulation of cellular metabolic process	52	2030	0.00724089	Biological Process
GO:0044769	ATPase activity, coupled to transmembrane movement of ions, rotational mechanism	2	29	0.0886213	Molecular Function
GO:0051020	GTPase binding	2	29	0.0886213	Molecular Function
GO:0007033	vacuole organization	4	43	0.0076158	Biological Process
GO:0044550	secondary metabolite biosynthetic process	9	190	0.00820847	Biological Process
GO:0051252	regulation of RNA metabolic process	44	1670	0.00834785	Biological Process
GO:0010468	regulation of gene expression	47	1816	0.00885748	Biological Process
GO:0009651	response to salt stress	15	413	0.00905886	Biological Process
GO:0034654	nucleobase-containing compound biosynthetic process	54	2150	0.00909174	Biological Process
GO:0015672	monovalent inorganic cation transport	11	264	0.00931727	Biological Process
GO:0005819	spindle	5	54	0.0042918	Cellular Component
GO:0016891	endoribonuclease activity, producing 5'-phosphomonoesters	3	63	0.0947843	Molecular Function
GO:0004124	cysteine synthase activity	1	6	0.0989982	Molecular Function
GO:0004535	poly(A)-specific ribonuclease activity	1	6	0.0989982	Molecular Function
GO:0008417	fucosyltransferase activity	1	6	0.0989982	Molecular Function
GO:0016726	oxidoreductase activity, acting on CH or CH2 groups, NAD or NADP as acceptor	1	6	0.0989982	Molecular Function
GO:0019842	vitamin binding	2	31	0.0992843	Molecular Function
GO:0003899	DNA-directed RNA polymerase activity	4	103	0.102502	Molecular Function
GO:0018024	histone-lysine N-methyltransferase activity	2	32	0.104744	Molecular Function
GO:0016893	endonuclease activity, active with either ribo- or deoxyribonucleic acids and producing 5'-phosphomonoesters	3	66	0.105299	Molecular Function
GO:0016278	lysine N-methyltransferase activity	2	33	0.110283	Molecular Function
GO:0016279	protein-lysine N-methyltransferase activity	2	33	0.110283	Molecular Function
GO:1901681	sulfur compound binding	2	33	0.110283	Molecular Function
GO:0004345	glucose-6-phosphate dehydrogenase activity	1	7	0.11452	Molecular Function
GO:0004748	ribonucleoside-diphosphate reductase activity, thioredoxin disulfide as acceptor	1	7	0.11452	Molecular Function
GO:0005275	amine transmembrane transporter activity	1	7	0.11452	Molecular Function
GO:0008312	7S RNA binding	1	7	0.11452	Molecular Function
GO:0016728	oxidoreductase activity, acting on CH or CH2 groups, disulfide as acceptor	1	7	0.11452	Molecular Function
GO:0047746	chlorophyllase activity	1	7	0.11452	Molecular Function
GO:0050203	oxalate-CoA ligase activity	1	7	0.11452	Molecular Function
GO:0061731	ribonucleoside-diphosphate reductase activity	1	7	0.11452	Molecular Function
GO:0042054	histone methyltransferase activity	2	34	0.115897	Molecular Function
GO:0003676	nucleic acid binding	80	4089	0.119377	Molecular Function
GO:0004722	protein serine/threonine phosphatase activity	4	109	0.119403	Molecular Function
GO:0008408	3'-5' exonuclease activity	2	35	0.121581	Molecular Function
GO:0035194	posttranscriptional gene silencing by RNA	7	132	0.0105962	Biological Process
GO:0003723	RNA binding	16	675	0.125064	Molecular Function
GO:0000059	protein import into nucleus, docking	2	9	0.0109287	Biological Process
GO:0003988	acetyl-CoA C-acyltransferase activity	1	8	0.129774	Molecular Function
GO:0016157	sucrose synthase activity	1	8	0.129774	Molecular Function
GO:0016819	hydrolase activity, acting on acid anhydrides, in sulfonyl-containing anhydrides	1	8	0.129774	Molecular Function
GO:0047627	adenylylsulfatase activity	1	8	0.129774	Molecular Function
GO:0004683	calmodulin-dependent protein kinase activity	2	37	0.133147	Molecular Function
GO:0004702	receptor signaling protein serine/threonine kinase activity	2	37	0.133147	Molecular Function
GO:0008270	zinc ion binding	27	1254	0.13884	Molecular Function
GO:0003725	double-stranded RNA binding	1	9	0.144766	Molecular Function
GO:0003917	DNA topoisomerase type I activity	1	9	0.144766	Molecular Function
GO:0004579	dolichyl-diphosphooligosaccharide-protein glycotransferase activity	1	9	0.144766	Molecular Function
GO:0015114	phosphate ion transmembrane transporter activity	1	9	0.144766	Molecular Function
GO:0016905	myosin heavy chain kinase activity	1	9	0.144766	Molecular Function
GO:0030151	molybdenum ion binding	1	9	0.144766	Molecular Function
GO:0045552	dihydrokaempferol 4-reductase activity	1	9	0.144766	Molecular Function
GO:0016779	nucleotidyltransferase activity	7	252	0.146339	Molecular Function
GO:0034062	RNA polymerase activity	4	118	0.146809	Molecular Function
GO:0006355	regulation of transcription, DNA-templated	43	1664	0.0124454	Biological Process
GO:1903506	regulation of nucleic acid-templated transcription	43	1664	0.0124454	Biological Process
GO:2001141	regulation of RNA biosynthetic process	43	1664	0.0124454	Biological Process
GO:0000819	sister chromatid segregation	6	107	0.0135604	Biological Process
GO:0006811	ion transport	33	1214	0.0141006	Biological Process
GO:0016441	posttranscriptional gene silencing	7	140	0.014297	Biological Process
GO:0071804	cellular potassium ion transport	4	52	0.0147126	Biological Process
GO:0071805	potassium ion transmembrane transport	4	52	0.0147126	Biological Process
GO:0016246	RNA interference	6	109	0.0147474	Biological Process
GO:0018130	heterocycle biosynthetic process	59	2451	0.0149026	Biological Process
GO:0009630	gravitropism	6	111	0.0160047	Biological Process
GO:0006644	phospholipid metabolic process	11	286	0.0161306	Biological Process
GO:0009629	response to gravity	6	113	0.0173342	Biological Process
GO:0006970	response to osmotic stress	15	447	0.0174993	Biological Process
GO:0000076	DNA replication checkpoint	1	1	0.018201	Biological Process
GO:0000084	mitotic S phase	1	1	0.018201	Biological Process
GO:0000291	nuclear-transcribed mRNA catabolic process, exonucleolytic	1	1	0.018201	Biological Process
GO:0000731	DNA synthesis involved in DNA repair	1	1	0.018201	Biological Process
GO:0015684	ferrous iron transport	1	1	0.018201	Biological Process
GO:0019464	glycine decarboxylation via glycine cleavage system	1	1	0.018201	Biological Process
GO:0034427	nuclear-transcribed mRNA catabolic process, exonucleolytic, 3'-5'	1	1	0.018201	Biological Process
GO:0051320	S phase	1	1	0.018201	Biological Process
GO:1900424	regulation of defense response to bacterium	1	1	0.018201	Biological Process
GO:0015238	drug transmembrane transporter activity	4	119	0.149995	Molecular Function
GO:0022857	transmembrane transporter activity	27	1267	0.150549	Molecular Function
GO:0003677	DNA binding	47	2339	0.150916	Molecular Function
GO:0090484	drug transporter activity	4	121	0.156444	Molecular Function
GO:0044451	nucleoplasm part	7	124	0.0119508	Cellular Component
GO:0030904	retromer complex	2	10	0.0160003	Cellular Component
GO:0005689	U12-type spliceosomal complex	1	1	0.0199203	Cellular Component
GO:0005712	chiasma	1	1	0.0199203	Cellular Component
GO:0005654	nucleoplasm	7	138	0.0204185	Cellular Component
GO:0005774	vacuolar membrane	13	351	0.0235106	Cellular Component
GO:0044446	intracellular organelle part	60	2375	0.0242324	Cellular Component
GO:0044422	organelle part	60	2376	0.0244264	Cellular Component
GO:0044437	vacuolar part	13	354	0.0249861	Cellular Component
GO:0005876	spindle microtubule	2	13	0.0266685	Cellular Component
GO:0005665	DNA-directed RNA polymerase II, core complex	2	15	0.0349784	Cellular Component
GO:0043228	non-membrane-bounded organelle	31	1126	0.0393316	Cellular Component
GO:0043232	intracellular non-membrane-bounded organelle	31	1126	0.0393316	Cellular Component
GO:0005658	alpha DNA polymerase:primase complex	1	2	0.0394455	Cellular Component
GO:0005960	glycine cleavage complex	1	2	0.0394455	Cellular Component
GO:0031902	late endosome membrane	1	2	0.0394455	Cellular Component
GO:0032585	multivesicular body membrane	1	2	0.0394455	Cellular Component
GO:0098805	whole membrane	15	460	0.0418384	Cellular Component
GO:0043229	intracellular organelle	147	6734	0.0440788	Cellular Component
GO:0005815	microtubule organizing center	2	17	0.0441462	Cellular Component
GO:0043226	organelle	147	6736	0.044587	Cellular Component
GO:0000325	plant-type vacuole	4	68	0.0464389	Cellular Component
GO:0009524	phragmoplast	3	44	0.0568722	Cellular Component
GO:0000795	synaptonemal complex	1	3	0.0585835	Cellular Component
GO:0005801	cis-Golgi network	1	3	0.0585835	Cellular Component
GO:0005847	mRNA cleavage and polyadenylation specificity factor complex	1	3	0.0585835	Cellular Component
GO:0030894	replisome	1	3	0.0585835	Cellular Component
GO:0042807	central vacuole	1	3	0.0585835	Cellular Component
GO:0043596	nuclear replication fork	1	3	0.0585835	Cellular Component
GO:0043601	nuclear replisome	1	3	0.0585835	Cellular Component
GO:0005634	nucleus	50	2034	0.0604814	Cellular Component
GO:0000428	DNA-directed RNA polymerase complex	3	46	0.0633563	Cellular Component
GO:0030880	RNA polymerase complex	3	46	0.0633563	Cellular Component
GO:0055029	nuclear DNA-directed RNA polymerase complex	3	46	0.0633563	Cellular Component
GO:0016208	AMP binding	1	10	0.159501	Molecular Function
GO:0004521	endoribonuclease activity	3	80	0.15964	Molecular Function
GO:0046873	metal ion transmembrane transporter activity	6	212	0.160605	Molecular Function
GO:0043565	sequence-specific DNA binding	8	307	0.162196	Molecular Function
GO:0044428	nuclear part	15	495	0.0698487	Cellular Component
GO:0032991	macromolecular complex	45	1833	0.0750636	Cellular Component
GO:0031981	nuclear lumen	12	379	0.0766113	Cellular Component
GO:0000322	storage vacuole	1	4	0.0773418	Cellular Component
GO:0000326	protein storage vacuole	1	4	0.0773418	Cellular Component
GO:0070013	intracellular organelle lumen	13	427	0.0850892	Cellular Component
GO:0043233	organelle lumen	13	428	0.0862738	Cellular Component
GO:0044427	chromosomal part	9	270	0.0909562	Cellular Component
GO:0031974	membrane-enclosed lumen	13	432	0.0911163	Cellular Component
GO:0030139	endocytic vesicle	1	5	0.0957279	Cellular Component
GO:0035145	exon-exon junction complex	1	5	0.0957279	Cellular Component
GO:0070461	SAGA-type complex	1	5	0.0957279	Cellular Component
GO:0030658	transport vesicle membrane	2	27	0.100223	Cellular Component
GO:0005622	intracellular	173	8239	0.10074	Cellular Component
GO:0044424	intracellular part	164	7775	0.104055	Cellular Component
GO:0044391	ribosomal subunit	5	127	0.109684	Cellular Component
GO:0015630	microtubule cytoskeleton	6	165	0.111958	Cellular Component
GO:0000276	mitochondrial proton-transporting ATP synthase complex, coupling factor F(o)	1	6	0.113749	Cellular Component
GO:0005849	mRNA cleavage factor complex	1	6	0.113749	Cellular Component
GO:0012511	monolayer-surrounded lipid storage body	1	6	0.113749	Cellular Component
GO:0030427	site of polarized growth	1	6	0.113749	Cellular Component
GO:0045177	apical part of cell	1	6	0.113749	Cellular Component
GO:0030133	transport vesicle	2	30	0.119574	Cellular Component
GO:0044454	nuclear chromosome part	2	30	0.119574	Cellular Component
GO:0005938	cell cortex	3	61	0.121587	Cellular Component
GO:0044448	cell cortex part	3	61	0.121587	Cellular Component
GO:0099568	cytoplasmic region	3	61	0.121587	Cellular Component
GO:0016469	proton-transporting two-sector ATPase complex	3	62	0.125998	Cellular Component
GO:0015935	small ribosomal subunit	3	63	0.130466	Cellular Component
GO:0030529	intracellular ribonucleoprotein complex	15	547	0.130816	Cellular Component
GO:1990904	ribonucleoprotein complex	15	547	0.130816	Cellular Component
GO:0000220	vacuolar proton-transporting V-type ATPase, V0 domain	1	7	0.131413	Cellular Component
GO:0005771	multivesicular body	1	7	0.131413	Cellular Component
GO:0005811	lipid particle	1	7	0.131413	Cellular Component
GO:0012505	endomembrane system	23	902	0.131459	Cellular Component
GO:0043231	intracellular membrane-bounded organelle	132	6198	0.138374	Cellular Component
GO:0043227	membrane-bounded organelle	132	6199	0.138969	Cellular Component
GO:0031090	organelle membrane	19	732	0.142552	Cellular Component
GO:0044444	cytoplasmic part	121	5656	0.145783	Cellular Component
GO:0033176	proton-transporting V-type ATPase complex	2	34	0.146632	Cellular Component
GO:0000419	DNA-directed RNA polymerase V complex	1	8	0.148726	Cellular Component
GO:0008250	oligosaccharyltransferase complex	1	8	0.148726	Cellular Component
GO:0012510	trans-Golgi network transport vesicle membrane	1	8	0.148726	Cellular Component
GO:0033180	proton-transporting V-type ATPase, V1 domain	1	8	0.148726	Cellular Component
GO:0061695	transferase complex, transferring phosphorus-containing groups	3	67	0.148875	Cellular Component
GO:1990234	transferase complex	7	220	0.150191	Cellular Component
GO:0016592	mediator complex	2	35	0.153581	Cellular Component
GO:0033177	proton-transporting two-sector ATPase complex, proton-transporting domain	2	35	0.153581	Cellular Component
GO:0005739	mitochondrion	28	1156	0.159848	Cellular Component
GO:0005643	nuclear pore	2	36	0.160593	Cellular Component
GO:0098588	bounding membrane of organelle	15	568	0.162125	Cellular Component
GO:0000418	DNA-directed RNA polymerase IV complex	1	9	0.165696	Cellular Component
GO:0000775	chromosome, centromeric region	1	9	0.165696	Cellular Component
GO:0005657	replication fork	1	9	0.165696	Cellular Component
GO:0019773	proteasome core complex, alpha-subunit complex	1	9	0.165696	Cellular Component
GO:0045263	proton-transporting ATP synthase complex, coupling factor F(o)	1	9	0.165696	Cellular Component
GO:0005840	ribosome	12	439	0.166742	Cellular Component
GO:0009705	plant-type vacuole membrane	2	37	0.167662	Cellular Component
GO:0000228	nuclear chromosome	2	38	0.174784	Cellular Component
GO:0005694	chromosome	9	314	0.175402	Cellular Component
GO:0016591	DNA-directed RNA polymerase II, holoenzyme	2	39	0.181953	Cellular Component
GO:0022625	cytosolic large ribosomal subunit	2	39	0.181953	Cellular Component
GO:0000796	condensin complex	1	10	0.182329	Cellular Component
GO:0030140	trans-Golgi network transport vesicle	1	10	0.182329	Cellular Component
GO:0048500	signal recognition particle	1	10	0.182329	Cellular Component
GO:0016298	lipase activity	4	125	0.169644	Molecular Function
GO:0004564	beta-fructofuranosidase activity	1	11	0.173982	Molecular Function
GO:0004930	G-protein coupled receptor activity	1	11	0.173982	Molecular Function
GO:0016621	cinnamoyl-CoA reductase activity	1	11	0.173982	Molecular Function
GO:0018826	methionine gamma-lyase activity	1	11	0.173982	Molecular Function
GO:0015075	ion transmembrane transporter activity	17	770	0.179033	Molecular Function
GO:0004650	polygalacturonase activity	2	46	0.187697	Molecular Function
GO:0004133	glycogen debranching enzyme activity	1	12	0.188215	Molecular Function
GO:0004134	4-alpha-glucanotransferase activity	1	12	0.188215	Molecular Function
GO:0004332	fructose-bisphosphate aldolase activity	1	12	0.188215	Molecular Function
GO:0004556	alpha-amylase activity	1	12	0.188215	Molecular Function
GO:0005262	calcium channel activity	1	12	0.188215	Molecular Function
GO:0008271	secondary active sulfate transmembrane transporter activity	1	12	0.188215	Molecular Function
GO:0070568	guanylyltransferase activity	1	12	0.188215	Molecular Function
GO:0003743	translation initiation factor activity	3	87	0.189437	Molecular Function
GO:0008654	phospholipid biosynthetic process	9	222	0.0208208	Biological Process
GO:0019438	aromatic compound biosynthetic process	62	2649	0.0216777	Biological Process
GO:0044271	cellular nitrogen compound biosynthetic process	70	3049	0.0219915	Biological Process
GO:0006818	hydrogen transport	6	120	0.0225817	Biological Process
GO:0015992	proton transport	6	120	0.0225817	Biological Process
GO:0006996	organelle organization	38	1494	0.0228795	Biological Process
GO:0007389	pattern specification process	9	226	0.023049	Biological Process
GO:0009699	phenylpropanoid biosynthetic process	6	121	0.0234095	Biological Process
GO:0050896	response to stimulus	115	5367	0.0236205	Biological Process
GO:0044249	cellular biosynthetic process	111	5162	0.024094	Biological Process
GO:0009606	tropism	6	122	0.0242575	Biological Process
GO:0007062	sister chromatid cohesion	5	90	0.0242827	Biological Process
GO:0004871	signal transducer activity	6	225	0.193471	Molecular Function
GO:0003712	transcription cofactor activity	2	47	0.193945	Molecular Function
GO:0000145	exocyst	2	41	0.196416	Cellular Component
GO:0000790	nuclear chromatin	1	11	0.198632	Cellular Component
GO:0098687	chromosomal region	1	11	0.198632	Cellular Component
GO:0044430	cytoskeletal part	6	200	0.209322	Cellular Component
GO:0000123	histone acetyltransferase complex	1	12	0.214611	Cellular Component
GO:0000922	spindle pole	1	12	0.214611	Cellular Component
GO:0005753	mitochondrial proton-transporting ATP synthase complex	1	12	0.214611	Cellular Component
GO:0016471	vacuolar proton-transporting V-type ATPase complex	1	12	0.214611	Cellular Component
GO:0030665	clathrin-coated vesicle membrane	1	12	0.214611	Cellular Component
GO:0031248	protein acetyltransferase complex	1	12	0.214611	Cellular Component
GO:1902493	acetyltransferase complex	1	12	0.214611	Cellular Component
GO:0044464	cell part	188	9183	0.216801	Cellular Component
GO:0030662	coated vesicle membrane	2	44	0.218355	Cellular Component
GO:0005623	cell	188	9186	0.219804	Cellular Component
GO:0005829	cytosol	29	1258	0.22701	Cellular Component
GO:0000794	condensed nuclear chromosome	1	13	0.230272	Cellular Component
GO:0009986	cell surface	1	13	0.230272	Cellular Component
GO:0010005	cortical microtubule, transverse to long axis	1	13	0.230272	Cellular Component
GO:0010008	endosome membrane	1	13	0.230272	Cellular Component
GO:0044440	endosomal part	1	13	0.230272	Cellular Component
GO:0012506	vesicle membrane	2	46	0.233097	Cellular Component
GO:0030659	cytoplasmic vesicle membrane	2	46	0.233097	Cellular Component
GO:0044433	cytoplasmic vesicle part	2	46	0.233097	Cellular Component
GO:0005543	phospholipid binding	3	89	0.198198	Molecular Function
GO:0000989	transcription factor activity, transcription factor binding	2	48	0.200218	Molecular Function
GO:0008017	microtubule binding	4	134	0.200662	Molecular Function
GO:0004707	MAP kinase activity	1	13	0.202202	Molecular Function
GO:0008878	glucose-1-phosphate adenylyltransferase activity	1	13	0.202202	Molecular Function
GO:0004674	protein serine/threonine kinase activity	12	528	0.202654	Molecular Function
GO:0006816	calcium ion transport	5	91	0.0253249	Biological Process
GO:0008081	phosphoric diester hydrolase activity	2	49	0.206515	Molecular Function
GO:0005509	calcium ion binding	7	279	0.207584	Molecular Function
GO:0005794	Golgi apparatus	13	523	0.244066	Cellular Component
GO:0005732	small nucleolar ribonucleoprotein complex	1	14	0.245623	Cellular Component
GO:0009574	preprophase band	1	14	0.245623	Cellular Component
GO:0009628	response to abiotic stimulus	41	1651	0.0260546	Biological Process
GO:0008135	translation factor activity, RNA binding	4	138	0.214961	Molecular Function
GO:0005381	iron ion transmembrane transporter activity	1	14	0.215949	Molecular Function
GO:0009044	xylan 1,4-beta-xylosidase activity	1	14	0.215949	Molecular Function
GO:0050308	sugar-phosphatase activity	1	14	0.215949	Molecular Function
GO:0005770	late endosome	1	15	0.260669	Cellular Component
GO:0008540	proteasome regulatory particle, base subcomplex	1	15	0.260669	Cellular Component
GO:0009504	cell plate	1	15	0.260669	Cellular Component
GO:0043234	protein complex	29	1283	0.260965	Cellular Component
GO:0000724	double-strand break repair via homologous recombination	3	36	0.0274109	Biological Process
GO:0000725	recombinational repair	3	36	0.0274109	Biological Process
GO:0015631	tubulin binding	4	140	0.222213	Molecular Function
GO:0009933	meristem structural organization	7	162	0.0290701	Biological Process
GO:0044765	single-organism transport	63	2742	0.0291449	Biological Process
GO:0019748	secondary metabolic process	13	395	0.0296202	Biological Process
GO:0006396	RNA processing	19	650	0.0296508	Biological Process
GO:0048532	anatomical structure arrangement	7	163	0.0299201	Biological Process
GO:0043170	macromolecule metabolic process	163	7970	0.0301821	Biological Process
GO:0098813	nuclear chromosome segregation	6	129	0.0307715	Biological Process
GO:0010014	meristem initiation	5	96	0.0309639	Biological Process
GO:0022402	cell cycle process	15	482	0.0314548	Biological Process
GO:0006346	methylation-dependent chromatin silencing	4	66	0.032191	Biological Process
GO:1902578	single-organism localization	63	2759	0.0325687	Biological Process
GO:0006397	mRNA processing	6	132	0.0338818	Biological Process
GO:1901362	organic cyclic compound biosynthetic process	64	2817	0.0342622	Biological Process
GO:0016071	mRNA metabolic process	10	283	0.0351103	Biological Process
GO:0006271	DNA strand elongation involved in DNA replication	1	2	0.0360715	Biological Process
GO:0015840	urea transport	1	2	0.0360715	Biological Process
GO:0018196	peptidyl-asparagine modification	1	2	0.0360715	Biological Process
GO:0018279	protein N-linked glycosylation via asparagine	1	2	0.0360715	Biological Process
GO:0022616	DNA strand elongation	1	2	0.0360715	Biological Process
GO:0035246	peptidyl-arginine N-methylation	1	2	0.0360715	Biological Process
GO:0035280	miRNA loading onto RISC involved in gene silencing by miRNA	1	2	0.0360715	Biological Process
GO:0060359	response to ammonium ion	1	2	0.0360715	Biological Process
GO:0070922	small RNA loading onto RISC	1	2	0.0360715	Biological Process
GO:0080165	callose deposition in phloem sieve plate	1	2	0.0360715	Biological Process
GO:0009055	electron carrier activity	6	237	0.225853	Molecular Function
GO:0005737	cytoplasm	126	6074	0.271869	Cellular Component
GO:0005773	vacuole	14	584	0.275181	Cellular Component
GO:0016607	nuclear speck	1	16	0.275417	Cellular Component
GO:1901576	organic substance biosynthetic process	113	5356	0.0378126	Biological Process
GO:0071840	cellular component organization or biogenesis	62	2733	0.0379779	Biological Process
GO:0005783	endoplasmic reticulum	8	311	0.280483	Cellular Component
GO:0015103	inorganic anion transmembrane transporter activity	3	97	0.234119	Molecular Function
GO:0005881	cytoplasmic microtubule	1	17	0.289871	Cellular Component
GO:0055028	cortical microtubule	1	17	0.289871	Cellular Component
GO:0008083	growth factor activity	1	16	0.242738	Molecular Function
GO:0016408	C-acyltransferase activity	1	16	0.242738	Molecular Function
GO:0016744	transferase activity, transferring aldehyde or ketonic groups	1	16	0.242738	Molecular Function
GO:0097599	xylanase activity	1	16	0.242738	Molecular Function
GO:0035251	UDP-glucosyltransferase activity	5	195	0.246655	Molecular Function
GO:0015297	antiporter activity	5	196	0.249869	Molecular Function
GO:0016788	hydrolase activity, acting on ester bonds	22	1089	0.25057	Molecular Function
GO:0008565	protein transporter activity	2	56	0.251036	Molecular Function
GO:0022804	active transmembrane transporter activity	13	610	0.255519	Molecular Function
GO:0004312	fatty acid synthase activity	1	17	0.255788	Molecular Function
GO:0005856	cytoskeleton	6	228	0.302576	Cellular Component
GO:0046982	protein heterodimerization activity	6	250	0.26273	Molecular Function
GO:0000988	transcription factor activity, protein binding	2	58	0.263829	Molecular Function
GO:0042802	identical protein binding	3	104	0.26641	Molecular Function
GO:0004712	protein serine/threonine/tyrosine kinase activity	1	18	0.268614	Molecular Function
GO:0005247	voltage-gated chloride channel activity	1	18	0.268614	Molecular Function
GO:0005254	chloride channel activity	1	18	0.268614	Molecular Function
GO:0046527	glucosyltransferase activity	5	203	0.272645	Molecular Function
GO:0009505	plant-type cell wall	5	187	0.3166	Cellular Component
GO:0012507	ER to Golgi transport vesicle membrane	1	19	0.317924	Cellular Component
GO:0030127	COPII vesicle coat	1	19	0.317924	Cellular Component
GO:0030134	ER to Golgi transport vesicle	1	19	0.317924	Cellular Component
GO:0000271	polysaccharide biosynthetic process	14	458	0.0417617	Biological Process
GO:0016043	cellular component organization	57	2498	0.0418395	Biological Process
GO:0022892	substrate-specific transporter activity	20	1000	0.277911	Molecular Function
GO:0004576	oligosaccharyl transferase activity	1	19	0.281219	Molecular Function
GO:0008519	ammonium transmembrane transporter activity	1	19	0.281219	Molecular Function
GO:0016742	hydroxymethyl-, formyl- and related transferase activity	1	19	0.281219	Molecular Function
GO:0051087	chaperone binding	1	19	0.281219	Molecular Function
GO:0004527	exonuclease activity	2	61	0.283017	Molecular Function
GO:0051213	dioxygenase activity	7	309	0.284703	Molecular Function
GO:0032403	protein complex binding	4	157	0.286015	Molecular Function
GO:0016051	carbohydrate biosynthetic process	19	678	0.0424534	Biological Process
GO:0048037	cofactor binding	16	791	0.290797	Molecular Function
GO:0004089	carbonate dehydratase activity	1	20	0.293607	Molecular Function
GO:0008422	beta-glucosidase activity	1	20	0.293607	Molecular Function
GO:0015108	chloride transmembrane transporter activity	1	20	0.293607	Molecular Function
GO:0043621	protein self-association	1	20	0.293607	Molecular Function
GO:0007059	chromosome segregation	6	140	0.0431455	Biological Process
GO:0008299	isoprenoid biosynthetic process	9	254	0.0435834	Biological Process
GO:0006813	potassium ion transport	4	73	0.0441058	Biological Process
GO:0016887	ATPase activity	13	633	0.298162	Molecular Function
GO:0005216	ion channel activity	3	111	0.29918	Molecular Function
GO:0005802	trans-Golgi network	1	20	0.331534	Cellular Component
GO:0030863	cortical cytoskeleton	1	20	0.331534	Cellular Component
GO:0030981	cortical microtubule cytoskeleton	1	20	0.331534	Cellular Component
GO:0008080	N-acetyltransferase activity	2	64	0.302158	Molecular Function
GO:0022891	substrate-specific transmembrane transporter activity	18	909	0.305679	Molecular Function
GO:0004176	ATP-dependent peptidase activity	1	21	0.305782	Molecular Function
GO:0004427	inorganic diphosphatase activity	1	21	0.305782	Molecular Function
GO:0030170	pyridoxal phosphate binding	5	214	0.309237	Molecular Function
GO:0008238	exopeptidase activity	4	165	0.31694	Molecular Function
GO:0004525	ribonuclease III activity	1	22	0.317748	Molecular Function
GO:0008138	protein tyrosine/serine/threonine phosphatase activity	1	22	0.317748	Molecular Function
GO:0032296	double-stranded RNA-specific ribonuclease activity	1	22	0.317748	Molecular Function
GO:0044877	macromolecular complex binding	12	589	0.317773	Molecular Function
GO:0016620	oxidoreductase activity, acting on the aldehyde or oxo group of donors, NAD or NADP as acceptor	3	115	0.318011	Molecular Function
GO:0005515	protein binding	133	7446	0.326013	Molecular Function
GO:0000155	phosphorelay sensor kinase activity	1	23	0.329508	Molecular Function
GO:0004197	cysteine-type endopeptidase activity	1	23	0.329508	Molecular Function
GO:0004420	hydroxymethylglutaryl-CoA reductase (NADPH) activity	1	23	0.329508	Molecular Function
GO:0019203	carbohydrate phosphatase activity	1	23	0.329508	Molecular Function
GO:0005635	nuclear envelope	2	61	0.343804	Cellular Component
GO:0030660	Golgi-associated vesicle membrane	1	21	0.344874	Cellular Component
GO:0098796	membrane protein complex	9	381	0.348748	Cellular Component
GO:0009570	chloroplast stroma	10	429	0.351147	Cellular Component
GO:0003916	DNA topoisomerase activity	1	24	0.341066	Molecular Function
GO:0004709	MAP kinase kinase kinase activity	1	24	0.341066	Molecular Function
GO:0005253	anion channel activity	1	24	0.341066	Molecular Function
GO:0008308	voltage-gated anion channel activity	1	24	0.341066	Molecular Function
GO:0015116	sulfate transmembrane transporter activity	1	24	0.341066	Molecular Function
GO:0046912	transferase activity, transferring acyl groups, acyl groups converted into alkyl on transfer	1	24	0.341066	Molecular Function
GO:0005525	GTP binding	9	439	0.345361	Molecular Function
GO:0032561	guanyl ribonucleotide binding	9	439	0.345361	Molecular Function
GO:0045735	nutrient reservoir activity	2	71	0.346399	Molecular Function
GO:0019001	guanyl nucleotide binding	9	441	0.35019	Molecular Function
GO:0016832	aldehyde-lyase activity	1	25	0.352424	Molecular Function
GO:1901682	sulfur compound transmembrane transporter activity	1	25	0.352424	Molecular Function
GO:0009532	plastid stroma	10	434	0.364515	Cellular Component
GO:0015934	large ribosomal subunit	2	64	0.3655	Cellular Component
GO:0030135	coated vesicle	2	64	0.3655	Cellular Component
GO:0005852	eukaryotic translation initiation factor 3 complex	1	23	0.370764	Cellular Component
GO:0033178	proton-transporting two-sector ATPase complex, catalytic domain	1	23	0.370764	Cellular Component
GO:0045259	proton-transporting ATP synthase complex	1	23	0.370764	Cellular Component
GO:0009058	biosynthetic process	119	5722	0.0476946	Biological Process
GO:0009855	determination of bilateral symmetry	3	45	0.0483911	Biological Process
GO:0090304	nucleic acid metabolic process	71	3235	0.0500208	Biological Process
GO:0010608	posttranscriptional regulation of gene expression	7	183	0.050544	Biological Process
GO:0051259	protein oligomerization	2	20	0.0505913	Biological Process
GO:0009799	specification of symmetry	3	46	0.0510939	Biological Process
GO:0006750	glutathione biosynthetic process	1	3	0.0536177	Biological Process
GO:0009245	lipid A biosynthetic process	1	3	0.0536177	Biological Process
GO:0018195	peptidyl-arginine modification	1	3	0.0536177	Biological Process
GO:0018216	peptidyl-arginine methylation	1	3	0.0536177	Biological Process
GO:0034214	protein hexamerization	1	3	0.0536177	Biological Process
GO:0045324	late endosome to vacuole transport	1	3	0.0536177	Biological Process
GO:0046493	lipid A metabolic process	1	3	0.0536177	Biological Process
GO:0071897	DNA biosynthetic process	1	3	0.0536177	Biological Process
GO:1901269	lipooligosaccharide metabolic process	1	3	0.0536177	Biological Process
GO:1901271	lipooligosaccharide biosynthetic process	1	3	0.0536177	Biological Process
GO:0006720	isoprenoid metabolic process	9	265	0.0542397	Biological Process
GO:0010193	response to ozone	2	21	0.0552604	Biological Process
GO:0090351	seedling development	6	149	0.0553014	Biological Process
GO:0009404	toxin metabolic process	5	113	0.0556895	Biological Process
GO:0006839	mitochondrial transport	4	79	0.0560341	Biological Process
GO:0007034	vacuolar transport	5	114	0.0574172	Biological Process
GO:0009737	response to abscisic acid	12	396	0.0596296	Biological Process
GO:0090407	organophosphate biosynthetic process	15	529	0.0611748	Biological Process
GO:0006007	glucose catabolic process	3	50	0.0626134	Biological Process
GO:0019320	hexose catabolic process	3	50	0.0626134	Biological Process
GO:0046365	monosaccharide catabolic process	3	50	0.0626134	Biological Process
GO:0019288	isopentenyl diphosphate biosynthetic process, methylerythritol 4-phosphate pathway	5	117	0.062783	Biological Process
GO:0006310	DNA recombination	6	154	0.0628634	Biological Process
GO:0042742	defense response to bacterium	6	155	0.0644455	Biological Process
GO:0009240	isopentenyl diphosphate biosynthetic process	5	118	0.0646324	Biological Process
GO:0046490	isopentenyl diphosphate metabolic process	5	118	0.0646324	Biological Process
GO:0006006	glucose metabolic process	7	195	0.0663955	Biological Process
GO:0051325	interphase	3	52	0.0687855	Biological Process
GO:0051329	mitotic interphase	3	52	0.0687855	Biological Process
GO:0006366	transcription from RNA polymerase II promoter	4	85	0.0695224	Biological Process
GO:0010214	seed coat development	2	24	0.0701084	Biological Process
GO:0001101	response to acid chemical	23	909	0.0702996	Biological Process
GO:0040029	regulation of gene expression, epigenetic	8	238	0.0703665	Biological Process
GO:0006268	DNA unwinding involved in DNA replication	1	4	0.0708454	Biological Process
GO:0006269	DNA replication, synthesis of RNA primer	1	4	0.0708454	Biological Process
GO:0009786	regulation of asymmetric cell division	1	4	0.0708454	Biological Process
GO:0017157	regulation of exocytosis	1	4	0.0708454	Biological Process
GO:0019184	nonribosomal peptide biosynthetic process	1	4	0.0708454	Biological Process
GO:0019433	triglyceride catabolic process	1	4	0.0708454	Biological Process
GO:0031647	regulation of protein stability	1	4	0.0708454	Biological Process
GO:0048480	stigma development	1	4	0.0708454	Biological Process
GO:0050821	protein stabilization	1	4	0.0708454	Biological Process
GO:0050992	dimethylallyl diphosphate biosynthetic process	1	4	0.0708454	Biological Process
GO:0050993	dimethylallyl diphosphate metabolic process	1	4	0.0708454	Biological Process
GO:0051046	regulation of secretion	1	4	0.0708454	Biological Process
GO:0060627	regulation of vesicle-mediated transport	1	4	0.0708454	Biological Process
GO:1903530	regulation of secretion by cell	1	4	0.0708454	Biological Process
GO:0009725	response to hormone	26	1053	0.0714334	Biological Process
GO:0006139	nucleobase-containing compound metabolic process	82	3871	0.0714643	Biological Process
GO:0065009	regulation of molecular function	7	200	0.0737932	Biological Process
GO:0072594	establishment of protein localization to organelle	10	325	0.0746897	Biological Process
GO:0006833	water transport	4	88	0.0768372	Biological Process
GO:0042044	fluid transport	4	88	0.0768372	Biological Process
GO:1903047	mitotic cell cycle process	7	203	0.0784565	Biological Process
GO:0006626	protein targeting to mitochondrion	3	55	0.0785365	Biological Process
GO:0070585	protein localization to mitochondrion	3	55	0.0785365	Biological Process
GO:0072655	establishment of protein localization to mitochondrion	3	55	0.0785365	Biological Process
GO:1902582	single-organism intracellular transport	20	780	0.0787474	Biological Process
GO:0019637	organophosphate metabolic process	24	970	0.0795521	Biological Process
GO:0007049	cell cycle	16	596	0.0796345	Biological Process
GO:0010558	negative regulation of macromolecule biosynthetic process	9	287	0.0803025	Biological Process
GO:0016568	chromatin modification	9	287	0.0803025	Biological Process
GO:2000113	negative regulation of cellular macromolecule biosynthetic process	9	287	0.0803025	Biological Process
GO:0010030	positive regulation of seed germination	2	26	0.0806425	Biological Process
GO:0044238	primary metabolic process	209	10734	0.081249	Biological Process
GO:0031327	negative regulation of cellular biosynthetic process	9	289	0.0829928	Biological Process
GO:0031324	negative regulation of cellular metabolic process	10	332	0.0832459	Biological Process
GO:0031047	gene silencing by RNA	7	206	0.0832879	Biological Process
GO:0035195	gene silencing by miRNA	4	91	0.0845218	Biological Process
GO:0032269	negative regulation of cellular protein metabolic process	5	128	0.0847805	Biological Process
GO:0051248	negative regulation of protein metabolic process	5	128	0.0847805	Biological Process
GO:0043043	peptide biosynthetic process	19	741	0.0850291	Biological Process
GO:0002213	defense response to insect	2	27	0.0860815	Biological Process
GO:0009890	negative regulation of biosynthetic process	9	292	0.087129	Biological Process
GO:0009652	thigmotropism	1	5	0.0877603	Biological Process
GO:0009806	lignan metabolic process	1	5	0.0877603	Biological Process
GO:0009807	lignan biosynthetic process	1	5	0.0877603	Biological Process
GO:0010078	maintenance of root meristem identity	1	5	0.0877603	Biological Process
GO:0019755	one-carbon compound transport	1	5	0.0877603	Biological Process
GO:0031507	heterochromatin assembly	1	5	0.0877603	Biological Process
GO:0046839	phospholipid dephosphorylation	1	5	0.0877603	Biological Process
GO:0046856	phosphatidylinositol dephosphorylation	1	5	0.0877603	Biological Process
GO:0051648	vesicle localization	1	5	0.0877603	Biological Process
GO:0051650	establishment of vesicle localization	1	5	0.0877603	Biological Process
GO:0070828	heterochromatin organization	1	5	0.0877603	Biological Process
GO:0006950	response to stress	63	2934	0.0888716	Biological Process
GO:0051172	negative regulation of nitrogen compound metabolic process	9	295	0.0913862	Biological Process
GO:0022904	respiratory electron transport chain	2	28	0.0916273	Biological Process
GO:0097305	response to alcohol	13	472	0.091992	Biological Process
GO:0033365	protein localization to organelle	10	339	0.0923789	Biological Process
GO:0006826	iron ion transport	3	59	0.0924117	Biological Process
GO:0016144	S-glycoside biosynthetic process	3	59	0.0924117	Biological Process
GO:0019758	glycosinolate biosynthetic process	3	59	0.0924117	Biological Process
GO:0019761	glucosinolate biosynthetic process	3	59	0.0924117	Biological Process
GO:0022414	reproductive process	33	1428	0.0936547	Biological Process
GO:0000003	reproduction	33	1429	0.0943065	Biological Process
GO:0034637	cellular carbohydrate biosynthetic process	12	430	0.0955025	Biological Process
GO:0010072	primary shoot apical meristem specification	2	29	0.0972742	Biological Process
GO:0034641	cellular nitrogen compound metabolic process	96	4680	0.0996702	Biological Process
GO:0006887	exocytosis	3	61	0.0997031	Biological Process
GO:0010033	response to organic substance	39	1737	0.100421	Biological Process
GO:0045491	xylan metabolic process	5	136	0.103007	Biological Process
GO:0001934	positive regulation of protein phosphorylation	2	30	0.103017	Biological Process
GO:0010562	positive regulation of phosphorus metabolic process	2	30	0.103017	Biological Process
GO:0016579	protein deubiquitination	2	30	0.103017	Biological Process
GO:0033674	positive regulation of kinase activity	2	30	0.103017	Biological Process
GO:0042327	positive regulation of phosphorylation	2	30	0.103017	Biological Process
GO:0045860	positive regulation of protein kinase activity	2	30	0.103017	Biological Process
GO:0045937	positive regulation of phosphate metabolic process	2	30	0.103017	Biological Process
GO:0046483	heterocycle metabolic process	87	4215	0.103356	Biological Process
GO:0006302	double-strand break repair	3	62	0.103433	Biological Process
GO:0006518	peptide metabolic process	19	762	0.10392	Biological Process
GO:0000162	tryptophan biosynthetic process	1	6	0.104368	Biological Process
GO:0010444	guard mother cell differentiation	1	6	0.104368	Biological Process
GO:0030834	regulation of actin filament depolymerization	1	6	0.104368	Biological Process
GO:0045787	positive regulation of cell cycle	1	6	0.104368	Biological Process
GO:0046219	indolalkylamine biosynthetic process	1	6	0.104368	Biological Process
GO:1901879	regulation of protein depolymerization	1	6	0.104368	Biological Process
GO:0009791	post-embryonic development	31	1345	0.104449	Biological Process
GO:0033993	response to lipid	14	529	0.105034	Biological Process
GO:0000041	transition metal ion transport	6	177	0.10507	Biological Process
GO:0003006	developmental process involved in reproduction	29	1248	0.105608	Biological Process
GO:0000278	mitotic cell cycle	7	219	0.106145	Biological Process
GO:0007030	Golgi organization	4	99	0.106746	Biological Process
GO:0043414	macromolecule methylation	9	306	0.108024	Biological Process
GO:0033692	cellular polysaccharide biosynthetic process	11	395	0.10836	Biological Process
GO:0042221	response to chemical	52	2409	0.108467	Biological Process
GO:0009753	response to jasmonic acid	8	263	0.108729	Biological Process
GO:0010359	regulation of anion channel activity	2	31	0.10885	Biological Process
GO:0022898	regulation of transmembrane transporter activity	2	31	0.10885	Biological Process
GO:0032409	regulation of transporter activity	2	31	0.10885	Biological Process
GO:0032412	regulation of ion transmembrane transporter activity	2	31	0.10885	Biological Process
GO:0034762	regulation of transmembrane transport	2	31	0.10885	Biological Process
GO:0034765	regulation of ion transmembrane transport	2	31	0.10885	Biological Process
GO:1903959	regulation of anion transmembrane transport	2	31	0.10885	Biological Process
GO:0008380	RNA splicing	6	179	0.109302	Biological Process
GO:0009719	response to endogenous stimulus	27	1156	0.110482	Biological Process
GO:0044282	small molecule catabolic process	10	353	0.112369	Biological Process
GO:0050794	regulation of cellular process	81	3923	0.113739	Biological Process
GO:0015985	energy coupled proton transport, down electrochemical gradient	2	32	0.114768	Biological Process
GO:0015986	ATP synthesis coupled proton transport	2	32	0.114768	Biological Process
GO:0051347	positive regulation of transferase activity	2	32	0.114768	Biological Process
GO:0090421	embryonic meristem initiation	2	32	0.114768	Biological Process
GO:0007067	mitotic nuclear division	3	65	0.114945	Biological Process
GO:0010118	stomatal movement	3	65	0.114945	Biological Process
GO:0009407	toxin catabolic process	4	102	0.115698	Biological Process
GO:0090487	secondary metabolite catabolic process	4	102	0.115698	Biological Process
GO:0009698	phenylpropanoid metabolic process	6	182	0.115812	Biological Process
GO:0071103	DNA conformation change	6	182	0.115812	Biological Process
GO:0016569	covalent chromatin modification	8	268	0.117554	Biological Process
GO:0006508	proteolysis	26	1118	0.119815	Biological Process
GO:0006479	protein methylation	6	184	0.120258	Biological Process
GO:0008213	protein alkylation	6	184	0.120258	Biological Process
GO:0006349	regulation of gene expression by genetic imprinting	1	7	0.120674	Biological Process
GO:0006984	ER-nucleus signaling pathway	1	7	0.120674	Biological Process
GO:0010023	proanthocyanidin biosynthetic process	1	7	0.120674	Biological Process
GO:0010111	glyoxysome organization	1	7	0.120674	Biological Process
GO:0032508	DNA duplex unwinding	1	7	0.120674	Biological Process
GO:0033609	oxalate metabolic process	1	7	0.120674	Biological Process
GO:0033611	oxalate catabolic process	1	7	0.120674	Biological Process
GO:0071216	cellular response to biotic stimulus	1	7	0.120674	Biological Process
GO:0071514	genetic imprinting	1	7	0.120674	Biological Process
GO:0080001	mucilage extrusion from seed coat	1	7	0.120674	Biological Process
GO:0010101	post-embryonic root morphogenesis	2	33	0.120766	Biological Process
GO:0010102	lateral root morphogenesis	2	33	0.120766	Biological Process
GO:0010345	suberin biosynthetic process	2	33	0.120766	Biological Process
GO:0033037	polysaccharide localization	2	33	0.120766	Biological Process
GO:0050826	response to freezing	2	33	0.120766	Biological Process
GO:0052545	callose localization	2	33	0.120766	Biological Process
GO:0017148	negative regulation of translation	4	104	0.121842	Biological Process
GO:0034249	negative regulation of cellular amide metabolic process	4	104	0.121842	Biological Process
GO:0071704	organic substance metabolic process	219	11409	0.122609	Biological Process
GO:0010051	xylem and phloem pattern formation	3	67	0.122876	Biological Process
GO:0010267	production of ta-siRNAs involved in RNA interference	3	67	0.122876	Biological Process
GO:0016410	N-acyltransferase activity	2	73	0.358881	Molecular Function
GO:0005681	spliceosomal complex	1	24	0.383324	Cellular Component
GO:0033179	proton-transporting V-type ATPase, V0 domain	1	24	0.383324	Cellular Component
GO:0005874	microtubule	3	113	0.391907	Cellular Component
GO:0005834	heterotrimeric G-protein complex	1	25	0.395634	Cellular Component
GO:0019897	extrinsic component of plasma membrane	1	25	0.395634	Cellular Component
GO:0031234	extrinsic component of cytoplasmic side of plasma membrane	1	25	0.395634	Cellular Component
GO:0099512	supramolecular fiber	3	115	0.402673	Cellular Component
GO:0099513	polymeric cytoskeletal fiber	3	115	0.402673	Cellular Component
GO:0005798	Golgi-associated vesicle	1	26	0.4077	Cellular Component
GO:0009898	cytoplasmic side of plasma membrane	1	26	0.4077	Cellular Component
GO:0016604	nuclear body	1	26	0.4077	Cellular Component
GO:0098562	cytoplasmic side of membrane	1	26	0.4077	Cellular Component
GO:0016023	cytoplasmic, membrane-bounded vesicle	16	744	0.412611	Cellular Component
GO:0031410	cytoplasmic vesicle	16	744	0.412611	Cellular Component
GO:0031988	membrane-bounded vesicle	16	746	0.41687	Cellular Component
GO:0031982	vesicle	16	747	0.419001	Cellular Component
GO:0005838	proteasome regulatory particle	1	27	0.419526	Cellular Component
GO:0022624	proteasome accessory complex	1	27	0.419526	Cellular Component
GO:0030983	mismatched DNA binding	1	26	0.363588	Molecular Function
GO:0070566	adenylyltransferase activity	1	26	0.363588	Molecular Function
GO:0072509	divalent inorganic cation transmembrane transporter activity	2	74	0.365089	Molecular Function
GO:0006412	translation	18	735	0.125265	Biological Process
GO:0032502	developmental process	53	2491	0.126659	Biological Process
GO:0009910	negative regulation of flower development	2	34	0.12684	Biological Process
GO:0031401	positive regulation of protein modification process	2	34	0.12684	Biological Process
GO:2000242	negative regulation of reproductive process	2	34	0.12684	Biological Process
GO:0048527	lateral root development	3	68	0.126915	Biological Process
GO:0019318	hexose metabolic process	7	230	0.127857	Biological Process
GO:0030003	cellular cation homeostasis	4	106	0.128124	Biological Process
GO:0010410	hemicellulose metabolic process	5	146	0.128274	Biological Process
GO:1902589	single-organism organelle organization	19	788	0.130703	Biological Process
GO:0009845	seed germination	5	147	0.130944	Biological Process
GO:0001932	regulation of protein phosphorylation	3	69	0.131	Biological Process
GO:0045859	regulation of protein kinase activity	3	69	0.131	Biological Process
GO:0098763	mitotic cell cycle phase	3	69	0.131	Biological Process
GO:0044260	cellular macromolecule metabolic process	143	7271	0.131962	Biological Process
GO:0006354	DNA-templated transcription, elongation	2	35	0.132984	Biological Process
GO:0043405	regulation of MAP kinase activity	2	35	0.132984	Biological Process
GO:0043408	regulation of MAPK cascade	2	35	0.132984	Biological Process
GO:0048508	embryonic meristem development	2	35	0.132984	Biological Process
GO:0010383	cell wall polysaccharide metabolic process	6	190	0.134093	Biological Process
GO:0044255	cellular lipid metabolic process	22	937	0.134115	Biological Process
GO:0016482	cytoplasmic transport	13	506	0.135203	Biological Process
GO:0010016	shoot system morphogenesis	8	278	0.136314	Biological Process
GO:0006471	protein ADP-ribosylation	1	8	0.136685	Biological Process
GO:0030042	actin filament depolymerization	1	8	0.136685	Biological Process
GO:0032392	DNA geometric change	1	8	0.136685	Biological Process
GO:0043649	dicarboxylic acid catabolic process	1	8	0.136685	Biological Process
GO:0048829	root cap development	1	8	0.136685	Biological Process
GO:0051261	protein depolymerization	1	8	0.136685	Biological Process
GO:0032501	multicellular organismal process	49	2303	0.138266	Biological Process
GO:0009556	microsporogenesis	2	36	0.139194	Biological Process
GO:0048236	plant-type spore development	2	36	0.139194	Biological Process
GO:0007005	mitochondrion organization	3	71	0.139307	Biological Process
GO:0043549	regulation of kinase activity	3	71	0.139307	Biological Process
GO:0008757	S-adenosylmethionine-dependent methyltransferase activity	3	126	0.369747	Molecular Function
GO:0004673	protein histidine kinase activity	1	27	0.374559	Molecular Function
GO:0015926	glucosidase activity	1	27	0.374559	Molecular Function
GO:0016775	phosphotransferase activity, nitrogenous group as acceptor	1	27	0.374559	Molecular Function
GO:0019843	rRNA binding	1	27	0.374559	Molecular Function
GO:0010605	negative regulation of macromolecule metabolic process	10	371	0.141375	Biological Process
GO:0006323	DNA packaging	5	151	0.141873	Biological Process
GO:0043604	amide biosynthetic process	19	798	0.141996	Biological Process
GO:0009733	response to auxin	8	282	0.14422	Biological Process
GO:0042546	cell wall biogenesis	7	238	0.144945	Biological Process
GO:0009605	response to external stimulus	29	1295	0.145085	Biological Process
GO:0006357	regulation of transcription from RNA polymerase II promoter	2	37	0.145466	Biological Process
GO:0044767	single-organism developmental process	51	2417	0.145749	Biological Process
GO:0006725	cellular aromatic compound metabolic process	91	4517	0.147362	Biological Process
GO:0042325	regulation of phosphorylation	3	73	0.147787	Biological Process
GO:0044262	cellular carbohydrate metabolic process	17	706	0.147914	Biological Process
GO:0048507	meristem development	9	331	0.151665	Biological Process
GO:0005985	sucrose metabolic process	2	38	0.151795	Biological Process
GO:0006914	autophagy	2	38	0.151795	Biological Process
GO:0009853	photorespiration	3	74	0.152088	Biological Process
GO:0005986	sucrose biosynthetic process	1	9	0.152404	Biological Process
GO:0006874	cellular calcium ion homeostasis	1	9	0.152404	Biological Process
GO:0007076	mitotic chromosome condensation	1	9	0.152404	Biological Process
GO:0015976	carbon utilization	1	9	0.152404	Biological Process
GO:0046461	neutral lipid catabolic process	1	9	0.152404	Biological Process
GO:0046464	acylglycerol catabolic process	1	9	0.152404	Biological Process
GO:0046503	glycerolipid catabolic process	1	9	0.152404	Biological Process
GO:0055074	calcium ion homeostasis	1	9	0.152404	Biological Process
GO:0090332	stomatal closure	1	9	0.152404	Biological Process
GO:0006855	drug transmembrane transport	4	114	0.154532	Biological Process
GO:0015893	drug transport	4	114	0.154532	Biological Process
GO:0009987	cellular process	256	13546	0.154839	Biological Process
GO:0000280	nuclear division	6	199	0.156179	Biological Process
GO:0006873	cellular ion homeostasis	4	115	0.157968	Biological Process
GO:0019682	glyceraldehyde-3-phosphate metabolic process	6	200	0.158727	Biological Process
GO:0009408	response to heat	5	157	0.158976	Biological Process
GO:0009617	response to bacterium	7	245	0.160742	Biological Process
GO:0042430	indole-containing compound metabolic process	3	76	0.160808	Biological Process
GO:0010256	endomembrane system organization	4	116	0.161433	Biological Process
GO:0044264	cellular polysaccharide metabolic process	14	572	0.162244	Biological Process
GO:0045892	negative regulation of transcription, DNA-templated	6	202	0.163877	Biological Process
GO:0051253	negative regulation of RNA metabolic process	6	202	0.163877	Biological Process
GO:1902679	negative regulation of RNA biosynthetic process	6	202	0.163877	Biological Process
GO:1903507	negative regulation of nucleic acid-templated transcription	6	202	0.163877	Biological Process
GO:1901360	organic cyclic compound metabolic process	93	4654	0.164386	Biological Process
GO:0010119	regulation of stomatal movement	2	40	0.164609	Biological Process
GO:0050790	regulation of catalytic activity	5	159	0.164857	Biological Process
GO:0016054	organic acid catabolic process	7	247	0.165394	Biological Process
GO:0046395	carboxylic acid catabolic process	7	247	0.165394	Biological Process
GO:0009250	glucan biosynthetic process	8	293	0.167086	Biological Process
GO:0006378	mRNA polyadenylation	1	10	0.167838	Biological Process
GO:0006749	glutathione metabolic process	1	10	0.167838	Biological Process
GO:0007000	nucleolus organization	1	10	0.167838	Biological Process
GO:0019742	pentacyclic triterpenoid metabolic process	1	10	0.167838	Biological Process
GO:0019745	pentacyclic triterpenoid biosynthetic process	1	10	0.167838	Biological Process
GO:0031124	mRNA 3'-end processing	1	10	0.167838	Biological Process
GO:0031570	DNA integrity checkpoint	1	10	0.167838	Biological Process
GO:0045493	xylan catabolic process	1	10	0.167838	Biological Process
GO:0071230	cellular response to amino acid stimulus	1	10	0.167838	Biological Process
GO:0055082	cellular chemical homeostasis	4	118	0.168444	Biological Process
GO:0033044	regulation of chromosome organization	3	78	0.169676	Biological Process
GO:0048528	post-embryonic root development	3	78	0.169676	Biological Process
GO:0051338	regulation of transferase activity	3	78	0.169676	Biological Process
GO:0010629	negative regulation of gene expression	9	341	0.171252	Biological Process
GO:0098542	defense response to other organism	14	578	0.17132	Biological Process
GO:0042493	response to drug	4	119	0.171989	Biological Process
GO:0070646	protein modification by small protein removal	4	119	0.171989	Biological Process
GO:0006629	lipid metabolic process	29	1323	0.172278	Biological Process
GO:0009886	post-embryonic morphogenesis	8	296	0.173596	Biological Process
GO:0051179	localization	71	3504	0.174143	Biological Process
GO:0051276	chromosome organization	15	629	0.175235	Biological Process
GO:0006807	nitrogen compound metabolic process	104	5261	0.175615	Biological Process
GO:0048608	reproductive structure development	24	1079	0.181069	Biological Process
GO:0061458	reproductive system development	24	1079	0.181069	Biological Process
GO:0071669	plant-type cell wall organization or biogenesis	9	346	0.181467	Biological Process
GO:0000165	MAPK cascade	4	122	0.182778	Biological Process
GO:0055080	cation homeostasis	4	122	0.182778	Biological Process
GO:0002215	defense response to nematode	1	11	0.182992	Biological Process
GO:0009087	methionine catabolic process	1	11	0.182992	Biological Process
GO:0009403	toxin biosynthetic process	1	11	0.182992	Biological Process
GO:0009700	indole phytoalexin biosynthetic process	1	11	0.182992	Biological Process
GO:0009870	defense response signaling pathway, resistance gene-dependent	1	11	0.182992	Biological Process
GO:0019458	methionine catabolic process via 2-oxobutanoate	1	11	0.182992	Biological Process
GO:0043407	negative regulation of MAP kinase activity	1	11	0.182992	Biological Process
GO:0043409	negative regulation of MAPK cascade	1	11	0.182992	Biological Process
GO:0046217	indole phytoalexin metabolic process	1	11	0.182992	Biological Process
GO:0048359	mucilage metabolic process involved in seed coat development	1	11	0.182992	Biological Process
GO:0052314	phytoalexin metabolic process	1	11	0.182992	Biological Process
GO:0052315	phytoalexin biosynthetic process	1	11	0.182992	Biological Process
GO:0060341	regulation of cellular localization	1	11	0.182992	Biological Process
GO:1901659	glycosyl compound biosynthetic process	5	165	0.183002	Biological Process
GO:0032940	secretion by cell	3	81	0.183231	Biological Process
GO:0046903	secretion	3	81	0.183231	Biological Process
GO:0048584	positive regulation of response to stimulus	3	81	0.183231	Biological Process
GO:0006810	transport	68	3360	0.183783	Biological Process
GO:0010106	cellular response to iron ion starvation	2	43	0.18416	Biological Process
GO:0010212	response to ionizing radiation	2	43	0.18416	Biological Process
GO:0043933	macromolecular complex subunit organization	22	982	0.185	Biological Process
GO:0032268	regulation of cellular protein metabolic process	7	256	0.187047	Biological Process
GO:0016143	S-glycoside metabolic process	3	82	0.187813	Biological Process
GO:0019757	glycosinolate metabolic process	3	82	0.187813	Biological Process
GO:0019760	glucosinolate metabolic process	3	82	0.187813	Biological Process
GO:0035196	production of miRNAs involved in gene silencing by miRNA	3	82	0.187813	Biological Process
GO:0050789	regulation of biological process	87	4374	0.188202	Biological Process
GO:0044707	single-multicellular organism process	45	2163	0.189561	Biological Process
GO:0045934	negative regulation of nucleobase-containing compound metabolic process	6	212	0.190653	Biological Process
GO:0009312	oligosaccharide biosynthetic process	2	44	0.19075	Biological Process
GO:0042435	indole-containing compound biosynthetic process	2	44	0.19075	Biological Process
GO:0043603	cellular amide metabolic process	19	837	0.191107	Biological Process
GO:0000394	RNA splicing, via endonucleolytic cleavage and ligation	3	83	0.192424	Biological Process
GO:0048285	organelle fission	6	213	0.19342	Biological Process
GO:0016114	terpenoid biosynthetic process	4	125	0.193783	Biological Process
GO:0048856	anatomical structure development	47	2272	0.193812	Biological Process
GO:0033043	regulation of organelle organization	5	169	0.195491	Biological Process
GO:0006413	translational initiation	3	84	0.197063	Biological Process
GO:0045492	xylan biosynthetic process	3	84	0.197063	Biological Process
GO:1902531	regulation of intracellular signal transduction	2	45	0.197372	Biological Process
GO:0051049	regulation of transport	4	126	0.197497	Biological Process
GO:0000098	sulfur amino acid catabolic process	1	12	0.19787	Biological Process
GO:0005977	glycogen metabolic process	1	12	0.19787	Biological Process
GO:0005978	glycogen biosynthetic process	1	12	0.19787	Biological Process
GO:0006112	energy reserve metabolic process	1	12	0.19787	Biological Process
GO:0006641	triglyceride metabolic process	1	12	0.19787	Biological Process
GO:0006722	triterpenoid metabolic process	1	12	0.19787	Biological Process
GO:0009835	fruit ripening	1	12	0.19787	Biological Process
GO:0010191	mucilage metabolic process	1	12	0.19787	Biological Process
GO:0010204	defense response signaling pathway, resistance gene-independent	1	12	0.19787	Biological Process
GO:0016104	triterpenoid biosynthetic process	1	12	0.19787	Biological Process
GO:0035335	peptidyl-tyrosine dephosphorylation	1	12	0.19787	Biological Process
GO:0043200	response to amino acid	1	12	0.19787	Biological Process
GO:0071695	anatomical structure maturation	1	12	0.19787	Biological Process
GO:0051246	regulation of protein metabolic process	7	261	0.199555	Biological Process
GO:0016052	carbohydrate catabolic process	9	355	0.20052	Biological Process
GO:0023014	signal transduction by protein phosphorylation	4	127	0.201233	Biological Process
GO:1901699	cellular response to nitrogen compound	4	127	0.201233	Biological Process
GO:0006623	protein targeting to vacuole	3	85	0.201729	Biological Process
GO:0010413	glucuronoxylan metabolic process	3	85	0.201729	Biological Process
GO:0072665	protein localization to vacuole	3	85	0.201729	Biological Process
GO:0072666	establishment of protein localization to vacuole	3	85	0.201729	Biological Process
GO:0009625	response to insect	2	46	0.204021	Biological Process
GO:0055085	transmembrane transport	24	1099	0.205044	Biological Process
GO:0016571	histone methylation	5	172	0.205047	Biological Process
GO:0044723	single-organism carbohydrate metabolic process	26	1202	0.206736	Biological Process
GO:0022403	cell cycle phase	4	129	0.208766	Biological Process
GO:0044848	biological phase	4	129	0.208766	Biological Process
GO:0009892	negative regulation of metabolic process	10	407	0.209605	Biological Process
GO:0007275	multicellular organism development	44	2134	0.209993	Biological Process
GO:0006568	tryptophan metabolic process	2	47	0.210694	Biological Process
GO:0006586	indolalkylamine metabolic process	2	47	0.210694	Biological Process
GO:0032270	positive regulation of cellular protein metabolic process	2	47	0.210694	Biological Process
GO:0044070	regulation of anion transport	2	47	0.210694	Biological Process
GO:0048825	cotyledon development	2	47	0.210694	Biological Process
GO:0051247	positive regulation of protein metabolic process	2	47	0.210694	Biological Process
GO:0005976	polysaccharide metabolic process	16	702	0.211799	Biological Process
GO:0009664	plant-type cell wall organization	7	266	0.212381	Biological Process
GO:0006777	Mo-molybdopterin cofactor biosynthetic process	1	13	0.212479	Biological Process
GO:0009685	gibberellin metabolic process	1	13	0.212479	Biological Process
GO:0009686	gibberellin biosynthetic process	1	13	0.212479	Biological Process
GO:0016101	diterpenoid metabolic process	1	13	0.212479	Biological Process
GO:0016102	diterpenoid biosynthetic process	1	13	0.212479	Biological Process
GO:0019720	Mo-molybdopterin cofactor metabolic process	1	13	0.212479	Biological Process
GO:0048826	cotyledon morphogenesis	1	13	0.212479	Biological Process
GO:0071472	cellular response to salt stress	1	13	0.212479	Biological Process
GO:0009640	photomorphogenesis	4	130	0.212563	Biological Process
GO:0098797	plasma membrane protein complex	2	74	0.435588	Cellular Component
GO:0046907	intracellular transport	21	954	0.213825	Biological Process
GO:0016458	gene silencing	7	267	0.214983	Biological Process
GO:0030422	production of siRNA involved in RNA interference	3	88	0.215878	Biological Process
GO:0043094	cellular metabolic compound salvage	3	88	0.215878	Biological Process
GO:0048193	Golgi vesicle transport	7	268	0.217596	Biological Process
GO:0098791	Golgi subcompartment	1	29	0.442478	Cellular Component
GO:0006417	regulation of translation	4	132	0.220214	Biological Process
GO:0034248	regulation of cellular amide metabolic process	4	132	0.220214	Biological Process
GO:0051234	establishment of localization	68	3414	0.223485	Biological Process
GO:0015996	chlorophyll catabolic process	2	49	0.224102	Biological Process
GO:0046149	pigment catabolic process	2	49	0.224102	Biological Process
GO:0009150	purine ribonucleotide metabolic process	9	366	0.224883	Biological Process
GO:0065007	biological regulation	92	4697	0.225156	Biological Process
GO:0010162	seed dormancy process	3	90	0.225423	Biological Process
GO:0022611	dormancy process	3	90	0.225423	Biological Process
GO:0009611	response to wounding	7	271	0.225503	Biological Process
GO:0006338	chromatin remodeling	1	14	0.226822	Biological Process
GO:0016444	somatic cell DNA recombination	1	14	0.226822	Biological Process
GO:0042775	mitochondrial ATP synthesis coupled electron transport	1	14	0.226822	Biological Process
GO:0043244	regulation of protein complex disassembly	1	14	0.226822	Biological Process
GO:0051260	protein homooligomerization	1	14	0.226822	Biological Process
GO:1902532	negative regulation of intracellular signal transduction	1	14	0.226822	Biological Process
GO:0006090	pyruvate metabolic process	8	319	0.227007	Biological Process
GO:0003002	regionalization	4	134	0.227937	Biological Process
GO:0006094	gluconeogenesis	4	134	0.227937	Biological Process
GO:0006721	terpenoid metabolic process	4	134	0.227937	Biological Process
GO:1902580	single-organism cellular localization	12	515	0.23081	Biological Process
GO:0000085	mitotic G2 phase	2	50	0.230831	Biological Process
GO:0051319	G2 phase	2	50	0.230831	Biological Process
GO:0044702	single organism reproductive process	26	1223	0.23245	Biological Process
GO:0009620	response to fungus	7	275	0.236198	Biological Process
GO:0044724	single-organism carbohydrate catabolic process	7	275	0.236198	Biological Process
GO:0051273	beta-glucan metabolic process	6	228	0.236613	Biological Process
GO:0006605	protein targeting	12	518	0.236619	Biological Process
GO:0048523	negative regulation of cellular process	11	469	0.237166	Biological Process
GO:0006787	porphyrin-containing compound catabolic process	2	51	0.237572	Biological Process
GO:0009967	positive regulation of signal transduction	2	51	0.237572	Biological Process
GO:0023056	positive regulation of signaling	2	51	0.237572	Biological Process
GO:0033015	tetrapyrrole catabolic process	2	51	0.237572	Biological Process
GO:0051187	cofactor catabolic process	2	51	0.237572	Biological Process
GO:0051704	multi-organism process	26	1228	0.238781	Biological Process
GO:0006325	chromatin organization	11	470	0.239218	Biological Process
GO:0006342	chromatin silencing	4	137	0.239647	Biological Process
GO:0045814	negative regulation of gene expression, epigenetic	4	137	0.239647	Biological Process
GO:1901606	alpha-amino acid catabolic process	3	93	0.239889	Biological Process
GO:0001933	negative regulation of protein phosphorylation	1	15	0.240904	Biological Process
GO:0006469	negative regulation of protein kinase activity	1	15	0.240904	Biological Process
GO:0006743	ubiquinone metabolic process	1	15	0.240904	Biological Process
GO:0006744	ubiquinone biosynthetic process	1	15	0.240904	Biological Process
GO:0033673	negative regulation of kinase activity	1	15	0.240904	Biological Process
GO:0042326	negative regulation of phosphorylation	1	15	0.240904	Biological Process
GO:0071901	negative regulation of protein serine/threonine kinase activity	1	15	0.240904	Biological Process
GO:0071555	cell wall organization	11	471	0.241278	Biological Process
GO:0050801	ion homeostasis	4	138	0.243582	Biological Process
GO:0035556	intracellular signal transduction	10	423	0.243673	Biological Process
GO:0044085	cellular component biogenesis	24	1129	0.243745	Biological Process
GO:0010388	cullin deneddylation	2	52	0.244324	Biological Process
GO:0010647	positive regulation of cell communication	2	52	0.244324	Biological Process
GO:0010103	stomatal complex morphogenesis	3	94	0.244746	Biological Process
GO:0032259	methylation	9	375	0.245608	Biological Process
GO:0005743	mitochondrial inner membrane	3	125	0.455574	Cellular Component
GO:0005777	peroxisome	4	174	0.457816	Cellular Component
GO:0042579	microbody	4	174	0.457816	Cellular Component
GO:0009653	anatomical structure morphogenesis	24	1133	0.249134	Biological Process
GO:0009063	cellular amino acid catabolic process	3	95	0.249618	Biological Process
GO:0000338	protein deneddylation	2	53	0.251082	Biological Process
GO:0000911	cytokinesis by cell plate formation	4	140	0.251493	Biological Process
GO:0051641	cellular localization	24	1136	0.253209	Biological Process
GO:0006952	defense response	20	931	0.253609	Biological Process
GO:0015980	energy derivation by oxidation of organic compounds	3	96	0.254505	Biological Process
GO:0019252	starch biosynthetic process	3	96	0.254505	Biological Process
GO:0070592	cell wall polysaccharide biosynthetic process	3	96	0.254505	Biological Process
GO:0000070	mitotic sister chromatid segregation	1	16	0.254731	Biological Process
GO:0009789	positive regulation of abscisic acid-activated signaling pathway	1	16	0.254731	Biological Process
GO:0009816	defense response to bacterium, incompatible interaction	1	16	0.254731	Biological Process
GO:0032324	molybdopterin cofactor biosynthetic process	1	16	0.254731	Biological Process
GO:0043545	molybdopterin cofactor metabolic process	1	16	0.254731	Biological Process
GO:0045926	negative regulation of growth	1	16	0.254731	Biological Process
GO:0051189	prosthetic group metabolic process	1	16	0.254731	Biological Process
GO:0052543	callose deposition in cell wall	1	16	0.254731	Biological Process
GO:0071417	cellular response to organonitrogen compound	1	16	0.254731	Biological Process
GO:1901421	positive regulation of response to alcohol	1	16	0.254731	Biological Process
GO:0000956	nuclear-transcribed mRNA catabolic process	2	54	0.257846	Biological Process
GO:0008037	cell recognition	2	54	0.257846	Biological Process
GO:0009875	pollen-pistil interaction	2	54	0.257846	Biological Process
GO:0048544	recognition of pollen	2	54	0.257846	Biological Process
GO:0051649	establishment of localization in cell	23	1088	0.258054	Biological Process
GO:0005996	monosaccharide metabolic process	7	283	0.258068	Biological Process
GO:0008610	lipid biosynthetic process	17	781	0.258229	Biological Process
GO:0032506	cytokinetic process	4	142	0.259459	Biological Process
GO:1902410	mitotic cytokinetic process	4	142	0.259459	Biological Process
GO:0010287	plastoglobule	1	31	0.464525	Cellular Component
GO:0016407	acetyltransferase activity	2	80	0.401817	Molecular Function
GO:0008234	cysteine-type peptidase activity	3	133	0.40233	Molecular Function
GO:0071554	cell wall organization or biogenesis	17	784	0.263209	Biological Process
GO:0019319	hexose biosynthetic process	4	143	0.26346	Biological Process
GO:0010604	positive regulation of macromolecule metabolic process	6	237	0.263835	Biological Process
GO:0051607	defense response to virus	3	98	0.264318	Biological Process
GO:0006754	ATP biosynthetic process	2	55	0.264613	Biological Process
GO:0048581	negative regulation of post-embryonic development	2	55	0.264613	Biological Process
GO:0004725	protein tyrosine phosphatase activity	1	30	0.406354	Molecular Function
GO:0016759	cellulose synthase activity	2	81	0.407843	Molecular Function
GO:0016760	cellulose synthase (UDP-forming) activity	2	81	0.407843	Molecular Function
GO:0000281	mitotic cytokinesis	4	144	0.267473	Biological Process
GO:0061640	cytoskeleton-dependent cytokinesis	4	144	0.267473	Biological Process
GO:0000075	cell cycle checkpoint	1	17	0.268306	Biological Process
GO:0006614	SRP-dependent cotranslational protein targeting to membrane	1	17	0.268306	Biological Process
GO:0045047	protein targeting to ER	1	17	0.268306	Biological Process
GO:0052386	cell wall thickening	1	17	0.268306	Biological Process
GO:0072599	establishment of protein localization to endoplasmic reticulum	1	17	0.268306	Biological Process
GO:0044038	cell wall macromolecule biosynthetic process	3	99	0.269242	Biological Process
GO:0070589	cellular component macromolecule biosynthetic process	3	99	0.269242	Biological Process
GO:0010029	regulation of seed germination	2	56	0.271379	Biological Process
GO:1900140	regulation of seedling development	2	56	0.271379	Biological Process
GO:0032879	regulation of localization	4	145	0.271497	Biological Process
GO:0006163	purine nucleotide metabolic process	9	386	0.271781	Biological Process
GO:0046034	ATP metabolic process	7	288	0.272027	Biological Process
GO:0010073	meristem maintenance	5	192	0.272163	Biological Process
GO:0003682	chromatin binding	8	410	0.410564	Molecular Function
GO:0030136	clathrin-coated vesicle	1	32	0.475222	Cellular Component
GO:0098552	side of membrane	1	32	0.475222	Cellular Component
GO:1901657	glycosyl compound metabolic process	11	487	0.275079	Biological Process
GO:0019538	protein metabolic process	92	4769	0.27746	Biological Process
GO:0006402	mRNA catabolic process	2	57	0.278144	Biological Process
GO:0051241	negative regulation of multicellular organismal process	2	57	0.278144	Biological Process
GO:0048731	system development	33	1624	0.278514	Biological Process
GO:0007154	cell communication	39	1940	0.27901	Biological Process
GO:0044270	cellular nitrogen compound catabolic process	5	194	0.279134	Biological Process
GO:0046700	heterocycle catabolic process	5	194	0.279134	Biological Process
GO:0006119	oxidative phosphorylation	1	18	0.281635	Biological Process
GO:0006613	cotranslational protein targeting to membrane	1	18	0.281635	Biological Process
GO:0006821	chloride transport	1	18	0.281635	Biological Process
GO:0009646	response to absence of light	1	18	0.281635	Biological Process
GO:0010563	negative regulation of phosphorus metabolic process	1	18	0.281635	Biological Process
GO:0042773	ATP synthesis coupled electron transport	1	18	0.281635	Biological Process
GO:0045936	negative regulation of phosphate metabolic process	1	18	0.281635	Biological Process
GO:0022613	ribonucleoprotein complex biogenesis	6	243	0.282414	Biological Process
GO:0030243	cellulose metabolic process	5	195	0.282633	Biological Process
GO:0006650	glycerophospholipid metabolic process	4	148	0.283629	Biological Process
GO:0031050	dsRNA fragmentation	3	102	0.284073	Biological Process
GO:0043331	response to dsRNA	3	102	0.284073	Biological Process
GO:0070918	production of small RNA involved in gene silencing by RNA	3	102	0.284073	Biological Process
GO:0071359	cellular response to dsRNA	3	102	0.284073	Biological Process
GO:0071900	regulation of protein serine/threonine kinase activity	2	58	0.284904	Biological Process
GO:0015291	secondary active transmembrane transporter activity	6	301	0.416751	Molecular Function
GO:0016835	carbon-oxygen lyase activity	6	301	0.416751	Molecular Function
GO:0008237	metallopeptidase activity	2	83	0.419805	Molecular Function
GO:0019829	cation-transporting ATPase activity	2	83	0.419805	Molecular Function
GO:0009507	chloroplast	30	1476	0.482772	Cellular Component
GO:0000148	1,3-beta-D-glucan synthase complex	1	33	0.485705	Cellular Component
GO:0080008	Cul4-RING E3 ubiquitin ligase complex	1	33	0.485705	Cellular Component
GO:0008289	lipid binding	4	193	0.425827	Molecular Function
GO:0008568	microtubule-severing ATPase activity	1	32	0.426649	Molecular Function
GO:0015405	P-P-bond-hydrolysis-driven transmembrane transporter activity	6	305	0.428957	Molecular Function
GO:0016817	hydrolase activity, acting on acid anhydrides	21	1157	0.434176	Molecular Function
GO:0004518	nuclease activity	5	251	0.434814	Molecular Function
GO:0008194	UDP-glycosyltransferase activity	6	307	0.435046	Molecular Function
GO:0005576	extracellular region	10	483	0.496437	Cellular Component
GO:0000502	proteasome complex	2	84	0.50132	Cellular Component
GO:0031225	anchored component of membrane	2	84	0.50132	Cellular Component
GO:0015399	primary active transmembrane transporter activity	6	309	0.441124	Molecular Function
GO:0008092	cytoskeletal protein binding	4	197	0.441143	Molecular Function
GO:0048582	positive regulation of post-embryonic development	2	59	0.291658	Biological Process
GO:0009825	multidimensional cell growth	3	104	0.293999	Biological Process
GO:0006638	neutral lipid metabolic process	1	19	0.294722	Biological Process
GO:0006639	acylglycerol metabolic process	1	19	0.294722	Biological Process
GO:0043631	RNA polyadenylation	1	19	0.294722	Biological Process
GO:0003843	1,3-beta-D-glucan synthase activity	1	34	0.446252	Molecular Function
GO:0015824	proline transport	2	60	0.298404	Biological Process
GO:0051093	negative regulation of developmental process	2	60	0.298404	Biological Process
GO:0030258	lipid modification	4	152	0.299927	Biological Process
GO:0044712	single-organism catabolic process	17	807	0.302506	Biological Process
GO:0046486	glycerolipid metabolic process	5	201	0.303794	Biological Process
GO:0010638	positive regulation of organelle organization	3	106	0.303946	Biological Process
GO:0009126	purine nucleoside monophosphate metabolic process	7	300	0.306279	Biological Process
GO:0009167	purine ribonucleoside monophosphate metabolic process	7	300	0.306279	Biological Process
GO:0006897	endocytosis	1	20	0.307571	Biological Process
GO:0009068	aspartate family amino acid catabolic process	1	20	0.307571	Biological Process
GO:0009809	lignin biosynthetic process	1	20	0.307571	Biological Process
GO:0009958	positive gravitropism	1	20	0.307571	Biological Process
GO:0019852	L-ascorbic acid metabolic process	1	20	0.307571	Biological Process
GO:0019853	L-ascorbic acid biosynthetic process	1	20	0.307571	Biological Process
GO:0048598	embryonic morphogenesis	1	20	0.307571	Biological Process
GO:0051348	negative regulation of transferase activity	1	20	0.307571	Biological Process
GO:0071470	cellular response to osmotic stress	1	20	0.307571	Biological Process
GO:0006635	fatty acid beta-oxidation	3	107	0.308926	Biological Process
GO:0043269	regulation of ion transport	3	107	0.308926	Biological Process
GO:0048443	stamen development	3	107	0.308926	Biological Process
GO:0048466	androecium development	3	107	0.308926	Biological Process
GO:0009144	purine nucleoside triphosphate metabolic process	7	301	0.309174	Biological Process
GO:0009199	ribonucleoside triphosphate metabolic process	7	301	0.309174	Biological Process
GO:0009205	purine ribonucleoside triphosphate metabolic process	7	301	0.309174	Biological Process
GO:0051321	meiotic cell cycle	4	155	0.312223	Biological Process
GO:0005261	cation channel activity	1	35	0.455801	Molecular Function
GO:0016903	oxidoreductase activity, acting on the aldehyde or oxo group of donors	3	145	0.456943	Molecular Function
GO:0009535	chloroplast thylakoid membrane	3	138	0.521221	Cellular Component
GO:0055035	plastid thylakoid membrane	3	138	0.521221	Cellular Component
GO:0005759	mitochondrial matrix	1	37	0.525595	Cellular Component
GO:0044429	mitochondrial part	4	190	0.526381	Cellular Component
GO:0043207	response to external biotic stimulus	19	918	0.314898	Biological Process
GO:0051707	response to other organism	19	918	0.314898	Biological Process
GO:0044763	single-organism cellular process	145	7699	0.316123	Biological Process
GO:0045229	external encapsulating structure organization	11	506	0.316977	Biological Process
GO:0006401	RNA catabolic process	2	63	0.318573	Biological Process
GO:0016192	vesicle-mediated transport	11	507	0.319225	Biological Process
GO:0009607	response to biotic stimulus	20	973	0.319595	Biological Process
GO:0006904	vesicle docking involved in exocytosis	1	21	0.320186	Biological Process
GO:0008272	sulfate transport	1	21	0.320186	Biological Process
GO:0010074	maintenance of meristem identity	1	21	0.320186	Biological Process
GO:0010311	lateral root formation	1	21	0.320186	Biological Process
GO:0032101	regulation of response to external stimulus	1	21	0.320186	Biological Process
GO:0009141	nucleoside triphosphate metabolic process	7	305	0.320805	Biological Process
GO:0051258	protein polymerization	5	206	0.321607	Biological Process
GO:0005789	endoplasmic reticulum membrane	2	89	0.532303	Cellular Component
GO:0003746	translation elongation factor activity	1	36	0.465186	Molecular Function
GO:0015085	calcium ion transmembrane transporter activity	1	36	0.465186	Molecular Function
GO:0050660	flavin adenine dinucleotide binding	4	204	0.467642	Molecular Function
GO:0050662	coenzyme binding	10	547	0.468896	Molecular Function
GO:0008026	ATP-dependent helicase activity	2	92	0.472018	Molecular Function
GO:0070035	purine NTP-dependent helicase activity	2	92	0.472018	Molecular Function
GO:0042393	histone binding	1	37	0.474409	Molecular Function
GO:0042175	nuclear outer membrane-endoplasmic reticulum membrane network	2	91	0.544324	Cellular Component
GO:0009543	chloroplast thylakoid lumen	1	39	0.544369	Cellular Component
GO:0031978	plastid thylakoid lumen	1	39	0.544369	Cellular Component
GO:0010048	vernalization response	2	64	0.325267	Biological Process
GO:1902494	catalytic complex	8	401	0.549238	Cellular Component
GO:0051052	regulation of DNA metabolic process	3	111	0.328864	Biological Process
GO:0051130	positive regulation of cellular component organization	3	111	0.328864	Biological Process
GO:0009161	ribonucleoside monophosphate metabolic process	7	308	0.329577	Biological Process
GO:0002218	activation of innate immune response	1	22	0.332573	Biological Process
GO:0002238	response to molecule of fungal origin	1	22	0.332573	Biological Process
GO:0002253	activation of immune response	1	22	0.332573	Biological Process
GO:0010440	stomatal lineage progression	1	22	0.332573	Biological Process
GO:0019395	fatty acid oxidation	3	112	0.333849	Biological Process
GO:0034440	lipid oxidation	3	112	0.333849	Biological Process
GO:0046488	phosphatidylinositol metabolic process	3	112	0.333849	Biological Process
GO:0005102	receptor binding	1	38	0.483474	Molecular Function
GO:0009123	nucleoside monophosphate metabolic process	7	310	0.335446	Biological Process
GO:0030120	vesicle coat	1	41	0.562403	Cellular Component
GO:0032993	protein-DNA complex	4	200	0.567062	Cellular Component
GO:0044431	Golgi apparatus part	2	95	0.567719	Cellular Component
GO:0031966	mitochondrial membrane	3	148	0.568692	Cellular Component
GO:0046364	monosaccharide biosynthetic process	4	161	0.336937	Biological Process
GO:0051240	positive regulation of multicellular organismal process	2	66	0.338602	Biological Process
GO:0009932	cell tip growth	4	162	0.341066	Biological Process
GO:0018193	peptidyl-amino acid modification	7	312	0.341329	Biological Process
GO:0044432	endoplasmic reticulum part	2	97	0.579089	Cellular Component
GO:0019898	extrinsic component of membrane	1	43	0.579726	Cellular Component
GO:0010228	vegetative to reproductive phase transition of meristem	6	262	0.342848	Biological Process
GO:0008356	asymmetric cell division	1	23	0.344734	Biological Process
GO:0009127	purine nucleoside monophosphate biosynthetic process	2	67	0.34524	Biological Process
GO:0009145	purine nucleoside triphosphate biosynthetic process	2	67	0.34524	Biological Process
GO:0009168	purine ribonucleoside monophosphate biosynthetic process	2	67	0.34524	Biological Process
GO:0009201	ribonucleoside triphosphate biosynthetic process	2	67	0.34524	Biological Process
GO:0009206	purine ribonucleoside triphosphate biosynthetic process	2	67	0.34524	Biological Process
GO:0016881	acid-amino acid ligase activity	1	39	0.492382	Molecular Function
GO:0044815	DNA packaging complex	4	205	0.586671	Cellular Component
GO:0031977	thylakoid lumen	1	44	0.58813	Cellular Component
GO:0044237	cellular metabolic process	187	10044	0.348007	Biological Process
GO:0010583	response to cyclopentenone	2	68	0.351856	Biological Process
GO:1901700	response to oxygen-containing compound	26	1310	0.351902	Biological Process
GO:0031325	positive regulation of cellular metabolic process	6	265	0.352535	Biological Process
GO:0006073	cellular glucan metabolic process	10	470	0.352833	Biological Process
GO:0044042	glucan metabolic process	10	470	0.352833	Biological Process
GO:0009965	leaf morphogenesis	3	116	0.353765	Biological Process
GO:0010374	stomatal complex development	3	116	0.353765	Biological Process
GO:0000186	activation of MAPKK activity	1	24	0.356674	Biological Process
GO:0006265	DNA topological change	1	24	0.356674	Biological Process
GO:0031123	RNA 3'-end processing	1	24	0.356674	Biological Process
GO:0031400	negative regulation of protein modification process	1	24	0.356674	Biological Process
GO:0032147	activation of protein kinase activity	1	24	0.356674	Biological Process
GO:0043410	positive regulation of MAPK cascade	1	24	0.356674	Biological Process
GO:0070972	protein localization to endoplasmic reticulum	1	24	0.356674	Biological Process
GO:0072348	sulfur compound transport	1	24	0.356674	Biological Process
GO:1902533	positive regulation of intracellular signal transduction	1	24	0.356674	Biological Process
GO:0072521	purine-containing compound metabolic process	9	420	0.356928	Biological Process
GO:0000398	mRNA splicing, via spliceosome	2	69	0.358449	Biological Process
GO:0007292	female gamete generation	2	69	0.358449	Biological Process
GO:0009142	nucleoside triphosphate biosynthetic process	2	69	0.358449	Biological Process
GO:0006888	ER to Golgi vesicle-mediated transport	3	117	0.358735	Biological Process
GO:0048367	shoot system development	17	839	0.359806	Biological Process
GO:0046128	purine ribonucleoside metabolic process	8	370	0.361001	Biological Process
GO:0065003	macromolecular complex assembly	13	630	0.361691	Biological Process
GO:0006081	cellular aldehyde metabolic process	6	268	0.362245	Biological Process
GO:0015804	neutral amino acid transport	2	70	0.365017	Biological Process
GO:0016109	tetraterpenoid biosynthetic process	2	70	0.365017	Biological Process
GO:0016117	carotenoid biosynthetic process	2	70	0.365017	Biological Process
GO:0000910	cytokinesis	4	168	0.365857	Biological Process
GO:0042278	purine nucleoside metabolic process	8	372	0.366499	Biological Process
GO:0006546	glycine catabolic process	1	25	0.368397	Biological Process
GO:0009071	serine family amino acid catabolic process	1	25	0.368397	Biological Process
GO:0009826	unidimensional cell growth	6	270	0.368726	Biological Process
GO:0048519	negative regulation of biological process	14	686	0.369064	Biological Process
GO:0016311	dephosphorylation	4	169	0.369987	Biological Process
GO:0009888	tissue development	16	792	0.37041	Biological Process
GO:0007131	reciprocal meiotic recombination	2	71	0.371559	Biological Process
GO:0016108	tetraterpenoid metabolic process	2	71	0.371559	Biological Process
GO:0016116	carotenoid metabolic process	2	71	0.371559	Biological Process
GO:0035825	reciprocal DNA recombination	2	71	0.371559	Biological Process
GO:0043476	pigment accumulation	2	71	0.371559	Biological Process
GO:0043478	pigment accumulation in response to UV light	2	71	0.371559	Biological Process
GO:0043479	pigment accumulation in tissues in response to UV light	2	71	0.371559	Biological Process
GO:0043480	pigment accumulation in tissues	2	71	0.371559	Biological Process
GO:0043481	anthocyanin accumulation in tissues in response to UV light	2	71	0.371559	Biological Process
GO:0051094	positive regulation of developmental process	2	71	0.371559	Biological Process
GO:0051604	protein maturation	2	71	0.371559	Biological Process
GO:0010431	seed maturation	3	120	0.373608	Biological Process
GO:0044036	cell wall macromolecule metabolic process	6	272	0.375213	Biological Process
GO:0005975	carbohydrate metabolic process	42	2184	0.376002	Biological Process
GO:0043473	pigmentation	2	72	0.378074	Biological Process
GO:0009311	oligosaccharide metabolic process	4	171	0.378241	Biological Process
GO:0009738	abscisic acid-activated signaling pathway	4	171	0.378241	Biological Process
GO:0022900	electron transport chain	3	121	0.378552	Biological Process
GO:0032535	regulation of cellular component size	3	121	0.378552	Biological Process
GO:0090066	regulation of anatomical structure size	3	121	0.378552	Biological Process
GO:0070727	cellular macromolecule localization	15	744	0.379661	Biological Process
GO:0002684	positive regulation of immune system process	1	26	0.379908	Biological Process
GO:0016197	endosomal transport	1	26	0.379908	Biological Process
GO:0022618	ribonucleoprotein complex assembly	1	26	0.379908	Biological Process
GO:0045089	positive regulation of innate immune response	1	26	0.379908	Biological Process
GO:0050778	positive regulation of immune response	1	26	0.379908	Biological Process
GO:0071826	ribonucleoprotein complex subunit organization	1	26	0.379908	Biological Process
GO:0022836	gated channel activity	2	97	0.49978	Molecular Function
GO:0000226	microtubule cytoskeleton organization	5	223	0.382796	Biological Process
GO:0009536	plastid	38	1956	0.595986	Cellular Component
GO:0005740	mitochondrial envelope	3	155	0.600158	Cellular Component
GO:0048609	multicellular organismal reproductive process	5	224	0.386403	Biological Process
GO:0090626	plant epidermis morphogenesis	5	225	0.390009	Biological Process
GO:0009156	ribonucleoside monophosphate biosynthetic process	2	74	0.391019	Biological Process
GO:0006312	mitotic recombination	1	27	0.391209	Biological Process
GO:0006506	GPI anchor biosynthetic process	1	27	0.391209	Biological Process
GO:0010264	myo-inositol hexakisphosphate biosynthetic process	1	27	0.391209	Biological Process
GO:0016485	protein processing	1	27	0.391209	Biological Process
GO:0032958	inositol phosphate biosynthetic process	1	27	0.391209	Biological Process
GO:0033517	myo-inositol hexakisphosphate metabolic process	1	27	0.391209	Biological Process
GO:0042761	very long-chain fatty acid biosynthetic process	1	27	0.391209	Biological Process
GO:0048278	vesicle docking	1	27	0.391209	Biological Process
GO:0033036	macromolecule localization	20	1017	0.39321	Biological Process
GO:0016570	histone modification	5	227	0.397216	Biological Process
GO:0000375	RNA splicing, via transesterification reactions	2	75	0.397446	Biological Process
GO:0000377	RNA splicing, via transesterification reactions with bulged adenosine as nucleophile	2	75	0.397446	Biological Process
GO:0007031	peroxisome organization	2	75	0.397446	Biological Process
GO:0000902	cell morphogenesis	9	436	0.398245	Biological Process
GO:0009119	ribonucleoside metabolic process	8	384	0.399606	Biological Process
GO:0009259	ribonucleotide metabolic process	9	437	0.400837	Biological Process
GO:0005983	starch catabolic process	1	28	0.402304	Biological Process
GO:0006655	phosphatidylglycerol biosynthetic process	1	28	0.402304	Biological Process
GO:0006817	phosphate ion transport	1	28	0.402304	Biological Process
GO:0043247	telomere maintenance in response to DNA damage	1	28	0.402304	Biological Process
GO:0044273	sulfur compound catabolic process	1	28	0.402304	Biological Process
GO:0051274	beta-glucan biosynthetic process	4	177	0.40293	Biological Process
GO:0009124	nucleoside monophosphate biosynthetic process	2	76	0.403842	Biological Process
GO:0042023	DNA endoreduplication	2	76	0.403842	Biological Process
GO:0051716	cellular response to stimulus	47	2478	0.404067	Biological Process
GO:0044711	single-organism biosynthetic process	49	2588	0.406014	Biological Process
GO:0006261	DNA-dependent DNA replication	4	178	0.407029	Biological Process
GO:0007264	small GTPase mediated signal transduction	3	127	0.408019	Biological Process
GO:0015994	chlorophyll metabolic process	3	127	0.408019	Biological Process
GO:0019220	regulation of phosphate metabolic process	3	127	0.408019	Biological Process
GO:0051174	regulation of phosphorus metabolic process	3	127	0.408019	Biological Process
GO:0044786	cell cycle DNA replication	2	77	0.410205	Biological Process
GO:0045132	meiotic chromosome segregation	2	77	0.410205	Biological Process
GO:0043623	cellular protein complex assembly	9	441	0.411207	Biological Process
GO:0019693	ribose phosphate metabolic process	11	547	0.411274	Biological Process
GO:0009615	response to virus	3	128	0.412892	Biological Process
GO:0006298	mismatch repair	1	29	0.413198	Biological Process
GO:0009612	response to mechanical stimulus	1	29	0.413198	Biological Process
GO:0031349	positive regulation of defense response	1	29	0.413198	Biological Process
GO:0043624	cellular protein complex disassembly	1	29	0.413198	Biological Process
GO:0046471	phosphatidylglycerol metabolic process	1	29	0.413198	Biological Process
GO:0006461	protein complex assembly	12	602	0.415424	Biological Process
GO:0015031	protein transport	16	816	0.416232	Biological Process
GO:0009266	response to temperature stimulus	10	496	0.416278	Biological Process
GO:0006275	regulation of DNA replication	2	78	0.416534	Biological Process
GO:0006497	protein lipidation	2	78	0.416534	Biological Process
GO:0042157	lipoprotein metabolic process	2	78	0.416534	Biological Process
GO:0042158	lipoprotein biosynthetic process	2	78	0.416534	Biological Process
GO:0070271	protein complex biogenesis	12	603	0.41765	Biological Process
GO:0019439	aromatic compound catabolic process	5	233	0.418783	Biological Process
GO:0009555	pollen development	4	181	0.419293	Biological Process
GO:0006886	intracellular protein transport	14	712	0.422281	Biological Process
GO:0042254	ribosome biogenesis	5	234	0.422366	Biological Process
GO:0031399	regulation of protein modification process	3	130	0.422599	Biological Process
GO:0008064	regulation of actin polymerization or depolymerization	2	79	0.42283	Biological Process
GO:0030041	actin filament polymerization	2	79	0.42283	Biological Process
GO:0030832	regulation of actin filament length	2	79	0.42283	Biological Process
GO:0030833	regulation of actin filament polymerization	2	79	0.42283	Biological Process
GO:0032956	regulation of actin cytoskeleton organization	2	79	0.42283	Biological Process
GO:0032970	regulation of actin filament-based process	2	79	0.42283	Biological Process
GO:0071215	cellular response to abscisic acid stimulus	4	182	0.423369	Biological Process
GO:0006505	GPI anchor metabolic process	1	30	0.423894	Biological Process
GO:0009251	glucan catabolic process	1	30	0.423894	Biological Process
GO:0043086	negative regulation of catalytic activity	1	30	0.423894	Biological Process
GO:0044247	cellular polysaccharide catabolic process	1	30	0.423894	Biological Process
GO:0045184	establishment of protein localization	16	820	0.423913	Biological Process
GO:0016820	hydrolase activity, acting on acid anhydrides, catalyzing transmembrane movement of substances	5	274	0.510732	Molecular Function
GO:0016829	lyase activity	11	625	0.513577	Molecular Function
GO:0004519	endonuclease activity	3	159	0.517822	Molecular Function
GO:0005244	voltage-gated ion channel activity	1	42	0.518199	Molecular Function
GO:0016878	acid-thiol ligase activity	1	42	0.518199	Molecular Function
GO:0022832	voltage-gated channel activity	1	42	0.518199	Molecular Function
GO:0042623	ATPase activity, coupled	8	453	0.521024	Molecular Function
GO:0038023	signaling receptor activity	2	101	0.521305	Molecular Function
GO:0009908	flower development	11	553	0.425256	Biological Process
GO:0042440	pigment metabolic process	5	235	0.425945	Biological Process
GO:0004970	ionotropic glutamate receptor activity	1	43	0.526509	Molecular Function
GO:0016884	carbon-nitrogen ligase activity, with glutamine as amido-N-donor	1	43	0.526509	Molecular Function
GO:0009117	nucleotide metabolic process	13	661	0.427605	Biological Process
GO:0042651	thylakoid membrane	3	158	0.613177	Cellular Component
GO:0006753	nucleoside phosphate metabolic process	13	664	0.434014	Biological Process
GO:0006569	tryptophan catabolic process	1	31	0.434396	Biological Process
GO:0009684	indoleacetic acid biosynthetic process	1	31	0.434396	Biological Process
GO:0009718	anthocyanin-containing compound biosynthetic process	1	31	0.434396	Biological Process
GO:0009846	pollen germination	1	31	0.434396	Biological Process
GO:0022406	membrane docking	1	31	0.434396	Biological Process
GO:0032204	regulation of telomere maintenance	1	31	0.434396	Biological Process
GO:0032984	macromolecular complex disassembly	1	31	0.434396	Biological Process
GO:0043241	protein complex disassembly	1	31	0.434396	Biological Process
GO:0046218	indolalkylamine catabolic process	1	31	0.434396	Biological Process
GO:0008154	actin polymerization or depolymerization	2	81	0.435314	Biological Process
GO:0044700	single organism signaling	33	1746	0.436633	Biological Process
GO:0032504	multicellular organism reproduction	5	238	0.436658	Biological Process
GO:0042545	cell wall modification	5	238	0.436658	Biological Process
GO:0010154	fruit development	9	452	0.439702	Biological Process
GO:0042886	amide transport	2	82	0.441502	Biological Process
GO:0006790	sulfur compound metabolic process	8	400	0.443762	Biological Process
GO:1901361	organic cyclic compound catabolic process	5	240	0.443775	Biological Process
GO:0009683	indoleacetic acid metabolic process	1	32	0.444706	Biological Process
GO:0015802	basic amino acid transport	1	32	0.444706	Biological Process
GO:0052541	plant-type cell wall cellulose metabolic process	1	32	0.444706	Biological Process
GO:1901661	quinone metabolic process	1	32	0.444706	Biological Process
GO:1901663	quinone biosynthetic process	1	32	0.444706	Biological Process
GO:0023052	signaling	33	1752	0.444742	Biological Process
GO:0010498	proteasomal protein catabolic process	3	135	0.446617	Biological Process
GO:0051128	regulation of cellular component organization	5	241	0.447325	Biological Process
GO:0048513	animal organ development	9	455	0.447453	Biological Process
GO:0009739	response to gibberellin	2	83	0.447652	Biological Process
GO:0043085	positive regulation of catalytic activity	2	83	0.447652	Biological Process
GO:0044093	positive regulation of molecular function	2	83	0.447652	Biological Process
GO:0045893	positive regulation of transcription, DNA-templated	4	188	0.447662	Biological Process
GO:0045935	positive regulation of nucleobase-containing compound metabolic process	4	188	0.447662	Biological Process
GO:0051254	positive regulation of RNA metabolic process	4	188	0.447662	Biological Process
GO:1902680	positive regulation of RNA biosynthetic process	4	188	0.447662	Biological Process
GO:1903508	positive regulation of nucleic acid-templated transcription	4	188	0.447662	Biological Process
GO:0005839	proteasome core complex	1	48	0.620106	Cellular Component
GO:0019866	organelle inner membrane	3	160	0.621698	Cellular Component
GO:0044699	single-organism process	209	11389	0.449475	Biological Process
GO:0044272	sulfur compound biosynthetic process	6	295	0.449595	Biological Process
GO:0009116	nucleoside metabolic process	8	403	0.452004	Biological Process
GO:0032271	regulation of protein polymerization	2	84	0.453764	Biological Process
GO:0043254	regulation of protein complex assembly	2	84	0.453764	Biological Process
GO:0045333	cellular respiration	2	84	0.453764	Biological Process
GO:0006074	(1->3)-beta-D-glucan metabolic process	1	33	0.454829	Biological Process
GO:0006075	(1->3)-beta-D-glucan biosynthetic process	1	33	0.454829	Biological Process
GO:0019827	stem cell population maintenance	1	33	0.454829	Biological Process
GO:0032844	regulation of homeostatic process	1	33	0.454829	Biological Process
GO:0042181	ketone biosynthetic process	1	33	0.454829	Biological Process
GO:0098727	maintenance of cell number	1	33	0.454829	Biological Process
GO:0015698	inorganic anion transport	4	190	0.45569	Biological Process
GO:0048878	chemical homeostasis	4	190	0.45569	Biological Process
GO:0000139	Golgi membrane	1	49	0.627706	Cellular Component
GO:0007165	signal transduction	32	1708	0.4589	Biological Process
GO:0034613	cellular protein localization	14	730	0.459276	Biological Process
GO:0043161	proteasome-mediated ubiquitin-dependent protein catabolic process	2	85	0.459837	Biological Process
GO:0005230	extracellular ligand-gated ion channel activity	1	44	0.534677	Molecular Function
GO:0000785	chromatin	4	218	0.63517	Cellular Component
GO:0005730	nucleolus	4	218	0.63517	Cellular Component
GO:0031967	organelle envelope	11	594	0.642322	Cellular Component
GO:0005768	endosome	1	51	0.642455	Cellular Component
GO:0031975	envelope	11	595	0.644531	Cellular Component
GO:0004298	threonine-type endopeptidase activity	1	45	0.542705	Molecular Function
GO:0004806	triglyceride lipase activity	1	45	0.542705	Molecular Function
GO:0016160	amylase activity	1	45	0.542705	Molecular Function
GO:0070003	threonine-type peptidase activity	1	45	0.542705	Molecular Function
GO:0006997	nucleus organization	1	34	0.464768	Biological Process
GO:0046173	polyol biosynthetic process	1	34	0.464768	Biological Process
GO:0046351	disaccharide biosynthetic process	1	34	0.464768	Biological Process
GO:0072503	cellular divalent inorganic cation homeostasis	1	34	0.464768	Biological Process
GO:0006820	anion transport	10	516	0.465168	Biological Process
GO:0048522	positive regulation of cellular process	9	462	0.465482	Biological Process
GO:0006643	membrane lipid metabolic process	3	139	0.465543	Biological Process
GO:0007568	aging	2	86	0.465871	Biological Process
GO:0051493	regulation of cytoskeleton organization	2	86	0.465871	Biological Process
GO:0009062	fatty acid catabolic process	3	140	0.47023	Biological Process
GO:0048569	post-embryonic organ development	4	194	0.471629	Biological Process
GO:0007020	microtubule nucleation	2	87	0.471864	Biological Process
GO:0007127	meiosis I	2	87	0.471864	Biological Process
GO:0006544	glycine metabolic process	1	35	0.474527	Biological Process
GO:0046482	para-aminobenzoic acid metabolic process	1	35	0.474527	Biological Process
GO:0070647	protein modification by small protein conjugation or removal	7	357	0.474528	Biological Process
GO:0006470	protein dephosphorylation	3	141	0.474899	Biological Process
GO:0006304	DNA modification	2	88	0.477818	Biological Process
GO:0006305	DNA alkylation	2	88	0.477818	Biological Process
GO:0006306	DNA methylation	2	88	0.477818	Biological Process
GO:0009247	glycolipid biosynthetic process	2	88	0.477818	Biological Process
GO:0031109	microtubule polymerization or depolymerization	2	88	0.477818	Biological Process
GO:0044728	DNA methylation or demethylation	2	88	0.477818	Biological Process
GO:0046785	microtubule polymerization	2	88	0.477818	Biological Process
GO:0098656	anion transmembrane transport	2	88	0.477818	Biological Process
GO:0009409	response to cold	6	304	0.478262	Biological Process
GO:0009856	pollination	4	196	0.479534	Biological Process
GO:0007276	gamete generation	2	89	0.48373	Biological Process
GO:0080167	response to karrikin	2	89	0.48373	Biological Process
GO:0007166	cell surface receptor signaling pathway	1	36	0.484108	Biological Process
GO:0009740	gibberellic acid mediated signaling pathway	1	36	0.484108	Biological Process
GO:0010091	trichome branching	1	36	0.484108	Biological Process
GO:0010286	heat acclimation	1	36	0.484108	Biological Process
GO:0010332	response to gamma radiation	1	36	0.484108	Biological Process
GO:0010476	gibberellin mediated signaling pathway	1	36	0.484108	Biological Process
GO:0042138	meiotic DNA double-strand break formation	1	36	0.484108	Biological Process
GO:0071370	cellular response to gibberellin stimulus	1	36	0.484108	Biological Process
GO:0008104	protein localization	16	852	0.485286	Biological Process
GO:0032989	cellular component morphogenesis	9	470	0.485951	Biological Process
GO:0009893	positive regulation of metabolic process	7	361	0.486172	Biological Process
GO:0006974	cellular response to DNA damage stimulus	6	307	0.487724	Biological Process
GO:0044703	multi-organism reproductive process	6	307	0.487724	Biological Process
GO:0030244	cellulose biosynthetic process	3	144	0.48879	Biological Process
GO:0072329	monocarboxylic acid catabolic process	3	144	0.48879	Biological Process
GO:0009314	response to radiation	13	690	0.48932	Biological Process
GO:0009657	plastid organization	5	253	0.489423	Biological Process
GO:0016567	protein ubiquitination	5	253	0.489423	Biological Process
GO:0000272	polysaccharide catabolic process	2	90	0.4896	Biological Process
GO:0006555	methionine metabolic process	2	90	0.4896	Biological Process
GO:0034655	nucleobase-containing compound catabolic process	2	90	0.4896	Biological Process
GO:0016836	hydro-lyase activity	2	106	0.547326	Molecular Function
GO:0090567	reproductive shoot system development	11	582	0.492451	Biological Process
GO:0010557	positive regulation of macromolecule biosynthetic process	4	200	0.495203	Biological Process
GO:0010628	positive regulation of gene expression	4	200	0.495203	Biological Process
GO:0048518	positive regulation of biological process	12	638	0.49522	Biological Process
GO:0010564	regulation of cell cycle process	2	91	0.495429	Biological Process
GO:0060560	developmental growth involved in morphogenesis	7	365	0.497742	Biological Process
GO:0044706	multi-multicellular organism process	4	201	0.499089	Biological Process
GO:0009891	positive regulation of biosynthetic process	5	256	0.499774	Biological Process
GO:1901698	response to nitrogen compound	8	421	0.500923	Biological Process
GO:0016556	mRNA modification	2	92	0.501215	Biological Process
GO:0044087	regulation of cellular component biogenesis	2	92	0.501215	Biological Process
GO:0005984	disaccharide metabolic process	3	147	0.5025	Biological Process
GO:0009787	regulation of abscisic acid-activated signaling pathway	1	38	0.50275	Biological Process
GO:0009880	embryonic pattern specification	1	38	0.50275	Biological Process
GO:0044092	negative regulation of molecular function	1	38	0.50275	Biological Process
GO:0044275	cellular carbohydrate catabolic process	1	38	0.50275	Biological Process
GO:0072507	divalent inorganic cation homeostasis	1	38	0.50275	Biological Process
GO:1901419	regulation of response to alcohol	1	38	0.50275	Biological Process
GO:0009626	plant-type hypersensitive response	4	202	0.502963	Biological Process
GO:0034050	host programmed cell death induced by symbiont	4	202	0.502963	Biological Process
GO:0016049	cell growth	9	477	0.503706	Biological Process
GO:0002376	immune system process	11	588	0.506167	Biological Process
GO:0006606	protein import into nucleus	2	93	0.506959	Biological Process
GO:0044744	protein targeting to nucleus	2	93	0.506959	Biological Process
GO:1902593	single-organism nuclear import	2	93	0.506959	Biological Process
GO:0006733	oxidoreduction coenzyme metabolic process	7	369	0.509231	Biological Process
GO:0045088	regulation of innate immune response	4	204	0.510671	Biological Process
GO:0009074	aromatic amino acid family catabolic process	1	39	0.511818	Biological Process
GO:0015936	coenzyme A metabolic process	1	39	0.511818	Biological Process
GO:0019915	lipid storage	1	39	0.511818	Biological Process
GO:0022411	cellular component disassembly	1	39	0.511818	Biological Process
GO:0043647	inositol phosphate metabolic process	1	39	0.511818	Biological Process
GO:0009734	auxin-activated signaling pathway	2	94	0.512659	Biological Process
GO:0051170	nuclear import	2	94	0.512659	Biological Process
GO:0071396	cellular response to lipid	5	260	0.513449	Biological Process
GO:0050776	regulation of immune response	4	205	0.514504	Biological Process
GO:0046686	response to cadmium ion	6	316	0.515765	Biological Process
GO:0005982	starch metabolic process	3	150	0.51602	Biological Process
GO:0033554	cellular response to stress	16	869	0.51752	Biological Process
GO:0009152	purine ribonucleotide biosynthetic process	2	95	0.518316	Biological Process
GO:0002682	regulation of immune system process	4	206	0.518324	Biological Process
GO:0009723	response to ethylene	3	151	0.520484	Biological Process
GO:0006406	mRNA export from nucleus	1	40	0.520721	Biological Process
GO:0006665	sphingolipid metabolic process	1	40	0.520721	Biological Process
GO:0042436	indole-containing compound catabolic process	1	40	0.520721	Biological Process
GO:0051028	mRNA transport	1	40	0.520721	Biological Process
GO:0071427	mRNA-containing ribonucleoprotein complex export from nucleus	1	40	0.520721	Biological Process
GO:0071822	protein complex subunit organization	12	651	0.523524	Biological Process
GO:0051301	cell division	5	263	0.523604	Biological Process
GO:0007015	actin filament organization	2	96	0.523929	Biological Process
GO:0010167	response to nitrate	2	96	0.523929	Biological Process
GO:0002252	immune effector process	3	152	0.524924	Biological Process
GO:0006096	glycolytic process	4	208	0.525921	Biological Process
GO:0006612	protein targeting to membrane	4	208	0.525921	Biological Process
GO:0006757	ATP generation from ADP	4	208	0.525921	Biological Process
GO:0009135	purine nucleoside diphosphate metabolic process	4	208	0.525921	Biological Process
GO:0009179	purine ribonucleoside diphosphate metabolic process	4	208	0.525921	Biological Process
GO:0009185	ribonucleoside diphosphate metabolic process	4	208	0.525921	Biological Process
GO:0046031	ADP metabolic process	4	208	0.525921	Biological Process
GO:1901135	carbohydrate derivative metabolic process	21	1151	0.527822	Biological Process
GO:0034968	histone lysine methylation	3	153	0.529342	Biological Process
GO:0009968	negative regulation of signal transduction	1	41	0.529461	Biological Process
GO:0010648	negative regulation of cell communication	1	41	0.529461	Biological Process
GO:0023057	negative regulation of signaling	1	41	0.529461	Biological Process
GO:0015931	nucleobase-containing compound transport	2	97	0.529498	Biological Process
GO:0034504	protein localization to nucleus	2	97	0.529498	Biological Process
GO:0031328	positive regulation of cellular biosynthetic process	4	209	0.529698	Biological Process
GO:0032446	protein modification by small protein conjugation	5	265	0.530324	Biological Process
GO:0016758	transferase activity, transferring hexosyl groups	13	764	0.557073	Molecular Function
GO:0003887	DNA-directed DNA polymerase activity	1	47	0.558347	Molecular Function
GO:0016462	pyrophosphatase activity	19	1119	0.558545	Molecular Function
GO:0009416	response to light stimulus	12	655	0.532142	Biological Process
GO:0019725	cellular homeostasis	4	210	0.53346	Biological Process
GO:0018022	peptidyl-lysine methylation	3	154	0.533738	Biological Process
GO:0009860	pollen tube growth	2	98	0.535022	Biological Process
GO:0042451	purine nucleoside biosynthetic process	2	98	0.535022	Biological Process
GO:0046129	purine ribonucleoside biosynthetic process	2	98	0.535022	Biological Process
GO:0007017	microtubule-based process	7	379	0.537544	Biological Process
GO:0008361	regulation of cell size	1	42	0.538043	Biological Process
GO:0046283	anthocyanin-containing compound metabolic process	1	42	0.538043	Biological Process
GO:0005618	cell wall	11	608	0.672572	Cellular Component
GO:0034357	photosynthetic membrane	3	173	0.673943	Cellular Component
GO:0005911	cell-cell junction	11	609	0.674676	Cellular Component
GO:0009506	plasmodesma	11	609	0.674676	Cellular Component
GO:0055044	symplast	11	609	0.674676	Cellular Component
GO:0008066	glutamate receptor activity	1	48	0.565967	Molecular Function
GO:0071365	cellular response to auxin stimulus	2	100	0.545937	Biological Process
GO:0000038	very long-chain fatty acid metabolic process	1	43	0.546469	Biological Process
GO:0009804	coumarin metabolic process	1	43	0.546469	Biological Process
GO:0009805	coumarin biosynthetic process	1	43	0.546469	Biological Process
GO:0006457	protein folding	5	270	0.546935	Biological Process
GO:0030054	cell junction	11	613	0.683015	Cellular Component
GO:0030312	external encapsulating structure	11	616	0.689188	Cellular Component
GO:1901565	organonitrogen compound catabolic process	5	271	0.550224	Biological Process
GO:0016846	carbon-sulfur lyase activity	1	49	0.573455	Molecular Function
GO:0006631	fatty acid metabolic process	7	384	0.551454	Biological Process
GO:0055086	nucleobase-containing small molecule metabolic process	13	720	0.55167	Biological Process
GO:0052546	cell wall pectin metabolic process	1	44	0.554742	Biological Process
GO:0006778	porphyrin-containing compound metabolic process	3	159	0.555361	Biological Process
GO:0044242	cellular lipid catabolic process	3	159	0.555361	Biological Process
GO:0050832	defense response to fungus	3	159	0.555361	Biological Process
GO:0051173	positive regulation of nitrogen compound metabolic process	4	216	0.555714	Biological Process
GO:0072657	protein localization to membrane	4	216	0.555714	Biological Process
GO:0090150	establishment of protein localization to membrane	4	216	0.555714	Biological Process
GO:0044265	cellular macromolecule catabolic process	9	500	0.560638	Biological Process
GO:0006664	glycolipid metabolic process	2	103	0.561973	Biological Process
GO:0046474	glycerophospholipid biosynthetic process	2	103	0.561973	Biological Process
GO:0002237	response to molecule of bacterial origin	1	45	0.562864	Biological Process
GO:0006636	unsaturated fatty acid biosynthetic process	1	45	0.562864	Biological Process
GO:0015696	ammonium transport	1	45	0.562864	Biological Process
GO:0033559	unsaturated fatty acid metabolic process	1	45	0.562864	Biological Process
GO:0006281	DNA repair	5	275	0.563263	Biological Process
GO:0021700	developmental maturation	6	332	0.564071	Biological Process
GO:0006633	fatty acid biosynthetic process	4	219	0.566627	Biological Process
GO:0015706	nitrate transport	2	104	0.567227	Biological Process
GO:1903509	liposaccharide metabolic process	2	104	0.567227	Biological Process
GO:0031669	cellular response to nutrient levels	3	162	0.568045	Biological Process
GO:0006165	nucleoside diphosphate phosphorylation	4	220	0.570231	Biological Process
GO:0007010	cytoskeleton organization	7	391	0.570623	Biological Process
GO:0006862	nucleotide transport	1	46	0.570838	Biological Process
GO:0007267	cell-cell signaling	1	46	0.570838	Biological Process
GO:0009309	amine biosynthetic process	1	46	0.570838	Biological Process
GO:0033865	nucleoside bisphosphate metabolic process	1	46	0.570838	Biological Process
GO:0033875	ribonucleoside bisphosphate metabolic process	1	46	0.570838	Biological Process
GO:0034032	purine nucleoside bisphosphate metabolic process	1	46	0.570838	Biological Process
GO:0042401	cellular biogenic amine biosynthetic process	1	46	0.570838	Biological Process
GO:0071166	ribonucleoprotein complex localization	1	46	0.570838	Biological Process
GO:0071426	ribonucleoprotein complex export from nucleus	1	46	0.570838	Biological Process
GO:0071310	cellular response to organic substance	15	843	0.573209	Biological Process
GO:0009639	response to red or far red light	4	221	0.573819	Biological Process
GO:1901137	carbohydrate derivative biosynthetic process	10	563	0.576147	Biological Process
GO:0009163	nucleoside biosynthetic process	2	106	0.577599	Biological Process
GO:0042455	ribonucleoside biosynthetic process	2	106	0.577599	Biological Process
GO:0046467	membrane lipid biosynthetic process	2	106	0.577599	Biological Process
GO:0006270	DNA replication initiation	1	47	0.578667	Biological Process
GO:0006949	syncytium formation	1	47	0.578667	Biological Process
GO:0043687	post-translational protein modification	1	47	0.578667	Biological Process
GO:0006796	phosphate-containing compound metabolic process	59	3297	0.579405	Biological Process
GO:0046915	transition metal ion transmembrane transporter activity	1	50	0.580815	Molecular Function
GO:0006333	chromatin assembly or disassembly	3	165	0.580505	Biological Process
GO:0000160	phosphorelay signal transduction system	2	107	0.582717	Biological Process
GO:0019362	pyridine nucleotide metabolic process	6	339	0.584476	Biological Process
GO:0044802	single-organism membrane organization	6	339	0.584476	Biological Process
GO:0046496	nicotinamide nucleotide metabolic process	6	339	0.584476	Biological Process
GO:0009132	nucleoside diphosphate metabolic process	4	224	0.584482	Biological Process
GO:0000723	telomere maintenance	1	48	0.586354	Biological Process
GO:0009756	carbohydrate mediated signaling	1	48	0.586354	Biological Process
GO:0010182	sugar mediated signaling pathway	1	48	0.586354	Biological Process
GO:0032200	telomere organization	1	48	0.586354	Biological Process
GO:0060249	anatomical structure homeostasis	1	48	0.586354	Biological Process
GO:0097306	cellular response to alcohol	4	225	0.588002	Biological Process
GO:0031667	response to nutrient levels	3	167	0.588684	Biological Process
GO:0033013	tetrapyrrole metabolic process	3	167	0.588684	Biological Process
GO:0009887	organ morphogenesis	5	283	0.588756	Biological Process
GO:0016818	hydrolase activity, acting on acid anhydrides, in phosphorus-containing anhydrides	19	1135	0.583715	Molecular Function
GO:0022626	cytosolic ribosome	2	122	0.702817	Cellular Component
GO:0071944	cell periphery	35	1885	0.7044	Cellular Component
GO:0042625	ATPase coupled ion transmembrane transporter activity	2	114	0.586862	Molecular Function
GO:0034061	DNA polymerase activity	1	51	0.588048	Molecular Function
GO:0004601	peroxidase activity	6	361	0.591478	Molecular Function
GO:0016614	oxidoreductase activity, acting on CH-OH group of donors	7	422	0.59241	Molecular Function
GO:0017038	protein import	3	168	0.592736	Biological Process
GO:0001666	response to hypoxia	1	49	0.593901	Biological Process
GO:0009963	positive regulation of flavonoid biosynthetic process	1	49	0.593901	Biological Process
GO:0050665	hydrogen peroxide biosynthetic process	1	49	0.593901	Biological Process
GO:0071322	cellular response to carbohydrate stimulus	1	49	0.593901	Biological Process
GO:0046939	nucleotide phosphorylation	4	227	0.594989	Biological Process
GO:0006260	DNA replication	5	285	0.595002	Biological Process
GO:0048366	leaf development	4	228	0.598457	Biological Process
GO:0006403	RNA localization	1	50	0.601311	Biological Process
GO:0006405	RNA export from nucleus	1	50	0.601311	Biological Process
GO:0007129	synapsis	1	50	0.601311	Biological Process
GO:0045143	homologous chromosome segregation	1	50	0.601311	Biological Process
GO:0050657	nucleic acid transport	1	50	0.601311	Biological Process
GO:0050658	RNA transport	1	50	0.601311	Biological Process
GO:0051236	establishment of RNA localization	1	50	0.601311	Biological Process
GO:0070192	chromosome organization involved in meiotic cell cycle	1	50	0.601311	Biological Process
GO:0016684	oxidoreductase activity, acting on peroxide as acceptor	6	364	0.599519	Molecular Function
GO:0017111	nucleoside-triphosphatase activity	18	1086	0.600128	Molecular Function
GO:0004386	helicase activity	3	180	0.601721	Molecular Function
GO:0006793	phosphorus metabolic process	59	3326	0.608451	Biological Process
GO:0006498	N-terminal protein lipidation	1	51	0.608585	Biological Process
GO:0006499	N-terminal protein myristoylation	1	51	0.608585	Biological Process
GO:0006730	one-carbon metabolic process	1	51	0.608585	Biological Process
GO:0010393	galacturonan metabolic process	1	51	0.608585	Biological Process
GO:0018377	protein myristoylation	1	51	0.608585	Biological Process
GO:0045488	pectin metabolic process	1	51	0.608585	Biological Process
GO:0051302	regulation of cell division	1	51	0.608585	Biological Process
GO:0040007	growth	11	635	0.609182	Biological Process
GO:0004190	aspartic-type endopeptidase activity	2	118	0.60565	Molecular Function
GO:0071229	cellular response to acid chemical	7	406	0.610361	Biological Process
GO:0020037	heme binding	17	1032	0.60925	Molecular Function
GO:0070001	aspartic-type peptidase activity	2	119	0.610245	Molecular Function
GO:1901363	heterocyclic compound binding	175	10313	0.616471	Molecular Function
GO:0097159	organic cyclic compound binding	175	10318	0.619622	Molecular Function
GO:0016757	transferase activity, transferring glycosyl groups	15	919	0.620797	Molecular Function
GO:0046906	tetrapyrrole binding	17	1042	0.62509	Molecular Function
GO:0005200	structural constituent of cytoskeleton	1	57	0.628903	Molecular Function
GO:0016763	transferase activity, transferring pentosyl groups	1	57	0.628903	Molecular Function
GO:0043169	cation binding	61	3660	0.630074	Molecular Function
GO:0051082	unfolded protein binding	2	124	0.632607	Molecular Function
GO:0003755	peptidyl-prolyl cis-trans isomerase activity	1	58	0.635308	Molecular Function
GO:0016209	antioxidant activity	6	380	0.64092	Molecular Function
GO:0008483	transaminase activity	1	59	0.641603	Molecular Function
GO:0015299	solute:proton antiporter activity	1	59	0.641603	Molecular Function
GO:0016769	transferase activity, transferring nitrogenous groups	1	59	0.641603	Molecular Function
GO:0016859	cis-trans isomerase activity	1	59	0.641603	Molecular Function
GO:0036459	thiol-dependent ubiquitinyl hydrolase activity	1	59	0.641603	Molecular Function
GO:0101005	ubiquitinyl hydrolase activity	1	59	0.641603	Molecular Function
GO:0072524	pyridine-containing compound metabolic process	6	350	0.615526	Biological Process
GO:0036293	response to decreased oxygen levels	1	52	0.615728	Biological Process
GO:0070482	response to oxygen levels	1	52	0.615728	Biological Process
GO:1903409	reactive oxygen species biosynthetic process	1	52	0.615728	Biological Process
GO:0015298	solute:cation antiporter activity	1	60	0.647789	Molecular Function
GO:0030145	manganese ion binding	1	60	0.647789	Molecular Function
GO:0006164	purine nucleotide biosynthetic process	2	114	0.617258	Biological Process
GO:0015276	ligand-gated ion channel activity	1	61	0.653868	Molecular Function
GO:0022834	ligand-gated channel activity	1	61	0.653868	Molecular Function
GO:0019899	enzyme binding	2	129	0.653954	Molecular Function
GO:0034622	cellular macromolecular complex assembly	10	583	0.620331	Biological Process
GO:0048869	cellular developmental process	14	812	0.620621	Biological Process
GO:0048827	phyllome development	8	468	0.620857	Biological Process
GO:0009695	jasmonic acid biosynthetic process	2	115	0.62201	Biological Process
GO:0019953	sexual reproduction	2	115	0.62201	Biological Process
GO:0030036	actin cytoskeleton organization	2	115	0.62201	Biological Process
GO:0048580	regulation of post-embryonic development	5	294	0.622443	Biological Process
GO:0031365	N-terminal protein amino acid modification	1	53	0.62274	Biological Process
GO:0048046	apoplast	5	302	0.723396	Cellular Component
GO:0042170	plastid membrane	1	64	0.725117	Cellular Component
GO:0006091	generation of precursor metabolites and energy	8	470	0.62562	Biological Process
GO:0031461	cullin-RING ubiquitin ligase complex	1	65	0.730624	Cellular Component
GO:0006576	cellular biogenic amine metabolic process	2	116	0.626716	Biological Process
GO:0046148	pigment biosynthetic process	3	177	0.628023	Biological Process
GO:0010260	organ senescence	1	54	0.629625	Biological Process
GO:0031048	chromatin silencing by small RNA	1	54	0.629625	Biological Process
GO:0010363	regulation of plant-type hypersensitive response	3	178	0.631811	Biological Process
GO:0061024	membrane organization	6	356	0.631905	Biological Process
GO:1901564	organonitrogen compound metabolic process	42	2400	0.63221	Biological Process
GO:0016042	lipid catabolic process	3	179	0.635573	Biological Process
GO:0051726	regulation of cell cycle	3	179	0.635573	Biological Process
GO:0006625	protein targeting to peroxisome	1	55	0.636384	Biological Process
GO:0016558	protein import into peroxisome matrix	1	55	0.636384	Biological Process
GO:0043574	peroxisomal transport	1	55	0.636384	Biological Process
GO:0051235	maintenance of location	1	55	0.636384	Biological Process
GO:0072662	protein localization to peroxisome	1	55	0.636384	Biological Process
GO:0072663	establishment of protein localization to peroxisome	1	55	0.636384	Biological Process
GO:0019783	ubiquitin-like protein-specific protease activity	1	63	0.665715	Molecular Function
GO:0031072	heat shock protein binding	1	63	0.665715	Molecular Function
GO:0050661	NADP binding	1	63	0.665715	Molecular Function
GO:0000904	cell morphogenesis involved in differentiation	4	240	0.638652	Biological Process
GO:0044267	cellular protein metabolic process	73	4142	0.643012	Biological Process
GO:0009743	response to carbohydrate	3	181	0.643016	Biological Process
GO:0080135	regulation of cellular response to stress	3	181	0.643016	Biological Process
GO:0000413	protein peptidyl-prolyl isomerization	1	56	0.643021	Biological Process
GO:0009310	amine catabolic process	1	56	0.643021	Biological Process
GO:0009962	regulation of flavonoid biosynthetic process	1	56	0.643021	Biological Process
GO:0016926	protein desumoylation	1	56	0.643021	Biological Process
GO:0042402	cellular biogenic amine catabolic process	1	56	0.643021	Biological Process
GO:0007126	meiotic nuclear division	2	120	0.645086	Biological Process
GO:0018205	peptidyl-lysine modification	4	242	0.645091	Biological Process
GO:0010015	root morphogenesis	5	302	0.645886	Biological Process
GO:0004872	receptor activity	3	200	0.672164	Molecular Function
GO:0060089	molecular transducer activity	3	200	0.672164	Molecular Function
GO:0043648	dicarboxylic acid metabolic process	1	57	0.649536	Biological Process
GO:0006098	pentose-phosphate shunt	2	121	0.649566	Biological Process
GO:0009813	flavonoid biosynthetic process	2	121	0.649566	Biological Process
GO:0051156	glucose 6-phosphate metabolic process	2	121	0.649566	Biological Process
GO:1903046	meiotic cell cycle process	2	121	0.649566	Biological Process
GO:0046872	metal ion binding	59	3595	0.676265	Molecular Function
GO:0016879	ligase activity, forming carbon-nitrogen bonds	2	135	0.678253	Molecular Function
GO:0042626	ATPase activity, coupled to transmembrane movement of substances	4	268	0.680426	Molecular Function
GO:0016597	amino acid binding	1	66	0.682731	Molecular Function
GO:0007018	microtubule-based movement	2	122	0.654	Biological Process
GO:0031347	regulation of defense response	5	305	0.654439	Biological Process
GO:0009851	auxin biosynthetic process	1	58	0.655934	Biological Process
GO:0018208	peptidyl-proline modification	1	58	0.655934	Biological Process
GO:0043900	regulation of multi-organism process	1	58	0.655934	Biological Process
GO:0051168	nuclear export	1	58	0.655934	Biological Process
GO:0009165	nucleotide biosynthetic process	4	246	0.657742	Biological Process
GO:1901293	nucleoside phosphate biosynthetic process	4	246	0.657742	Biological Process
GO:0009668	plastid membrane organization	2	123	0.65839	Biological Process
GO:0010027	thylakoid membrane organization	2	123	0.65839	Biological Process
GO:0044106	cellular amine metabolic process	2	123	0.65839	Biological Process
GO:0016126	sterol biosynthetic process	1	59	0.662214	Biological Process
GO:0014070	response to organic cyclic compound	8	486	0.66253	Biological Process
GO:0009066	aspartate family amino acid metabolic process	2	124	0.662735	Biological Process
GO:0048440	carpel development	2	124	0.662735	Biological Process
GO:0048868	pollen tube development	2	124	0.662735	Biological Process
GO:0022607	cellular component assembly	13	778	0.663192	Biological Process
GO:0012501	programmed cell death	4	248	0.663953	Biological Process
GO:0080134	regulation of response to stress	5	309	0.665637	Biological Process
GO:0009694	jasmonic acid metabolic process	2	125	0.667036	Biological Process
GO:0034976	response to endoplasmic reticulum stress	3	188	0.668219	Biological Process
GO:0002831	regulation of response to biotic stimulus	1	60	0.66838	Biological Process
GO:0009808	lignin metabolic process	1	60	0.66838	Biological Process
GO:0009057	macromolecule catabolic process	11	665	0.669214	Biological Process
GO:0048316	seed development	7	430	0.669638	Biological Process
GO:0031984	organelle subcompartment	4	253	0.746531	Cellular Component
GO:0000786	nucleosome	3	195	0.749941	Cellular Component
GO:0031668	cellular response to extracellular stimulus	3	190	0.675177	Biological Process
GO:0043492	ATPase activity, coupled to movement of substances	4	274	0.697001	Molecular Function
GO:0052689	carboxylic ester hydrolase activity	4	274	0.697001	Molecular Function
GO:0046914	transition metal ion binding	38	2366	0.698998	Molecular Function
GO:0016020	membrane	89	4707	0.763388	Cellular Component
GO:0044435	plastid part	13	766	0.764852	Cellular Component
GO:0015748	organophosphate ester transport	1	62	0.680378	Biological Process
GO:0016125	sterol metabolic process	1	62	0.680378	Biological Process
GO:0048653	anther development	1	62	0.680378	Biological Process
GO:0051322	anaphase	1	62	0.680378	Biological Process
GO:1990204	oxidoreductase complex	1	73	0.770904	Cellular Component
GO:0044436	thylakoid part	3	203	0.773828	Cellular Component
GO:0098800	inner mitochondrial membrane protein complex	1	74	0.775497	Cellular Component
GO:0070887	cellular response to chemical stimulus	15	905	0.682015	Biological Process
GO:0009750	response to fructose	1	63	0.686214	Biological Process
GO:0006511	ubiquitin-dependent protein catabolic process	5	317	0.687317	Biological Process
GO:0048437	floral organ development	5	317	0.687317	Biological Process
GO:0065008	regulation of biological quality	13	792	0.687722	Biological Process
GO:0006739	NADP metabolic process	2	130	0.68788	Biological Process
GO:0009832	plant-type cell wall biogenesis	2	130	0.68788	Biological Process
GO:0048467	gynoecium development	2	130	0.68788	Biological Process
GO:0006979	response to oxidative stress	9	557	0.687962	Biological Process
GO:0009966	regulation of signal transduction	3	194	0.68877	Biological Process
GO:0023051	regulation of signaling	3	194	0.68877	Biological Process
GO:0071496	cellular response to external stimulus	3	194	0.68877	Biological Process
GO:0051186	cofactor metabolic process	11	677	0.691694	Biological Process
GO:0035670	plant-type ovary development	1	64	0.691943	Biological Process
GO:0048481	plant ovule development	1	64	0.691943	Biological Process
GO:0009991	response to extracellular stimulus	3	195	0.692101	Biological Process
GO:0010646	regulation of cell communication	3	195	0.692101	Biological Process
GO:0048589	developmental growth	8	500	0.693	Biological Process
GO:0006732	coenzyme metabolic process	9	560	0.693996	Biological Process
GO:0019941	modification-dependent protein catabolic process	5	320	0.695197	Biological Process
GO:0043632	modification-dependent macromolecule catabolic process	5	320	0.695197	Biological Process
GO:0006486	protein glycosylation	3	196	0.695405	Biological Process
GO:0043413	macromolecule glycosylation	3	196	0.695405	Biological Process
GO:0009812	flavonoid metabolic process	2	132	0.695912	Biological Process
GO:0009616	virus induced gene silencing	1	65	0.697568	Biological Process
GO:0045595	regulation of cell differentiation	1	65	0.697568	Biological Process
GO:0052018	modulation by symbiont of RNA levels in host	1	65	0.697568	Biological Process
GO:0052249	modulation of RNA levels in other organism involved in symbiotic interaction	1	65	0.697568	Biological Process
GO:0071495	cellular response to endogenous stimulus	9	562	0.697979	Biological Process
GO:0010038	response to metal ion	6	384	0.70272	Biological Process
GO:0009560	embryo sac egg cell differentiation	1	66	0.703091	Biological Process
GO:0042364	water-soluble vitamin biosynthetic process	1	66	0.703091	Biological Process
GO:1901701	cellular response to oxygen-containing compound	8	505	0.703452	Biological Process
GO:0022622	root system development	6	386	0.707409	Biological Process
GO:0048364	root development	6	386	0.707409	Biological Process
GO:0010090	trichome morphogenesis	2	135	0.707641	Biological Process
GO:0046165	alcohol biosynthetic process	2	135	0.707641	Biological Process
GO:0072522	purine-containing compound biosynthetic process	2	135	0.707641	Biological Process
GO:0098586	cellular response to virus	1	67	0.708513	Biological Process
GO:0009526	plastid envelope	6	387	0.788201	Cellular Component
GO:0000151	ubiquitin ligase complex	1	79	0.797124	Cellular Component
GO:0098798	mitochondrial protein complex	1	79	0.797124	Cellular Component
GO:0044425	membrane part	33	1865	0.799018	Cellular Component
GO:0044445	cytosolic part	2	150	0.804044	Cellular Component
GO:0030117	membrane coat	1	82	0.809091	Cellular Component
GO:0048475	coated membrane	1	82	0.809091	Cellular Component
GO:0005886	plasma membrane	23	1346	0.813766	Cellular Component
GO:0044455	mitochondrial membrane part	1	84	0.816676	Cellular Component
GO:0044434	chloroplast part	12	751	0.824314	Cellular Component
GO:0044459	plasma membrane part	2	158	0.826749	Cellular Component
GO:0009534	chloroplast thylakoid	3	224	0.827761	Cellular Component
GO:0031976	plastid thylakoid	3	224	0.827761	Cellular Component
GO:0009101	glycoprotein biosynthetic process	3	202	0.71467	Biological Process
GO:0042592	homeostatic process	5	329	0.718019	Biological Process
GO:0000302	response to reactive oxygen species	2	138	0.71899	Biological Process
GO:0031497	chromatin assembly	2	138	0.71899	Biological Process
GO:0006661	phosphatidylinositol biosynthetic process	1	69	0.719062	Biological Process
GO:0006767	water-soluble vitamin metabolic process	1	69	0.719062	Biological Process
GO:0009850	auxin metabolic process	1	69	0.719062	Biological Process
GO:0048438	floral whorl development	4	267	0.719102	Biological Process
GO:0005488	binding	317	18704	0.715805	Molecular Function
GO:0043168	anion binding	85	5190	0.716224	Molecular Function
GO:0070085	glycosylation	3	204	0.720879	Biological Process
GO:0006875	cellular metal ion homeostasis	1	70	0.724193	Biological Process
GO:0044743	intracellular protein transmembrane import	1	70	0.724193	Biological Process
GO:0065002	intracellular protein transmembrane transport	1	70	0.724193	Biological Process
GO:0071806	protein transmembrane transport	1	70	0.724193	Biological Process
GO:0045087	innate immune response	8	516	0.725628	Biological Process
GO:0009069	serine family amino acid metabolic process	2	140	0.726349	Biological Process
GO:0009100	glycoprotein metabolic process	3	206	0.726982	Biological Process
GO:0009110	vitamin biosynthetic process	1	71	0.729231	Biological Process
GO:0044003	modification by symbiont of host morphology or physiology	1	71	0.729231	Biological Process
GO:0051817	modification of morphology or physiology of other organism involved in symbiotic interaction	1	71	0.729231	Biological Process
GO:0090305	nucleic acid phosphodiester bond hydrolysis	1	71	0.729231	Biological Process
GO:0071705	nitrogen compound transport	8	518	0.729539	Biological Process
GO:0009867	jasmonic acid mediated signaling pathway	2	141	0.729967	Biological Process
GO:0030029	actin filament-based process	2	141	0.729967	Biological Process
GO:0009411	response to UV	2	142	0.733544	Biological Process
GO:0010876	lipid localization	2	142	0.733544	Biological Process
GO:0015995	chlorophyll biosynthetic process	1	72	0.734177	Biological Process
GO:0030838	positive regulation of actin filament polymerization	1	72	0.734177	Biological Process
GO:0045010	actin nucleation	1	72	0.734177	Biological Process
GO:0035266	meristem growth	2	143	0.737081	Biological Process
GO:0008219	cell death	4	274	0.737658	Biological Process
GO:0016265	death	4	274	0.737658	Biological Process
GO:0007155	cell adhesion	1	73	0.739032	Biological Process
GO:0022610	biological adhesion	1	73	0.739032	Biological Process
GO:0035821	modification of morphology or physiology of other organism	1	73	0.739032	Biological Process
GO:0043543	protein acylation	1	73	0.739032	Biological Process
GO:0048573	photoperiodism, flowering	1	73	0.739032	Biological Process
GO:0051701	interaction with host	1	73	0.739032	Biological Process
GO:0006955	immune response	8	523	0.73915	Biological Process
GO:0071395	cellular response to jasmonic acid stimulus	2	144	0.740578	Biological Process
GO:0009755	hormone-mediated signaling pathway	8	524	0.741044	Biological Process
GO:0043067	regulation of programmed cell death	3	211	0.741785	Biological Process
GO:0009648	photoperiodism	1	74	0.7438	Biological Process
GO:0019751	polyol metabolic process	1	74	0.7438	Biological Process
GO:0022412	cellular process involved in reproduction in multicellular organism	1	74	0.7438	Biological Process
GO:0045017	glycerolipid biosynthetic process	2	145	0.744036	Biological Process
GO:0051603	proteolysis involved in cellular protein catabolic process	6	403	0.745235	Biological Process
GO:0010026	trichome differentiation	2	146	0.747454	Biological Process
GO:0000096	sulfur amino acid metabolic process	3	213	0.747525	Biological Process
GO:0010941	regulation of cell death	3	213	0.747525	Biological Process
GO:0009086	methionine biosynthetic process	1	75	0.74848	Biological Process
GO:0009827	plant-type cell wall modification	1	75	0.74848	Biological Process
GO:0034754	cellular hormone metabolic process	1	75	0.74848	Biological Process
GO:0043090	amino acid import	1	75	0.74848	Biological Process
GO:0006487	protein N-linked glycosylation	1	76	0.753075	Biological Process
GO:0006986	response to unfolded protein	1	76	0.753075	Biological Process
GO:0030968	endoplasmic reticulum unfolded protein response	1	76	0.753075	Biological Process
GO:0034620	cellular response to unfolded protein	1	76	0.753075	Biological Process
GO:0035967	cellular response to topologically incorrect protein	1	76	0.753075	Biological Process
GO:0009909	regulation of flower development	3	216	0.755944	Biological Process
GO:0031334	positive regulation of protein complex assembly	1	77	0.757587	Biological Process
GO:0032273	positive regulation of protein polymerization	1	77	0.757587	Biological Process
GO:0051495	positive regulation of cytoskeleton organization	1	77	0.757587	Biological Process
GO:0051656	establishment of organelle localization	1	77	0.757587	Biological Process
GO:0080129	proteasome core complex assembly	1	77	0.757587	Biological Process
GO:0048229	gametophyte development	4	282	0.757718	Biological Process
GO:0032787	monocarboxylic acid metabolic process	16	1015	0.757965	Biological Process
GO:0009072	aromatic amino acid family metabolic process	3	217	0.7587	Biological Process
GO:0004842	ubiquitin-protein transferase activity	3	216	0.721612	Molecular Function
GO:0048588	developmental cell growth	3	218	0.76143	Biological Process
GO:0044089	positive regulation of cellular component biogenesis	1	78	0.762016	Biological Process
GO:0019787	ubiquitin-like protein transferase activity	3	218	0.727365	Molecular Function
GO:0004888	transmembrane signaling receptor activity	1	75	0.728765	Molecular Function
GO:0016746	transferase activity, transferring acyl groups	8	548	0.729719	Molecular Function
GO:0009267	cellular response to starvation	2	152	0.767148	Biological Process
GO:0006857	oligopeptide transport	1	80	0.770634	Biological Process
GO:0009926	auxin polar transport	1	80	0.770634	Biological Process
GO:0015833	peptide transport	1	80	0.770634	Biological Process
GO:0071702	organic substance transport	21	1321	0.77096	Biological Process
GO:0044257	cellular protein catabolic process	6	416	0.771705	Biological Process
GO:0042594	response to starvation	2	154	0.77341	Biological Process
GO:0010817	regulation of hormone levels	4	289	0.774283	Biological Process
GO:0006928	movement of cell or subcellular component	2	155	0.776486	Biological Process
GO:0090558	plant epidermis development	6	419	0.777513	Biological Process
GO:0001510	RNA methylation	1	82	0.778941	Biological Process
GO:0042398	cellular modified amino acid biosynthetic process	1	82	0.778941	Biological Process
GO:0043069	negative regulation of programmed cell death	1	82	0.778941	Biological Process
GO:0055065	metal ion homeostasis	1	82	0.778941	Biological Process
GO:0060548	negative regulation of cell death	1	82	0.778941	Biological Process
GO:0006913	nucleocytoplasmic transport	2	156	0.779526	Biological Process
GO:0009642	response to light intensity	2	156	0.779526	Biological Process
GO:0051169	nuclear transport	2	156	0.779526	Biological Process
GO:0009746	response to hexose	1	83	0.782981	Biological Process
GO:0034284	response to monosaccharide	1	83	0.782981	Biological Process
GO:0006865	amino acid transport	3	227	0.784895	Biological Process
GO:0048831	regulation of shoot system development	3	227	0.784895	Biological Process
GO:0035639	purine ribonucleoside triphosphate binding	62	3857	0.74204	Molecular Function
GO:0030599	pectinesterase activity	2	154	0.746111	Molecular Function
GO:0016651	oxidoreductase activity, acting on NAD(P)H	1	79	0.747023	Molecular Function
GO:0009561	megagametogenesis	1	85	0.790841	Biological Process
GO:0009658	chloroplast organization	2	161	0.794185	Biological Process
GO:0009914	hormone transport	1	86	0.794665	Biological Process
GO:0016036	cellular response to phosphate starvation	1	86	0.794665	Biological Process
GO:0060918	auxin transport	1	86	0.794665	Biological Process
GO:0044248	cellular catabolic process	17	1104	0.794681	Biological Process
GO:0048646	anatomical structure formation involved in morphogenesis	3	231	0.794696	Biological Process
GO:0072330	monocarboxylic acid biosynthetic process	7	492	0.794981	Biological Process
GO:0032870	cellular response to hormone stimulus	8	555	0.795079	Biological Process
GO:0030163	protein catabolic process	6	429	0.796075	Biological Process
GO:0009741	response to brassinosteroid	1	87	0.798418	Biological Process
GO:0044403	symbiosis, encompassing mutualism through parasitism	1	87	0.798418	Biological Process
GO:0016705	oxidoreductase activity, acting on paired donors, with incorporation or reduction of molecular oxygen	14	945	0.754008	Molecular Function
GO:0009941	chloroplast envelope	5	367	0.860451	Cellular Component
GO:0009744	response to sucrose	1	88	0.802103	Biological Process
GO:0034285	response to disaccharide	1	88	0.802103	Biological Process
GO:0071407	cellular response to organic cyclic compound	4	302	0.802671	Biological Process
GO:0003924	GTPase activity	3	229	0.757358	Molecular Function
GO:0000023	maltose metabolic process	1	89	0.805721	Biological Process
GO:0009862	systemic acquired resistance, salicylic acid mediated signaling pathway	1	89	0.805721	Biological Process
GO:0051567	histone H3-K9 methylation	1	89	0.805721	Biological Process
GO:0061647	histone H3-K9 modification	1	89	0.805721	Biological Process
GO:0016772	transferase activity, transferring phosphorus-containing groups	48	3040	0.761005	Molecular Function
GO:0031406	carboxylic acid binding	1	83	0.764055	Molecular Function
GO:0043177	organic acid binding	1	83	0.764055	Molecular Function
GO:0009260	ribonucleotide biosynthetic process	2	166	0.807979	Biological Process
GO:0046390	ribose phosphate biosynthetic process	2	166	0.807979	Biological Process
GO:0044419	interspecies interaction between organisms	1	91	0.81276	Biological Process
GO:0000097	sulfur amino acid biosynthetic process	2	168	0.813262	Biological Process
GO:0016877	ligase activity, forming carbon-sulfur bonds	1	85	0.772137	Molecular Function
GO:0009451	RNA modification	3	240	0.815393	Biological Process
GO:0048449	floral organ formation	1	92	0.816184	Biological Process
GO:1901566	organonitrogen compound biosynthetic process	26	1661	0.816765	Biological Process
GO:0099600	transmembrane receptor activity	1	86	0.776074	Molecular Function
GO:0003690	double-stranded DNA binding	2	164	0.776641	Molecular Function
GO:1901575	organic substance catabolic process	20	1305	0.817668	Biological Process
GO:0008283	cell proliferation	2	170	0.818416	Biological Process
GO:0006766	vitamin metabolic process	1	93	0.819545	Biological Process
GO:0004620	phospholipase activity	1	87	0.779943	Molecular Function
GO:0019344	cysteine biosynthetic process	1	94	0.822845	Biological Process
GO:0016747	transferase activity, transferring acyl groups other than amino-acyl groups	6	447	0.784246	Molecular Function
GO:0000287	magnesium ion binding	3	242	0.789312	Molecular Function
GO:0001882	nucleoside binding	72	4528	0.79011	Molecular Function
GO:0006534	cysteine metabolic process	1	95	0.826084	Biological Process
GO:0051640	organelle localization	1	95	0.826084	Biological Process
GO:0035966	response to topologically incorrect protein	2	174	0.828343	Biological Process
GO:0009624	response to nematode	1	96	0.829265	Biological Process
GO:0098771	inorganic ion homeostasis	1	97	0.832387	Biological Process
GO:0006464	cellular protein modification process	51	3139	0.832471	Biological Process
GO:0036211	protein modification process	51	3139	0.832471	Biological Process
GO:0051788	response to misfolded protein	1	98	0.835453	Biological Process
GO:0071214	cellular response to abiotic stimulus	1	98	0.835453	Biological Process
GO:2000241	regulation of reproductive process	3	250	0.836292	Biological Process
GO:0009308	amine metabolic process	2	178	0.837779	Biological Process
GO:0009793	embryo development ending in seed dormancy	4	322	0.840638	Biological Process
GO:0009790	embryo development	5	390	0.840928	Biological Process
GO:0009056	catabolic process	22	1450	0.841084	Biological Process
GO:0009067	aspartate family amino acid biosynthetic process	1	100	0.841418	Biological Process
GO:0009070	serine family amino acid biosynthetic process	1	100	0.841418	Biological Process
GO:0016830	carbon-carbon lyase activity	2	172	0.798708	Molecular Function
GO:0048468	cell development	5	392	0.844077	Biological Process
GO:0043412	macromolecule modification	55	3393	0.847074	Biological Process
GO:0006779	porphyrin-containing compound biosynthetic process	1	102	0.847166	Biological Process
GO:0004553	hydrolase activity, hydrolyzing O-glycosyl compounds	11	793	0.806756	Molecular Function
GO:0004672	protein kinase activity	32	2121	0.80758	Molecular Function
GO:0016616	oxidoreductase activity, acting on the CH-OH group of donors, NAD or NADP as acceptor	4	323	0.809462	Molecular Function
GO:0006869	lipid transport	1	103	0.849962	Biological Process
GO:0042180	cellular ketone metabolic process	1	103	0.849962	Biological Process
GO:0005524	ATP binding	53	3421	0.815756	Molecular Function
GO:0001883	purine nucleoside binding	71	4519	0.820123	Molecular Function
GO:0032550	purine ribonucleoside binding	71	4519	0.820123	Molecular Function
GO:0032555	purine ribonucleotide binding	71	4522	0.821793	Molecular Function
GO:0016627	oxidoreductase activity, acting on the CH-CH group of donors	2	182	0.823562	Molecular Function
GO:0032549	ribonucleoside binding	71	4526	0.824004	Molecular Function
GO:0043248	proteasome assembly	1	104	0.852707	Biological Process
GO:0048583	regulation of response to stimulus	7	531	0.853191	Biological Process
GO:0017076	purine nucleotide binding	71	4532	0.827286	Molecular Function
GO:0008509	anion transmembrane transporter activity	3	261	0.829665	Molecular Function
GO:0004185	serine-type carboxypeptidase activity	1	103	0.833509	Molecular Function
GO:0003777	microtubule motor activity	1	104	0.836387	Molecular Function
GO:0043167	ion binding	138	8553	0.83748	Molecular Function
GO:0097367	carbohydrate derivative binding	72	4620	0.841785	Molecular Function
GO:0004857	enzyme inhibitor activity	1	106	0.841996	Molecular Function
GO:1901605	alpha-amino acid metabolic process	6	468	0.857249	Biological Process
GO:0006575	cellular modified amino acid metabolic process	1	106	0.858048	Biological Process
GO:0009108	coenzyme biosynthetic process	2	188	0.859352	Biological Process
GO:0006259	DNA metabolic process	9	666	0.859525	Biological Process
GO:0099402	plant organ development	12	857	0.859758	Biological Process
GO:0030154	cell differentiation	8	602	0.860321	Biological Process
GO:0032553	ribonucleotide binding	71	4585	0.854477	Molecular Function
GO:0016798	hydrolase activity, acting on glycosyl bonds	11	836	0.855499	Molecular Function
GO:0004180	carboxypeptidase activity	1	113	0.860158	Molecular Function
GO:0070008	serine-type exopeptidase activity	1	113	0.860158	Molecular Function
[truncated: 104 more rows]
